# Supplementary material for: Genome-wide uniformity of human ‘open’ pre-initiation complexes
Source: Genome Res. 2017 Jan;27(1):15–26. doi: 10.1101/gr.210955.116 (PMC5204339; doi:10.1101/gr.210955.116)
Supplement: Supplemental Material [file supp_gr.210955.116_Supplemental_Code.tar.gz]

Archive with 10 entries (9 files):
- ./._Code
- Code
- Code/._calculate_local_LogOdds_from_FASTA.pl
- Code/calculate_local_LogOdds_from_FASTA.pl
- Code/._INR_YYANWYY.pwm
- Code/INR_YYANWYY.pwm
- Code/._Promoter_TFIIB_PM_Peaks_PlusOne_SORT_120bp.fa
- Code/Promoter_TFIIB_PM_Peaks_PlusOne_SORT_120bp.fa
- Code/._scramble_FASTA.pl
- Code/scramble_FASTA.pl
