# Supplementary material for: Genome-wide uniformity of human ‘open’ pre-initiation complexes
Source: Genome Res. 2017 Jan;27(1):15–26. doi: 10.1101/gr.210955.116 (PMC5204339; doi:10.1101/gr.210955.116)
Supplement: Supplemental Material [file supp_gr.210955.116_Supplemental_Code.tar.gz › Code/INR_YYANWYY.pwm]

A	C	G	T
0	0.5	0	0.5
0	0.5	0	0.5
1	0	0	0
0.25	0.25	0.25	0.25
0.5	0	0	0.5
0	0.5	0	0.5
0	0.5	0	0.5
