# Supplementary material for: Genome-wide uniformity of human ‘open’ pre-initiation complexes
Source: Genome Res. 2017 Jan;27(1):15–26. doi: 10.1101/gr.210955.116 (PMC5204339; doi:10.1101/gr.210955.116)
Supplement: Supplemental Material [file supp_gr.210955.116_Supplemental_Code.tar.gz › Code/Promoter_TFIIB_PM_Peaks_PlusOne_SORT_120bp.fa]

>chr1_109618693
CGCCTCACTTCCGGTGACGCGCGGGGCCGTAGCTGGGCCTAGCCCTCTGCGGCCTGCGGGAGGACGGTGGTGCTTTCCGGCCTAGCGGCGGAAATGCGACAGTCTCTAAGGGAGGAGGCC
>chr1_11159910
ACCTGGCGCATGCGTGGTGCGCACGCGTCCCGTCTCCTCGGCCGACAAGCTCTCGCGAGACGAGCCGTGCAGGCTGAAAAAATGGCGCCACCCAGTACCCGGGAGCCCAGGGTCCTGTCG
>chr1_111682999
GGAGCGCGGTCACCGGACGTGAAGGATTTGAAGGGCGTTGTAGGGGCCAGTGGAGAGAGGACTGGATGCTCTGGGGCGGGTCATTAGGATATAGCTGTGTATGGACTCGCGCGAGGCGAA
>chr1_116915848
AACGGTGACGTTTCGCGGCGTGGGCGGGGCCAGCACGCAGGTTGCATATTTTAGGAAGTGAggaggaggcgcgggctggagctgcggcggggtctggggcgcagagcagcggcgggagga
>chr1_12040512
TCCACTTCCCTCCTCCCGCCTCCCCCTGGGGTGGCGCTCGCTGGTGACGTAGTGAGTGTGATGGCCGCCGCGAGGCCGGGAAGGTGAAGGTGAGAGGGCGAGCAAGCCGGGGTGGCGGGG
>chr1_1310548
ATCGGGGCCGACTTGGGGACGGACCGGAAGTGCCCGAGGGCGGCCGCAGAACGGTCAATTTGAGCCGCGTCGAGGTCGGGCTTGGGAAGGGTCAGCGGGAGGCCTGAGGGCGCCGGGCGC
>chr1_1342753
GGTCAGCCCCTGCGATACTTCCGGGGCGAAGGTCGTCTCCCGTCAGCCCGCGGGTGCCCAGTTGTGCTCCTGAACTCGCGGTGGTGGTGCGTGTTGGGGAGCGGATGTGGGGCCGCGGCG
>chr1_145477101
CTGAAGGTTCGGCCCTGGCACCGCCCTGAGTCCCCAGGCGCTAGCTGACTGGGGTGGTTGGGACCGTTAGCTCGGCAGGCTGGCAGGCTCCGGGGCGCTACTCCATTGGCGGCCGGGATG
>chr1_155243501
GGTCCACAGGGACAAGCTGGAAGCCTTCCAGGCCCGCTATGCCCCGCCTCCTGTCCTTTCCCACTCCGTCTTCAATCTTTTACCCTTTGCATGGAGACGTGTGGCTTAGTTAGGTTTGGA
>chr1_155243621
GTTTAAAAGAAAGGATTGTCATTGTCAATACAGTGTCGCTGCTCTGCAAGCCTGACTGTAGTGAGGCTTGATGGTGAAGTCTCATTCTTCTGCATAGCCTGAAAATAACCATTTCTTAAA
>chr1_155579638
ATCCCTTCTCACAGATCTCTCCGCTGGCTGATAGCTCCCCGGGCAAAAAGAAAACCTTGCCAGAAAAGCGGAAGCTCCCCTAAAGCCTCCCATGCCCCTTCATCTCTTCAGAAGTCACGT
>chr1_157108233
GCTGCTGGGTGCGGCGAGGTGAGGCTGGGAACCGGCGGGAGGGCGCCTCCTCCTCCCCCGCCCTCTCTGCTGAGGATGGAAGTGACGAAAGCAGCCGAGGAGGTCACTTCCTGCTGGGGT
>chr1_165738616
CGTCAGCGCGAAGAGGAGAAGCTTGTGCATACGCTCTGATAAGGGTTTTAATAGAGGTATTACCACAGTGCTGCGTGACACGGTTGAGAGAGTGGTCAGAAGAAGCTAATGAAAGGAATT
>chr1_167905939
TGTTGGAGGGGGGCTGAGGGAGGAGACTGTTGCTGATCTTTGGATGTTCTGGTTAGTCTAAGAAGGAGAGTATGAGGCGAGCTCCGGCCCGGGTGCGGCCGGGCTTCAGGGGCCCAGGCG
>chr1_16939186
CAAGGAAGCCAGGCCAAACGTCTTGGTTAACTCTCCGCTGAAAGGACGCCACATGAGATGATCTAAGAAGCCAGCCAGCCAGCCAGACGCAGGGAAATCACAGCAACTCTTTGGAGTGCA
>chr1_171750442
GCGCTTGCTTCCTGGGCTCGGCCTCCGCTTTGTCTTGGAGCCGGCTTAATCACTGACTCCGATCGTGCGCCGCACAAGGGCGGAGCGCGGCAGGCGGGAGCGTACTGGTAGAGGAGGACG
>chr1_182360921
ACCGGGGGCGGCCCCGGGCCGCGGATAAAGGGTGCGGGGCTGCTGGCGGCTCTGCAGAGTCGAGAGTGGGAGAAGAGCGGAGCGTGTGAGCAGTACTGCGGCCTCCTCTCCTCTCCTAAC
>chr1_182808231
TCCACTCTCCTGGATAATCCACTACCCTGGATAATCGGCTGCCCGCTTTTGCGCATGTTAGGGAGTTGACGGCCTGTAGCATTCTGATGCAGCAAAATATTTCGCAGGGTCTGTCATAGG
>chr1_184724275
CCCCCTGAGGACTACCAGTCCCAGTGTGCACTGCTTCTTCCCCGGCTCTCCCGCGAGCCGACTCGGAGCCGTGTCTCTCGCTTCTACCCGGGGTAGGCGCGCTGCACCCTGGGACTTGCG
>chr1_185014681
GTCTCTCATGAATATTGAGCGGCCCCTGTTGTATTTCCCGAGCTCCATTGCGGAAGCTGAGGCTCGCCATATTGTGCGGCGGCGCCGGCGTCCGCGGCAGCTGATACCAGAGTCTTGCTC
>chr1_186344368
TCGGGTTCCCAGGGTTCGTAGCTTCCAACGGCTGCGCGCGCACTTCGGTCGCGGGCGGTGAGGTGCTGTTGCTGAAACGCTGCCGCTGAGGGTGGACTCGATTTCCCAGGGTCCCGCCGC
>chr1_193074515
GGCGGGCTCCCGGGATCCGCGGTGTCCGGCAGTAGAGCTCGCTGCAGATCCGGGCTCTGACCATGATTTGGCGCCGCGCGGCGCTGGCGGGGACGCGGCTGGTTTGGAGCAGGAGCGGCT
>chr1_201952392
AAGTCCAGAAGGAAACCAGGCAGCCCGGGAGGAAAAGAGGAAGCAAGGGGAGGAGGCCTAGAGGCGGCGCGCGGGGAGTAGGCCCCTCTAGGGACGCTCTGGAAGGGTCCTCCCTGTCCC
>chr1_20208919
GGTGCTGGGCGCCGGCGCAGGCGCGGTTGCTGCGTAGTCGTCGCCGGGCTCCGTTGCCCGCGCTGTTTTACCTTCCCAACGCTTGAGGCGGACGCTGGGGGGTCCTGCGCCTTTCCCTCC
>chr1_202976511
GCGTGGAGAGGCGTCGTCCGACAACGCGACTCGGAACCCGGACCTATGTTCTCGCGAGAGTTAGCGGCCTCCGGTGTGGGATGGCCGCGGAGCCGGGCGGAGCTGGCTTGCGGCTCCCGG
>chr1_205719314
CGCACAAACCCTAGTGGGTTTGGTTGCACGGCGGCTTTGGCGCATTTTCGGCTGGTTTGATTCATCCATTTTGAAGAGACGGGGGAGCGGGGGGCTCGTCTGTTCCAGGAGCCCTGAACC
>chr1_205782479
GGCCCGGCCCCCTTCCTTCGCTTCGTGCCCAGGAGGCGGGGCGCCGGGGAAACGCAGTAGGAGGAGTGACGGGAACCGGGAGCCGGCTCCATGCGCCTGGAGCGCGCGGGTCCCAGCGCC
>chr1_207495026
AGCCCAGACCCCGCCCAAAGCACTCATTTAACTGGTATTGCGGAGCCACGAGGCTTCTGCTTACTGCAACTCGCTCCGGCCGCTGGGCGTAGCTGCGACTCGGCGGAGTCCCGGCGGCGC
>chr1_213031614
AGGACGCGCGACTCTAGGGGCGGGACCAGACAAGGGGTGACTGCCGCGCGGCGCGGGGGAGGAGACCTTCATCTGTTCACGCGGTAGCGCGGATTGCGGTTCGCGGCGCGCGCCACCGGG
>chr1_22379228
CGTGCCCCTGTCCGGCAGCCGAGGAGACCCCGCGCAGTGCTGCCAACGCCCCGGTGGAGAAGCTGAGGTGAGTGCGGGGCCCGAGGTTCCCCGCGGGAGCTGCCACCCTACCTTCCCATC
>chr1_225117450
GCCAGGAGGCGTCGGAGCCTGGCGTGGTAGGGCTGTGCTGCGCGGTCCTTCCCATTCACCCTAGTCTGGCGCTCGCCGGCGTGGGCGGGCCGGACCTTCGCCGCTTCCAGGAAGGGCCAC
>chr1_234509746
TCAGTTCTCAGTGGCAGCATAAGGCCACCCGCTCTTGAGGCTTATCTCACACTGTGTGATTTGATCCCTGCTGGGGCGGCAGCGTGGGCTCAGAAAGCCCGGCTGAGAACTGTGGTTCTG
>chr1_23495309
TTTGGCCCCGCCCCTCATTGTCAGTCCCGCGGAGCCAGAGGAGGCGCCGGTCGCTGGCAGCTGAGCGGCGGAACCCTTCGCTGGCGGGAGCGCGGTTCGGGGCCGCAGAGGTGAGGGTCC
>chr1_23670768
TGCCGGGATCGCGTCTCAGTCCATCAGGGGGGGGAGGGGGTGGCGCGCGCGCCATTTCTAGTCGTTTTCAAAGCGCCTCGCGCTGATTCTCACGGGCCCGGCTGCCGGCCCCCGCTCTGC
>chr1_244998302
CGCAAACGGGGCTCCCACGCCCACCCCACTTCCTCCCTTTTATAGTTTCATTACTAAGTGGCTTTAACATAGAACCGCGCAGTTCGCCTAAAGGAGACTGGGGACAAAATGGAGGGAGCA
>chr1_247095232
CCCTTTCCTCTGCTCCCTCCCTTCCGGGGCGTGTGGAACTCGGTTTTGTCGGCGCAGGGTAATGCGCAGAGCGGGGCCGGCGCTGTCCGAGGCGAGCAGGCAGCGTTGCAAGGGGAAGGA
>chr1_249132824
CACTCGCAGCCCGGGCGGCGCTCCCGACCGCCGCAGACACCAGTCGCCCGAGGCAGATGGGAGAAGACTAGCCACAGCTGAGGACTGCTGCCCCGAGCCACCCTTGCCCTCCCCTGCCCT
>chr1_249132971
TCAGCCTGGCGACGTTTGTCGTGGTGACGCCAGCCCCGAAAAGGTCACCCGAGGCGGACCAGCGAGGACAGGCGGAGGGGAAGGCCTGGGAGGAGCAGGCCGCGCGGACGTGTCCGGCCA
>chr1_27481619
GCCCGCCGCACCGGCTGCTCGCTGGTGCCTATAAGTGACAGCGCCGGGCTCAGCTAGGCTTCAGTCTGCTGCCGCCGGGGCCGGGGCTAGGGTTAGTTCTGGAGCTGGACCAGGAGGAGC
>chr1_28241510
AGTTTTGGCTTCGGTGTTTCCCACCCACGGTCGTGCGGGAATTGCGCACCTCAGGGACTCGCAGCACTAGCCTCACAGCACCGCGTGGAGTTGCTTgttcttttacataggaggtcacat
>chr1_32801858
CCTCGATTGGGCGCGCATTTAAATGTCCGGCCCCGCCCCGAGCTCCGGGCGCTTATATATAGGCAGCTCGGCGGGCGGCGGGCGGCATTCTGGCGCGGAGCGGAGCGGCGGCGGGCGCAG
>chr1_36235174
GAGGAGCTTCCGCGACAGGAAACGCGCCAAAGGGGAGGGCTGGCGGCAGGAACCGGCTGAAGAGGGGCTGGGCTGCCGGCAGTGCGCGCCGCAGAGACCTGGAGCTCTCCGGCCACGGAG
>chr1_38273462
TGTCACCGGAAACCCCTCCCGCGGTGCCGCCCCTAGCGGGGCCGGGTCGGGGCGGCCTTACCTGTAGACGTCGGCCACGCGGCCGAGGCATACGGCCAGAGGCTTGGCCTCGCTGCGACC
>chr1_40505684
AAGGGCTCCAAAACCACAGGGCGGAGGCTTCCGCGCGGCCCCAGACTTGACCATCTATGGTCACAGAACACACCGACCAAACAGGAAGTGGGGTGAGAGCGGAGGGTTCCCTACCTTCCC
>chr1_43232954
AGAAAGACGGAAGCTCCGCCCACGCGCCTTTATGCGCAGGCTCTTCCTACTCGCACAGCCCAGGGAGTGGGGAGGATAAGGCGCTGTCATGGAGGACGCCGCCGCGCCGGGGCGGACCGA
>chr1_53662521
ATGGCCTTACAGGGGCCGGAAGTGGCCTGCGGGCGGAGAAGTGCCTCAGGAGTCCTGACGCAGTGTCTTGGGCGCTAACGGCGGCGGCGGCCTTGTGTTTAGACTCCAGAACTCCCCACT
>chr1_54303938
GAACTGCGGTGGCGGGCGGGCGCACGGTCTCCTGTACGCCCTAGACTAGGGGCCGCCATCTCCATGGCCACGGCCGTGAGCCGGCCCTGCGCCGGCAGGTCGCGGGACATACTGTGGCGC
>chr1_54665848
TGTGATTGGTTGAATTGGCTGCCATTCCCAAAACGAGCTTTGGCGCCCGGTCTCATTCGTTCCCAGCAGGCCCTGCGCGCGGCAACATGGCGGGGTCCAGGTGGAGGTCTTGAGGCTATC
>chr1_6259655
TGGACCCTGCGTGCCTTGCGCGCTGCGGGCTCTTTGCGTCTGCGTAGTTCGCTCACCTCCCTTTCTAACTCCGCTGCCGCCATGGCTCCTGTGGTTAGTATGGCTCCGCGTGAGGCCTCG
>chr1_6614604
CCGGCGGCTCGGAGGCCCCTCTTTTCGGCAGCTGGGAGGGCAGCGGGGCGGACCGACGGGATCTCGCGAGATTCTCGCGCGGTAGGCCCTGAGGACCCAGCATGGCGGACTCGGGACTGC
>chr1_68150925
CGGGGCCCTTTGTCCTCCAGTGGCTGGTAGGCAGTGGCTGGGAGGCAGCGGCCCAATTAGTGTCGTGCGGCCCGTGGCGAGGCGAGGTCCGGGGAGCGAGCGAGCAAGCAAGGCGGGAGG
>chr1_6844625
AAATACCGAAACTTTATTTTGGTCACGTTGCCCATGTGACCCGCGGAGCGGATGACTCATGGTTGCCTGTCCCAGGATGAGGCCGCCGGCCGAAAGCAGAGAAGCGCCAGCCCCGGCCGC
>chr1_6845074
GGGGGTTCCCGGAACTCGGGAGCGGCGAAGGGAAGCCCCGCCCCCGAGCGTGACCGTCATGAGGAAGGCGCTCCCTCATTGGCACGCTGGGGCTTTTCCCGCGTGCTCCCGGGGCTGAAG
>chr1_89357250
GCTCTGCTACGACTGCGTGGGTGAGTCGTCTATAAAAACTCATCTCTGCGCGTCTCTTCGCCACATTCGCTTCCTGCTTTCGGTGTGTCTGTTGTGTCTTGTTGCGGGCACCGCAGTCGC
>chr1_90287180
GGAGGAACCAGCAGAGCCGAAACCGGCTCTCCCCGCCTTTCCGATAGGGCGGAGGGAGGTGAGAGAAGGGAGCGCGCGCGAGGGGTTCAGGAGCCAGGAAGCCGCACTCCCCTCCCGCAG
>chr1_94344798
TCTTCCCTGGCGCTCCGGAAATGCGTCAGAGAACTGCCTCGAGCGCGTTTTCCGCGCAGATCCGAGAATTCGCGAGAATCTCCGCCCAGCCAGTTCAGGCCAGGGCGGTCAGAGACAAAG
>chr10_121356180
GCGGGTCGCGCCTGCGCTCTGCCCTGTTTCCTGCCTGGCTGGTGGCGGCGGCCATTTTGTTCATCCTCCTCCTCCTCCTGCTCCTCCTGGTTGGAGCGCAGTGTCCGGAGCGGGCTGGGG
>chr10_126107493
GGGTGTCTTGGGGGCGGGGCAGAATCAGCCTTTAAGTTGCAGTGACTCTCCGGCGTCACTGTTGCGCTTCATAGACGCCGCGTGTACCCGGTTGTCCTCAGGCGCTGTCAGGTACCGTCT
>chr10_126849115
TGGGGAGGGCGGGAGGGGGAGGGGCGGGGAGCTGGAGAGATTAAGTTTTTGTGTGTGTGTCCCTGTGTGCGTGTGTCATTTTAAGGTGGCTCGGGAGCGGCCCGGAGGAGCCGGCGGCGG
>chr10_21814768
GAACGCAGCGAGCAGGAGGAACCTTTTTGTTTTCGACCGCGCCAGCATGCTCCCCTATTGACCGAGCTGCTTTTCCTGGGCTGCTGGGGAGAGGAGCTCCATTGCGGAGCTCTTAACCCC
>chr10_22292618
CGAAGGGAAGCCTCACCCACTGTGCAGCCCAGGCGCCGGGCGCTGCCTCTACAGCTGTGTGTAGGCCTGGGGGCGAGGGTCTTCGGAACGTAGCGCTGGCTGCGGCCCCGCCCGCCTACC
>chr10_42863475
CTGAAGCTTTATCCAATAAGGGGCACGGGGCCGAAAACCGGGCAATCAGGCTGCAGCTGGAGAGGACAAGGGCGGCTTCCGGGTGTTGGCGGGGGCATTTGTCTCCTGCCGCAGCTGGGG
>chr10_4868742
CTGCCGAGGTTCCCGCTTCTCCCAGAGAGCGCCTCGGCGGGCAGCACCGACTCCGTTTTAGGAAAGGCCGGGCCGGGCTGCTTGTGGGCGGTGGGCGGCCACCTCAGCAGCGCCTTTCCC
>chr10_60029052
GCTCGGTATCCTAGTGCACACGCCTTGCAAGCGACGGCGCCATGAGTCTGACTTCCAGTTCCAGCGTACGAGGTGAAGTGGGGCCTGGGAGCGGGTGAGGCTGGTGAGGCTCAGCGGTTG
>chr10_69644434
GATGGGGTTTAAATCTCCCGCAGCCGGAGCCGCGGGGGCGCCAGTGCCGCGCGTCGAGCGGGAGCAGAGGAGGCGAGGGAGGAGGGCCAGAGAGGCAGTTGGAAGATGGCGGACGAGGCG
>chr10_70320101
TTTGTCTCTCGCTCAACTGTGCAGGGTCCAGCGAAGGCAGAGCCCCAGCTTCACTCCCTGAGGTCTGTCCTGGGGAGACACTGCTGCTCCGGGGGGCTGACCTGGCGGGGAGTGGCCGCG
>chr10_70883983
GGGGCGGCCCGAGGTCACGTGACGGAGCGCCGGAGCGGAGGGAGCCGGGGCTGGGAGTTCTCCTGAGGGAAGAGGAGTGGAGTAGGGGGGACGCGGCGGCGGCGTTGACAATGGTGAGTG
>chr10_75255372
GCCCCTGGGCGGGCCCCTGCTGGGCAGGGCTGAGTCGGTGGCAGTGGTTCCGCGGTCTCCCGGTTGCTTTCAGGCCGGGGCGGAGGTTTTGCTTCCGTGGCTTCCTAGCCCAAGGGGTGA
>chr10_75255512
AGTCACTCGCCCGCCCTTCCGGGCCCACTCCCGAGGGGACGGTCTCCCGCCCGCCCTCACACACAGCTAGCTCTTCAGGCCAGGCCCCCAGGGTTTCGTCCACCTCTCACCTTTGACGAC
>chr11_102962784
CCCGGTGAGAACGAACCGCAGTGTCCACCGGCGAGGAGCCAGCCCTGTCCCGGTCAGAGAAAGACGACGAGGATACCTGGGAGCGGGCGGCGGCCGGGCTGGGCCGCGCCGGTGCGGGCT
>chr11_11862771
CTCTAAAAACCTTGTTAACGGAGATCACAGGTTGAAGCATACTGCAGCTCTACTCTTGGAAGGCTAGCTCAGTCTCAGACTTGGCCCTGATGGAGAAGGAAGTTCCCTGGAAGAGGGCAG
>chr11_118966170
CGCAGAGGTGTGTCCTGGGGGCTTATAAAGGCGGCCTCGCGGCGCGCGCGCGACAGCAGTTACACTGCGGCGGGCGTCTGTTCTAGTGTTTGAGCCGTCGTGCTTCACCGGTCTACCTCG
>chr11_129873466
AGGAGTGAGCTGAGTCACTGGGTAACCAGTGTTGAATAATGTTTCTCAATGTCTGAAATGACACTCACTTCCTTTCCAGATTGGTAGAGGAGAAAAAAGAGGCGCAGTGAAAGCGCTCTC
>chr11_393354
AGGGTGCAGGGGGGCGGGGCCGCCCCAGGGGGTTGACTCAGAGGGCCTGCACTCCTGTCAGCGCATGTCAGGCTGGGGCAGGAGCGGGTGTGCAGGGAAGAACCAGGGGTCTGGAAGAGC
>chr11_535769
GAGCAACGCGGGAGGCGGAGCCAGTAGGGCCGCGGCCTCTCGGGGTTGGGCTTGGCTGGAGACCGGAGCCGAGCTCGGGGTTGCTCGAGGAAGGCCAGGGAGCCGGTGTCTGGGGGCCCG
>chr11_58345507
TGGTTTGGTCAGATGACACCTCCTCTGGGACTGGCTAGCCAGCGTTCATGTCTACATTATTGATCTCGTCTTCCGGTGTGTGAGTCACTCACCTGTGAGCTCCTAGAGGTCAGCGACTAA
>chr11_61197420
ACGCCGGCGGCGGGGGGGGCGGGACCTGGGGCGGAGAGCGGTTCGCGCGCTTCGGGCCTAGTCCGGACTCGCCGCCGCCGCCGCCATATTCCCGGTAACGGGGGCGCGCGGTCGGGGGCA
>chr11_62495659
GGCGCAATGCGCGCGACCCTCAAGATACCAAACTGTACGCATCTCTGACCCTTTCCTCTCCTTGCTCCTGCTGGTAAACCGAAGCCCAGGAGACTTCCAGGTTTGGGCATCTGCAGAGGG
>chr11_65190259
TCCCGTTGAGCAATGACCCCGGTGACGCGGCTGAGGGCTATAAAAGCAAAAGTTGTGGCAAGTCCAGCCGGAGTTAGCGACAGGGAGGGATGCGCGCCTGGGTGTAGTTGTGGGGGAGGA
>chr11_65488268
CCCGTGAGGCCCCGCGGAGGCTTCCTGAGAGGTCCTGCGCGCTTTCCGCGCCAGCTTCAGTGTCAGCTCGCGAGCCCTGGCGTCGCGTAGGAGGGAGGATGGAGAGCGGCGACGAAGCGG
>chr11_74459910
CTGCCCACCGCGCGTACTGCCCCGCCCTCCACTCTTCTCCCTCGCAACCGACTCTCCCTTCAAACGGGAAACAAGATGGCGGCTGCAGGTCCGAGTACTCGGGCCTCTTCCGCGGCGGCA
>chr11_75110564
CGCAGCCCTCCGTCGTCGCTCGCGCCCTTTATACTCACTTCCGCCCGCGAGCCACTTCCTTTCCTTTCAGCGGAGCGCGGCGGCAAGATGGCAGTGCAAATATCCAAGAAGAGGAAGGTG
>chr11_85955918
AAACGTCTTTGGAAGGAGGAAGGGGGTGAGGGAGCATCCCTTTGAGTTTCGCCTCTTCTCGAGGCGGTGGTGGGAAGGGAGACATACTTAATACTGCCCTCTTAATCCAACGGACCTTAC
>chr11_86666976
tgagcaaattgctcaacccctcggcgtcagtctcctctgtaaagtcacttgggaggattagagataaagtgtagaaggcttagcatggtgcctggtacTGCGTGAGTCCACAGCTATTTT
>chr11_88071671
TAGCTTCCTTCCTCACCCTTCTCACCCTGGGCAAGCCGCTTCCTCTCTCTGGGCCTCTTGCTTTTCCTCTGTAACATAAAAGGGGTTGAGCAATATCATCTCTGAGAGCGCCATGTGTGT
>chr11_9482649
CGGACGAAGGAATTGTTGGAAAATTTTCTCGGAGGTTCGTATATAAATGTGTTTTTACCCAGTGTGCATTATTCTCCGCCTGGCCGCCGCCCTCAGCGCGGCGGCGCGGGCCCGCTTGGG
>chr12_104531151
CCTCCCGCCTCCCACCACTAATGATTAAAACCTTAGTCCAATCCGAAGGGCTTCCTTCCCACCTTCGGGGCAAGTACAGGGACCGCAAACCGCCAGATGGCTGCATTCTTTACGCGCAAA
>chr12_104850776
GCGAGTTGCATTTGGTAAAACCCAGCCCCGGAATATATAGATCGTTGGAGCGCAATGAAGTAGCCTTTGGAGAGAAGGGAGAGGGCCCGTCGGACAGCCACAGCGGCCAGCGCAGCGGCA
>chr12_107350438
GAAGTGGGAGCTGGGGGGTCGGTCTTGAAGCTGCGTGTGCAGAGCAGGCAGTTTTTATTTAGACTGGGAGGCAGTGACGGCACGGATGGGTGCTCCAGCCCTCCCTGTCACCCCTGGGCG
>chr12_109531444
CACCAAAGTAACCCTCACTGAGAAGTGACGCCAAGCCACAGTTCTCACCCCAGCCGTGATTCTCGACAGTGGCCCAACAGGTGATCAACGGGAAAGCGGCAGTGCTTGCCACACACGGGA
>chr12_1100032
GGCCACGGGAGGGGAGAGCCGGGGTCGGCTCCGCGAGCGCAGGGTGGCGCTTGTCTCCTCCTGCTTGCCGTAGGAAGTGGACGCTGGAAGCCCGAGGAGCCGCTTCGTGTCTTCCCAAAC
>chr12_112546795
CCACCTCTTTAAACGCTGTTCCTTCACTTAGCAGGTGGGATCAAGCTGGCAAGAGGAGGCAGCTGTTGCTGTTAAAGTCTTCCGAGTCACTGACTGGGAAGTTAGGAGAGGAGGGGAGAA
>chr12_120966993
ATCAGATTTCAGGGCGCGTTCGGCTAATAATGTTGCCGGCCAGCCGCCGTCGTTCGTGGAGTGACGCAACAAGGCGTACTCTCTGGCCGTTGTCACTCGACTACCAAGATGGCGGCCCCC
>chr12_47473408
TCCTTTCCCTCCGGCTCCCGGCGGGCGGCACCCTCTAGCCGGCTCTCAACTTTGAGGAGTTTCAAGCAGCCGCGGCGGCAGCAGCAGCCCTGGACGCAGCAGCCAAGCTCTTCGCTGGCT
>chr12_49582679
TTGTGGCCGTTGGGTGGAGTCAGCGCCCCCAGGCTCTACTTGGAAAACCTTTAAGCTCTTTTCTTTCGTAAGCTCTCTGGGCGAGGGTGGTGGTATGTTTTGTGAGGTTTAGCTTAGCCC
>chr12_51442556
AACTCAGGGTATGCCTCTGGAGAGAGCGCAATGCCTGTGGGACAATTTGAACTGCAGGCTAAGTCAGAAAGAGGTGGAATCGAGATAGCAGCGGTAAAACCTGAGCCGAAAAAGTGAGGC
>chr12_53835054
TCAATGTTCCCGGCTCCGTCTTACACTCGCAAGGGAAGCAAACAAACATTCTTGCGGAAGATACAGAGATTTCATAATCTCTCCCAGGATTCCCTCTCTCAATTGCATAGCTCCGCCATC
>chr12_56321668
CAGAAGCTTTCACCCTGCCCTCTGACCCTAGGGCCCAGCCCGAGGAGGCACTCAGGGTTAGGAGGTCTGGGCGAGAAGCAACTAGGGCCCTCATCACTTCGCCGCCGAATCCCCGGCGCC
>chr12_56321812
AAACTCGTCCAACCGCTGAGGATCTAAAGCGGGGCAACTCGCCAATAATCCGGTCCCGTAGTGTCACTCCATTTGTAGTCCTGCCCTGCGCCGTACCTCCCTATTCTGCAGACGAACCCA
>chr12_56551771
CAGCCACCAGGAGGCCACCTATTGTTTCAAAATAAAGACTGGGTTCCTCTCTTGGTTTCAGACTGCTATTTTTTTCATGGTTGGGGGAGCAGCGGGAGACGGGGAGGGTGCTAGGAGGAG
>chr12_58335425
CCTTCTTCCCTGCGGAGGGAGGGCCTGGGCGGTCGCGTTGGCGGGAGGGAGGTTACCTTTCCCAGTCTCGCTCTGGCCGCCTGAGCCAGGAGGAAGCAGCGGCGAGGTCTGCGGGAGGCA
>chr12_6643687
CCGCCTGCCGCCGCGCCCCCGGTTTCTATAAATTGAGCCCGCAGCCTCCCGCTTCGCTCTCTGCTCCTCCTGTTCGACAGTCAGCCGCATCTTCTTTTGCGTCGCCAGGTGAAGACGGGC
>chr12_66563112
ACACAATTTAGACTGACTTAGGAAGCTTCTGTGTTGAGCAACTTCCTCAATAATCCTCAAAGACCTGTTGCATTCTGGGCCCTGCGGAGAGGAAATAGTGCCGTCAGGGAGCTTCCAGCC
>chr12_69202803
TAAGTCCTGACTTGTCTCCAGCTGGGGCTATTTAAACCATGCATTTTCCCAGCTGTGTTCAGTGGCGATTGGAGGGTAGACCTGTGGGCACGGACGCACGCCACTTTTTCTCTGCTGATC
>chr12_72148645
TGGGGCTAGTCGCAGGGGCCGCCCCGGCACCGGCGCTCACGTGACCCGAGGTGTGACGTAGGAGGAAGGAGACGCCATTAGAGGGAGGCAGAGAGGGATCGTTCTTCGCTTTTCCTCCGG
>chr12_80328856
GTAGGAAGGGAGGTCCGCTCGGCCGGGTGCGCCGCCCCAGTGCTCTGTGGGATACTGGAAGTCTCGAGCGTCGGCTCCGGGTTCCCAGCCCTCCTCTGGCCCGCACTCATAGAAACATTC
>chr12_89918640
AACACCCCACCCTCCCCGGGCCGAGGAGAAACCCCTCCCCTTCCCACTCACTCCTCCTGGTGGTTAGTTTGCGAAAGTCGTCCGCCAGGCCCAGACCGCTGGATAGGAGGCTCTTGGCCG
>chr13_20437656
TTCGTTCCGCGCAGCCGCAGCCAGAACCGGGTGACGCTTATCCCCGCTGTCTTTCCAGTCCAGGGCCGCTGAGAGTGGGGGTGGCTGGGAGCAGCGCAGCCTCCGGAGGAGGAGGCGGAG
>chr13_22178093
GGGAGGAGCTTGACTGGGGCTAGCAGAAGGAGTTAGTCCTGTACCTGTGCGGAGACTGTAAAACTGCCATCCCGCGCCGCAACACTGACGCGGCTGTGGTGCCAGGCCGCTCCTGCTCCT
>chr13_28024666
TACGGAGAGCGAAGGGGACTCGCCGCAGATCCGCTGTACTTGCGTCCGCTACAGTATGTCAATCGCTTGCCCCAGCACAGGTAATGCTAAATATGAGGCGTGCGGAGCGGTGCGCGGACC
>chr13_28194721
TGCTACCTCCGATTGGCCCGGGTGCGGGTTGGGCCGCTCGGCCTTGGCGCTGCCCCCGGGAAGGCAGCAGGGGCGGTTGAGAAGTGAAGTCTTGGCCGGAGTTTGCTTTTTGCCAGGAAA
>chr13_52027183
GGGGACGTGTCAGGGGCGGAGCCTCCGCAGCCCCTGCCCGAGTTAAAACCGGAGTGTGAGAGAGAAAAGCGCTTCAGTAGCGAGAGGGGCTGAGAAAGTGGTGACACCGCCGGGGTGCGG
>chr13_77566250
GTCGCAGGCCTCGAGAGGCTCCGGAAGTACTGGGTGCAGCCTGATGGCGCAGGAGGTAGACACGGCACAGGGCGCCGAGATgcggcggggcgcgggcgcggcTCGGGGACGCGCTTCCTG
>chr13_91999943
CTAATGAGGGAGTGGGGCTTGTCCGTATTTACGTTGAGGCGGGAGCCGCCGCCCTTCATTCACCCACATGGTCCTTCGAGGTGCCGCCGCCGCCGCCCGACCTGCGCCTTCGCGCCACTT
>chr13_92002942
AGCACTCAACATCAGCAGGCCCTGCACTTTAAAGCCCAACTTGGCTTCCCGAGGCAGCTGTCACCATAATGCTACAAGTGCCTTCACTGCAGTAGATGCACATATCACTACCTGCACTGT
>chr14_24911980
CGTAGTCGCGTCTGAGGTGAGGTAAACTCTAAACTTTACGCAGGCGCGTTAGGTCCTAGTCGCTATGCGTGTGCTTGTGGGTGAGGGAGGGCAGAAAGGGAGAGTGCTGGGCGGGCTTAG
>chr14_31890157
TGGAGAAATTCAGGCGGGGCCAGTGCTGTGGGGGTAGatgttagacgtggaagggaccctagagagccttgactgtgaggactgaggtaaagtgacttgctcaaggtcacatactaagtc
>chr14_73925236
GGTGGGCCTGTTGTCATGGGGGAGGTGGTGGCGCTTGGTGGCCACTGGCGGCCGAGGTAGAGGCAGTGGCGCTTGAGTTGGTCGGGGGCAGCGGCAGGTGAGTGCCGGTAACGCGGGTCA
>chr14_73957662
AACCCCGAGGTGGCTGGAGGCCGCGCCCCCTTCCCAGAGTGCACCGCAGCCGCTGCATTCAGGAACCGCTTTAGCTTcgcccccggccggccgggcggggAAGACTGGTGTGGTCTGGCC
>chr15_101792183
CGCCAATCGCGCGGCGCGGACGGATCCCGAGAGGGGCCACGGCTCGCCGCCGGCGGGGCCACTTCATAACGCGCCGTGCGTGACGTGAGGGGCTCCTGTTGCAATGGCGAGCTAAGCCGG
>chr15_31196014
CGCTTCCAGGCATTCCCAGCCGATCCCCGCGTCTCGCTTCCACAGGCTTGGCAAGTGGAGGCTCGAGTGATCGATCTCCTTTCCTTTCCACGTTAAAGGCTCCCATACCGTAGGTGCCCA
>chr15_35838232
GCTCCGCCTCTTCCTGTGGCTCGGAGGAGCCGCGGAACCCCCAACGCGCGACTCAGACGGAGACACCCACTCTTTCGGCGCTAGCGGCGGCTGGAAGGGACGAGAGCCTGGCCTAGGAGG
>chr15_50647085
ATGTGGAAGTTGATCTCTTCGCTGGTAAAAAATAATTCCACTTCCCCCGGAACCCAGATCATCCCCGCGATTTCCTGTTTATTGCATTAAGGCGCCGGGTTTCCGGGGCTCCTGGCCCCG
>chr15_57025708
GCAATGGGAGCCGCCGCCGTCGCCGCAGTGTAGTTTTTCGTGCTCCTCCTTTTCCTCCTCCTCTTTCTCCTCCTCCTCAGGGCTCCAGTCAGGCCGATCCGCTCCGCTCACGGTAAGCGC
>chr15_75871762
CGGACTGCGTCCTCGCTCCGCCGGGCCCTCCTCGCCGCCAGCTTGTGAATGAGACGCTCAGTTTCTCAATGGAGCCGCGGGGGGCTCGGGCGGCCGCGGGGCGGCCGCAGCGTTGGCCGT
>chr15_80352105
TGGCGGAGCCGGAGCAAGCAGGGGTTCGGCGGCATTACCTGTACCCATTCACCGGCGGCTaccggcggcggcgcgcagcgtgtcaggcggagagacccgccgccaggtgaggagcgcggc
>chr15_90118749
AGAGCGCGGGAGCCTTTCGACCAGGGTCCCAAAGGAAAGCAGTGAGTGGTGCTGTTTCCCTGAAGGAAGGGACTAAGGGACGGTggcgcgggcccggaccggggccccggggcggcggcA
>chr16_1471016
CACCCCGGTCCCTGGCCCCGAAGAGAGGCGGGCGCCGCGGGGGCGGACGTTGTCCTCAGAGAGTTGTCTGAGTTTGCCTCGGAGCAGTTCTGAACCGTCATGAAGGTGCGCGGGGCCTGG
>chr16_22385939
TCGCGATTGGTTGAGGCGCCGCCGGGGGTTTGAATCGCATCCCCGGCCGGGGAGGGTTCTGCCAAAGTGCCACGTTGGGCCCGGCGGCGGCGTGAAGACTGGCGGCTGCGTGAGACTCCG
>chr16_23569052
GGGCCAATCTCAGCCAGCTCGCCTCTTCCCAGCGGCCTCTGCGGGAGCGGTGGGTGTTGTACACAATCATCATGGCGGCGGCCGGGGCCCCGGATGGTGAGTgcggcgggggtggcgggc
>chr16_279423
CGTCGTACTTCCTCCCGGCGTCCCCCGCGGCGGGAAAGAGCCGAGTGGGCTCGAGGCCGACGCGACCATCGTTTGTCGACGCCGCTGCCACCGCCTGCCTGAGAGAAGTCGTCGCGGCCG
>chr16_30547212
TGAGCTGGGTTTGAGCCTAGGAGCCTTGGGCCATCCGCGCAGGGGCAGGACGTCAGGGAAGCCAAGAGCCTGGCTGCAGCTAGAGGGAGACAGGCGGTCGGGAGGCGTCCTGCACAGCAC
>chr16_30960388
GGGGACTTGGTCCCCGGCTCCACCCCATCATGTGGCTAGCCCCGGCTCCGCCTCTGTCCCAGTTCCTGTTTTGGCCTCCGCTGTCCCGCTCCGGCTCCTGGGGCTCCCCGCAGACGCTGC
>chr16_31191449
CGTTTGGTGCGCGCCTGCGCGGTGCGTAGGCGGCGGAGCGTACTTAAGCTTCGACGCAGGAGGCGGGGCTGCTCAGTCCTCCAGGCGTCGGTACTCAGCGGTGTTGGAACTTCGTTGCTT
>chr16_3451014
GGAGCTGCAGTCCGGCAATTCGGCTTGCGGGCCTGCGCAGGGGCGTGCGTAATGGGCGGAGCGAATCGCGCCGCTGACTTCCGGCCCGGAGGCTGAGGGAGTTTGTGGAGTCGCGAGTGC
>chr16_46655274
TCAAATCAGCAGAGCCTGCGTCATCACGTCGTTGCCTGGGCTGCCGTCCGCGGAAATTTGAAATGGCTGACGGGTCGCTGACGGGCGGCGGTCTGGAGGCAGCGGCCATGGCGCCGGAGC
>chr16_46865089
GGGGACTGGGCGGGCGGAGGCCGGGCTGCCGAAGTGTGAGGGGAGGAGCCCGAGCCGTCGCTGCTGCCGCCGCTAAGGGAGAGGAGCATGTCTGCAACTCGAGCCAAGAAAGTGAAGATG
>chr16_50186975
CTCGCCGTGCGTCACAGAGGCCGCGGCGCGACGGGGCCGCAACCGCCTGGCCCAACCGTACTTGCGCCATCTGTGGAGTGCTCCCACGTACCTGGGCGTCCGGGAGCTTCTGAGGCGCGC
>chr16_50300449
CTTAGCCTTgctgccgccgccgccgctgctgccgctgccgGAGCAGGAAGTGGTGGGTCCCAGATGTGACTCACTCTCATTAGGTAGCGTGGAAGGAGCCTTCGGATGGGTGAGCCTGGG
>chr16_53089857
GGTAGGAAGGGGGTTCCTCCCCACCCTGATCCCAGAGAAGATCAGGAGACTGGCTGGAGCTGTCTTCCTCATTTTGGCAAACCTAGCTGATTAGGCAGTGAGAGGCCTTATAACGAGCCT
>chr16_68877388
ttaGCCATTTTTGGGTTCCCTCTTACCCCCCGGACTAAGCCGGGACGGAAAAAAAATGTGAAGGGGGCGTTCCCGATCGATTTGGCCCCGCCCCATAGTGTGCCCAGAGCCTTCTGCCAC
>chr16_69373503
CGGATGAGAAAGCATAGAGACCGGAAATGTGCCTGTTTCTTCCTGTCCTAAGTTCGGAGTCAGCGCCCCTTGTGGTCCGGAAGGGAAGTGACGTTGTTGCTGGGAAGATGGCGACCGCGG
>chr16_71322865
TTCCAAGTGCTTCCGCCAACTCCTCCTACCAGCAACTGTGAAAACAACGGCCAGTGAGTATCCAGGGCTGACTTTGGGCCGGGCACCCCATATCTCATTTCATCTAGTGAAGTAAGTCCC
>chr16_84733139
TCCCCTAATGCCTAGCCAAAGGCGTGGCCCAGGCGCCCAGGCAGGACTTGGGGAGTGAATGAAGAGTGAACAAATGAATGAATGCGCGGCAACGGGATCTTCATAAACCAGACCCTCCTC
>chr16_85645033
CCAGTGCGGGTATAAATTACCCGGGCCCGCGCGGCCGAGCCACCGTGTGGTGCGTAAATTATAGCGTCCGGCCAAGGCCGCAAGGGGGGCGCCGCCGGTGAGCTGGCGGGTCGTGCGGGG
>chr16_85833299
TGCGGCCGGGTGCGGGCGGAGTCTTCCTCGATCCCGTGGTGCTCCGCGGCGCGGCCTTGCTCTCTTCCGGTCGCGGGACACCGGGTGTAGAGGGCGGTCGCGGCGGGCAGTGGCGGCAGG
>chr16_88729457
GGAGCTGGGGTCACTGCGCGGTGGGACCATGGCCTCGGAGAAGCCGCTGGCGGCAGTCACTTGTACAGCGCCGGTCAACATCGCGGTCATCAAGTACTGTGAGTGCCGCGGGCCGGCCTG
>chr16_89556970
ATGGGCGGGAGCGTCTCATGCGGCCGGCTCCCGCCGCAGCCGCCGCTGGGTCCTGGAGCCAGAGGCCGCCCTGAGACGGTGCGCGATGGACCGAGGGCCCCAGCCGGGGAGGCGCCGCCG
>chr16_89626946
AAGGAGGAACTGACGTCGCCGCGGCTCTCCCGGCAGCCCTAGGGCCGCCGTCGCAGACATGTTGCCGCTGAGAATGCGGCGGGGCGGCCGTGATTCCTGGGCCCTGAGTAACCGACGGCC
>chr16_90113412
CCTCTCTCCTACCTTGTCCTCAGCTCCGCCCACTGCTGGCCGTGGTCCTCCAGCCAGCACAAGCGGAGGCAGAGGCCTCTGGCTGGGAGCCCTGAGGCGGTGTCCAGCACGTGGGTGGTC
>chr16_9057769
GCTCGGCGCCCGCCCGCTTGCTCTCCTCGCTCGCTCGCTCGCTCCGCGGCCCCCCATGCGGATGTGACATTTCACGCCGCCGCCATTTTGAGAGCGAGCCGAGCCGAGCTGCCGGGCGCC
>chr17_1588145
CACCTCGGCGCCGACTGGATCAACTGCTGAACTCGGGTTGCGCACTTCCCGGCGCTGGGAACGCGGAGCGGACGCAGTCTGGCCGCCATTGCGCTGCGGGGAAAGCGGCCTCTTGTGTGA
>chr17_16118965
CTCCTCCTCCTTCCGGAGAGTTGGGAGACCAACTCCCTCCGCTGGCCGGGCGCCTCTCCTACCTCGGCGGAGCTTCCCGGGTCGCGCTGCGCCCGGTCTCTTCATGTCTCCTCTAGGCCT
>chr17_27621312
GCAAGCCCCGCCCCCAGCTCAAATCCTCTTTCCTTCCCCTTCGCCGCTGCCGCCTGGCCAACGCCACTTACCCTGTGCAACCTCACAGGGCCGGGCCTTCAACGTCAGCACTATGGCTCT
>chr17_30468528
attatgtggagcctagattcaaacccaggaaatttgccagcaactcttaactgctGCAAGAGACCACATGACTTCTCCTAGGAGAAAGGGAAGTTGGTATTACGCACATTTCATTCCCTT
>chr17_33308223
GCCCCAATAATGAAAGGAGTGGACTTGAGGGAGGCTCGGGAGGCGCTGGGCCACGAGGAGGCACAATGCAGCTTTGAGGAAACCCGTCTGTCCCTCGTTCCGCACCCTCACAACTGCCGC
>chr17_33905627
TAGTTCTGGTTTCCGGACCGCATTCGGAACTAGAGCGCCTCTCTTCCGCCAGGCATCCCAGAGGTCCTGGTGGTTTCATTTCCGGGTGCGGCTTCTGTCATAAAGCGGAGACCTCCCTTC
>chr17_34842554
GCGTGAGAGGCGCGCGGCGGCGCAGTAAACAGTCTCCTTCCACAAAACCATGGCGTCGCTCAAATGTAGCACCGTCGTCTGCGTGATCTGCTTGGAGAAGCCCAAATACCGCTGTCCAGC
>chr17_38375561
ATGCGTCTCGCATCTCTCCGCTCCCTGCTCTCTCCTCCTTTTTCCCCCGCCTCCATTTTGTTCGCGGACGCTGGGGACGGTGGGAGCAGATCCATTTCCGGGTTGGCAAAAGGggcggtg
>chr17_39684555
CCTTCCCCCCTCCACCGGCCGCGGGCATAAAAGGCGCCAGGTGAGGGCCTCGCCGCTCCTCCCGCGAATCGCAGCTTCTGAGACCAGGGTTGCTCCGTCCGTGCTCCGCCTCGCCATGAC
>chr17_41623714
GGCGGGGCGGGGGGTGGAGAGCTGAGGCCGAGCGAAGGAAATGCACCAATCAGCTGCTCCCCCGGGCTCACAACTGTCTGCTGCGCCCGAAAAACAAGTCGGTGCGCTGGGGACCCGGGG
>chr17_46703841
CTCGCCCGATTGATTTATGTCGGAGCTGACGCTTTATCAGGCAGTCGGAAAAACTTTGACCAATCATTTTGCAAGGAGAGCTGAGACGGGCTGCTCCACTGTACTTTGTTGGCTGAGAAG
>chr17_47841492
GGGGGCCGGTCCCCGCCCCGTACAGCAGATAAGCAGCGGCCTCGGGGGTTGGGGGGCTGTGTGAGTCTCGCAGTGGGGCTGAGGCAGGCAGCCGGGAGAGCCATGGCGGGGGCCGCAGCG
>chr17_57233247
TCTTTGTTATCTGAGCTCGCGTCTTGAGTAGCTGGGCCTGTTGCTGCTTGTGTTTTTATGGTTTAGGGAGGTGGGGACTTTGGCTGGACACGAAGGGGAAATGGAAAGGAGGAAGGGGAG
>chr17_62502949
CACCCCGGGACCCGCCCGGGCTGCCGGCTGATGTGGACCGTCCGACCCGCGTGTCTGATAATCCTTTGACGGGTTTTGGTCGGCGGAGAATGGTCTCTAAACTTCCCAAACCGCCCCCGT
>chr17_62915593
GCCGCCGCGCCACCTCGCCCCGTCCCAGGCTCGTAGGCTGCTCAGCTCACGTGACCGCGCTCCGGTAACGGAAGAAACAAGATGGCGGCTGAAGGCGATCCGCAGTGAGGCCCCAGCCAT
>chr17_72199818
ACCGTACCCAGTTTCCTCCGTTGGGAGGGTTTAACTGCCCGGAAACGGAAGTCTCGTTCTTTTTCGTCCTTTTCCCCGGTTGCTGCTTGCTGTGAGTGTCTCTAGGGTGATACGTGGGTG
>chr17_73150619
GGCCAATGCCGGCGGGTTAGGGGGCGGGGGTTGAAAACCCTATAAAGGCGTCGATCGGCCGGACAGGCGGCAGCGGCGGCTCCTGCAGCGGTGGTCGGCTGTTGGGTGTGGAGTTTCCCA
>chr17_7387679
GCGGGAAAGGAAGGGGCGGGGACGCGAGGGCGAATCTATAAGAAGCGTCGTTCAGCGAGTTCGCTGCTCAGAAGCGCCGAGAGCGCGGCCGGGACGGTTGGAGAAGAAGGCGGCTCCCGG
>chr17_74668061
GGGTGGGTGGTTTTCTCCGTGCGTTGGTCCCTACAGTAGATAAAACGGGCACAGTAGCTAAAATTAACGCCTAAGTAAAACCGCTGCCGGTGAGTTTTGGGAGTATTTTCGCTTTTTTGA
>chr17_74733407
GCGCCATTTTGTGAGGAGCGATATAAACGGGCGCAGAGGCCGGCTGCCCGCCCAGTTGTTACTCAGGTGCGCTAGCCTGCGGAGCCCGTCCGTGCTGTTCTGCGGCAAGGCCTTTCCCAG
>chr17_8114148
CCAGTGAATTATCTTGCtttttcttttctttttttttttccttttttgagacaggtctctctctgtcgctcaggctggagtataatggtgctatctgggcttgctgcaacctctgcctcc
>chr18_3247826
AGAAAGGTGACCGGGCTTCCTTCCGGCTTGCTAAGCAGAGGCCGGAAGCGGTGGTTTTTAGCGGCTCTCTGGGTAGCAGGGTGGTGTGATAGCGGCAGCGAGGGGCTCGGAGAGGTGCTC
>chr18_658330
CTCCAGTTTTTGAAAACGCTGCGAAGCGGAATGGTCCACAGGGGAAAACGGAGGAGGGGCCAAAGCCAGGACTTTGAGACCGGCGCGCGGTCAAGCCCAGGCAGCTCTCCCTAACCCTCC
>chr19_11266467
GAAAGCAACCTCTTCTGGAAGAGGGCGGGCCCCGCGGACAGTCAAATTTGCGCGGGTTGGAGCCTGGCGTAGTCATGGCCGCCTTCCGCGACATAGAGGAGGTGAGCCAGGGGCTGCTCA
>chr19_1269320
TGGCCCAGGATGTGTAGGGGGCGGGGCCCGGCGGAAGCGTATATAAGGCCGGGCTCGGGGACGCCCCCCCCTCACTCGCGCGTTAGGAGGCTCGGGTCGTTGTGGTGCGCTGTCTTCCCG
>chr19_12902378
GGCCAGCCTCGGAGCCAGCAGGGAGCTGGGAGCTGGGGGAAACGACGCCAGGAAAGCTATCGCGCCAGAGAGGGCGACGGGGGCTCGGGAAGCCTGACAGGGCTTTTGCGCACAGCTGCC
>chr19_1383876
CCAGGTTCCGGTTTCCGCATGCGCTCCGAGCCGCTTTGGGCGGCGGCCCCGGGAACCCGGAGCGCTAAGGAGAACGGACCTCAGAGGTTGTCTGAAGGCCGAGGCCAAGATGGCGGTGCT
>chr19_16739005
CGCTGCGTGCGGCGCGGACTACCCAGAGTACTCCGCGCGGGGGCAGCTCACTGGAGTTTGGTTCTCGAGGCGGCGGCAGCGAGCGGCGGCGGCTCCGGCGGCTCCTCCTCCTCCTTTGGT
>chr19_17337415
AATCGCGTGCGTCTATGCAAATAGCGGTCGTTCTGGGGAACTCTGCTCCCGCGGGGTGAGAGTTGGCCGCTCTTCGGCCGAGCTGCCCGCGCGTCCTTTCTCCGTGCGCGTCGTCAGGCG
>chr19_17516655
ACCCTGCTTTAAAAGCCCTTGGGCCCTTCCCAGCTGGGTGCCAGCCAACTGTGGCTGCCTGGGACACTCCATCTTAAGTCCCTGTGCCTCTGCTGTGTGTTACTGAGTGCCTAGGCCGTG
>chr19_17970718
CGTGCGGCATTGAGAGGGCGGGTCTTCCGGTAGTGAAGGCCTGGTGAACGGCTGCGCGACAGAGGACACTTCCTTTTGCGGGTGGCGGCGAACGCGGAGAGCACGCCATGAAGGCCTCGG
>chr19_19774499
TGGCGGCGCTCAGGGCTTACCGGAAGTAAAACTTCGGAAGTGAGGCGTTCCTCTGCCCGGAAGTGAGCGCGGCGCTAGGAAAGATGGCGGCAGCGGCGGCGGTGGGCAACGCGGTGCCCT
>chr19_2236825
GCTGGGCGGGCCAGGCATGCGCACACCAGAGGGCCCGTCTCATTTGCCCCGGAAGTGCTTTCTTTGCCCGCCGTTCGCCAAACGAAGTCGTGGAGGTGGCGAAACGAGGAGGAGATAACG
>chr19_3155210
CGCTGATAACCATCTGTGCGTCATTTCCCTGGGGATGCAACCGTTACTCAGGAAGTCCCAGAACAGAGGCTTTGGACGGGCCCGGCCCAGGGCCTCAAGCAAGAAGGGACTTGCCCCATT
>chr19_32896482
TCTCGTGCTGCGCTGGCCGGAAGGAAGCGGCACACTTCCGCTTGCCTGGTCCGCATTGAGTCCGGTCTGTTCCGGAGACTCTGAGCGCGGCCGCGGAGCTGCAGTGGCGGGGAGTGGGGT
>chr19_33182752
GTGCCCCTCCCACAGGCAGGCGCCGTTGCCGACCAAACGCCCAGGTTCACCCAACGCCAGAGGCTCGTCCTCAATTCCCGCGAGGCCCCCGGAGGTGCTGGGGTCCCTGCAGGGCCGGGC
>chr19_38746553
TTAGCCTCCTCCCTCCTCATGCTAAACCCCTGGCCCTCCACAGGCGTTTGGACACATCTCTGGAGACCCAAGTCTTTGTGTGTTGCTCTCGGTGTGTCCACAAGCACAATGCCATAGAGC
>chr19_48972612
GATTGGACAGTGTCAAAAAGAGGGGCGGTCCCTACTGAAGGGGCGGTTGGGCGACGAAGGGAAGAGTCTTTTCAGCGCTGAGGACTGGCGCTGAGGAGGCGGCGGTGGCTCCCGGGGCGT
>chr19_49402479
CGTCTCCGCCTCCCAAAGTGCTGGGATTACAGGCGTGAGCCACTGCGCCCCGCCTCTTTTAAGTTTCTTGTAAGCGAGATGTGTACAGTGAGGCCGCGAGGTCTCTGGTCTCCCGCTCTC
>chr19_55851244
AGAAAGCCTCAGTGGCCTTGGCGGGGCTGGCCCGGAGAGCAGATGGGAGGTGCGGCGACAGTGTTTGACGAGAGCCGAAGGAGGCTGTGGGAGGTGTTggcggcggcggcgcgggcgccT
>chr19_5720167
CCGAGGCACGCGCCGGGCGTCACGTGCGTTTCGCGGCGAGCGGAAATGACGCGAGTTGTGTGAGCCGCCAGTATGGCCGGGCTATGGCGGCGAGCACTGGCTACGTGCGACTGTGGGGAG
>chr19_58962985
AAGCGTCTGCGCGCGTATTGGGGCAATGTGAGCTCTGGGGGCTGGACTTCCGGCGTTGGGACTGTCACTTGGCTGCTCGCGTCAGGCCACACCGGTGGTCTGGGCTGTGGCGCGCGGGTC
>chr19_8386376
GTATCGCGAGACGGGAGTGGGCGGTGCTAGAACGTCCTATAAAGGCTCTCCCCGAAGCACGTGACTCCTCTCCGCCAGACCGCCGCCGCGCCGCCATCATGGACACCAGCCGTGTGCAGC
>chr19_893235
CTGCTGGGAATTACTGGAAATGGTCGTATGCAAATAGCCCCGGAGGCGGGGCAGAGCCTGAGCCGCACCGCCCTCCCAGAAGTCTTTGGGAGGCGGCCCCACGCCTCAGGCGACTGGTTG
>chr2_101179181
GGTCTTCAGCGGAGGAGGGGTGGGGCTGGGTGGAGGAGGAGCCCGGGGCCGTGTGCCTTTTCCAGCTGCCGGCCCAAACCTGTAAAGACGTCTCGCTCTGACTAGCCTAACAAGTCAGAA
>chr2_109065432
CCCTGGGCCTGCAGGTCACGGAGTAGGTGTGGGTCCCGCCACTGCCGGTTATTGGCATGGGAAGGCGGGCCGATTACCCCTTGGGGCCTCGGGCCTCGGTTTCCACGTCTGTAAAATCTT
>chr2_113033135
ATGGTCAACGCGCTCGGCCCCGGCGGGCTGGGCAAGGGCCGCGGCTCGCGGAGGAATCTCTCTTGCCCTTTAGTCCCGGGCAAGGTGTTGCGGCCGGCGCCATTTTCTCGAGCCGCCTGT
>chr2_128459064
CGCCGTCGCCGACCAATTGCCGCCCGAAGACCGAACCGCTTCAGCGGAGGGCCGGAAGTGAGCCGCAGCTTTTCCTTTCTGCCACCGCCTTGTCCAAGATGGCGGACCTCCACCGCCAGC
>chr2_152118003
GACAGCCTAGTCCTGAGCCTCTGGAGCGGGCCTATACTGCACCGCCGTACGTGAATTTCAGGAGCGCGCAATGCCGCCACCTGGGAAGGGTGCAGCGAGGCTGACCTGAGTTTGCCCGCC
>chr2_15702016
TTTCTTTATCTACCACTGTCTTGGTAAATTCTTTTACTCCCACACTGAGAAAGTCGTCACTCACTGGCGACACGTTGAAAGAGTTCTTTCAACTCTGTATTTCTGCCTCTGTCTCTGCTC
>chr2_158732845
GGCCGAGCGCTCCGCAGCCACTTCCTCCTCCTCCTCCTCCCGCTCCTCCCGCTCCGGCTCCTGCTCTTTGCAGCCGCCGCCGCCGCCGCAGCCTCCCCCTCGGCGCAGGGGGAACTTTTC
>chr2_167233034
GGCCAGCGCCTCCCCGACCTTGGGCTCTGAAGAGTCTAGGCTGGGAATTGGTTTCTTCCGTAGGGCTTTGCTCACAACCGCGAGTGGGGCGGTGACGCTCAAGACCGGTATCTAGGCTAT
>chr2_172290840
GTGAGAGAGCGGCTCCGGCCGGCCGCGCGGTACCGGAGCGTCGCACTGTCAGCGGCCAGAGAGCCTGGGGCAGATCGAAAAGGGAGTGCTTCTTCCCTTCTCTCCGCGCTCTGGCGGTGC
>chr2_173940567
TGAGGGGAGGGCGGCCCAGCCGTTTCGCGCCGGGAGGTAGGTGGTGCTGTTGCCGTGACTGTCTTCCTCATTGGCGCCGTGCAGAGAGGCGGAATGTTCAACTCCTAACTGCAGCGGAAA
>chr2_174830237
CAGGCGCCTGTCCGTCGGTCTGCCAGGCGGCGCGCTTCCTGTTTGCCCCCGGGTGGAAGGGGAGAGACAATGAGCGGCCGTGGCAGCGTAGGTTTTCGAGAGCGGCTACGGCTCGCCGGT
>chr2_178130055
ACCTGAGCTTAGGAGAATGGAGACACGTGGGAGTTCAGAGGAGGGCGTTCAGGGTGACTGCGAACACGAGCTGCCGGAGCTGTCCACATCTCCCCTAGGCAGGGCCCACTGGCCCCAGCC
>chr2_179343283
CCGCCCCGGCCCTTTGTGACGCAGGACAACGCCTGCCACGCGTCGGAACTCGGCCGCGGGACATCCACGGGGCGCGAGTGACACGCGGGAGGGAGAGCAGTGTTCTGCTGGAGCCGATGC
>chr2_202316717
TAGGGTAAAGACGGGAGGCAGGCCCGGGAAGGGAAGGTGTCGGGGCCGGTGGGGGACGTGTGAGGGAGTGAGCCTTGGTCCGCGCACGCCCGGGAAGCCAGAGGCCAGAACGCGCTAGCC
>chr2_232573231
CCGGGCATGGGAAGCCGAGCGCCGCCCACTAATCTATATTAAAGCTTCTGGCGCCGCGTGAGTCCCCCACTGGCTGCTCTGAAAAGCCATCTTTGCATTGTTCCTCATCCGCCTCCTTGC
>chr2_27294514
GGAAGCGGCTTGTTCGGGCCTGAGCTGGCGCTACGAAGTTCCGGTCCAGGTCTCTGACTTCGGGCTTGTTCGCTGGTGGCGTCGGAGCCGAGCCGGACTGGTCAGGTCAGAGGCACGCAG
>chr2_3605881
GCCGGTGACGGAAGTGCGGTGTTGAGCGCCGGCGGCTCGCGCCCACGCTGGGCCGGGAGTCGAAATGCTTCCCGGTGCCGGGAGTGAGCGATGAGCTGGCTTCTGTTCCTGGCCCACAGA
>chr2_38830020
TGCGTCCCCATCCTTAGATTCGCTCCTCCGGGCAGGGAGCGGAGACGGAGGAGGAGGAGGGAGAGGCTGAATGTTGGCTCGGTAATTGAGAGGAGCGGCCGCTCCAGAGCTTCCTCCCGG
>chr2_38978502
TGACGCATGCGCAAAGCGCAGCGGCCGCATATATAAACGCGAACCCGGGCTCTTCCTCGTAGTGCCGCCGGGACTCTTGGCGGGTGAAGGTGTGTGTCAGCTTTTGCGTCACTCGAGCCC
>chr2_44223128
CGCCCGGCAGTTGGTCTCTGCCGCGCCAGGCTACCCTGCGGTCACATGCTCCTCCTGTCCTTCTGGCGGAGCGTGCTTCCCGCTGCGGGGACGTTCGAGCAATGGCAGCCCTGCTGAGAT
>chr2_61404199
GGTGTGACGTGTGCGCGCTGTGGCCCCAAAGGCCGGTCTTACAGCGACCTGGGCGTTCGAGGTCGTGTCCTCGAGAGCTATAGGGAGCCTGCCGAGGCCACCTGACGGCGGTGTCGCGTC
>chr2_65215471
AGCTGAAACACAAGCCACTGGATTTTAACCTCTTCCGTTCCCAGGCCTGAGCCCTGGCGAGAAAACAGCGCAGACGGCGGTTTGGCCATCCTGAACGGTTCCTTATTGTTCACGTTCTAT
>chr2_73461421
CCATAGAGTAGCGGAAGTGGTCCGTTCTCTTCCTCTCCCGGCCCAAGCTTCTGGGTATTTCTATTGCGCGAGGCATTGTGGGTTGCTGGGCGGCCCGGTCTCGGAGAAGAGGGGAGAGTG
>chr2_74154166
GAGGGCGTTTCCTCCTCCAGAGGCCTGCACGCGGGGCGCGGGCCCCGAAGGCTCTCCATCGAAGGCAACATTGGTAAGGGCCGGAAAGCGGCTGCCAAGCCTTGGCCTCCGCCACGCAGG
>chr20_2451445
GCCGGAACTCCAGGGCTAGTGAGCTGGACCGGAAGTAGGTTTCTACCCGACCGCATTTTACGTGGTGCTGCATTTCCGGTAGCGGCGGCGGGAAATCGGCTGTGGGAGAGAGGCTAGGCC
>chr20_278196
AACCAAACCCACACAgccccggcgggcgggcgcgcgcgATGGGCGCCCTTTGGCTGCGGGAGCGAGTGGAGGATGCTGGGAAGGAGGTAAAATGGCCACCGGCGGCGGCGCGGAGGAAGA
>chr20_29611649
GAGGCGCAGGTGCTGACGGTGGCGGGGCTGCCGGGCGCGCTGTGGAACCTCCTCTCGCTAGAGATGCGGGCTGGCGACGGTCCCCGCGGGGGCGGGAAGCGGCTCAGGCTGCCCTCCCCG
>chr20_30160811
AGGGGCGGGGCCTCAGGGGCCTGCCCCTGCCTCCCCGCCCTGCGTTTGGATTCCCTCCAGCATTCCGGGCCAGGGCGCGGGAGGCGGAGGCCGAGGAGAGGACGGGAGGAGGCTGCATCC
>chr20_34638889
GGGCCCCCAGCGCAAGGGCACTTCCGGTACCGCTCCTCTCTTGCCAGCGCAGAGAACTGCCAAGTCAGTTCCGGTCCGGCAGAGATCGCGGAGAGACGCAGAACGCAGCCCGCTCCTCCA
>chr20_42087038
CCGGCCCTCGCACCGCCCCTAGGTACGGCTTCGTGGAGTTCGAGGACTCCCGCGACGCCGACGACGCCGTTTACGAGCTGAACGGCAAGGAGCTCTGCGGCGAGCGCGTGATCGTAGAGC
>chr21_11099340
aggctgtagcctgctgcaccgtggctggcctccctgcagttggtggcgacagacactgtagtgtggctggaaaggtaggaaggggaaaatagttttgggatagatggaagggtaaagagg
>chr21_34852147
GGCGCAGCAGTCTCCTTCCTGCGCGCGCGCCTGAAGTCGGCGTGGGCGTTTGAGGAAGCTGGGTGAGTCCTGTCTGTGGGTCTCCGGCGCCAGGCAACCGTAGAGGGCTCGCGCCCGCCG
>chr21_37692550
CTCCACAGTCGTTCCGCCACCTCCCAGTCGGGTTGCGGCGGAGGCCGTTCCTGGCTTTGTAGCTCGCTCAAGATGGCGGCGCAGCCACCCCGCGGGATACGCCTCAGCGCGGTGAGCAGC
>chr21_37693108
AAGAGGAGAGCTCGAGCTCAGCGATCTAGGGTCTGGGCCCCAAGGCTTCCACTGCCAAGGAAGCTGCAGGCACTGACAGGCATCAGGCACACTCATCCTGACTCCACTCGCCCGCAGGCA
>chr21_40177855
cctccctcctccctcctcctcccGCTCCTGAAGAGCGCGCCGCGTGGGGGACGGCCCGGTTACTTCCTCCAGAGACTGACGAGTGCGGTGTCGCTCCAGCTCAGAGCTCCCGGAGCCGCC
>chr21_44496982
TGGACATTTAATTCTAATTCACGTCTCACTCCCTCCCCTACTGTGAGCCCCACGTGGCAGAGACCGCGGCGGAGCTGCGCGGGCCGGAGGAGGCTGCGGAGCATCGCTCTGACCTGAGCC
>chr21_44527674
GACTGGGTAGCGCTGCCACGTCGGGGCGGGGAAGAGCGTCGTCGCGTCCGGGTGACGTCTCCCGAGGGCGTCGGCAGGGTCGGCGGCGTCGGCAGCAGTGTCGACGGCAGCGGCGGCGGC
>chr21_45285764
CCGAACCCACAGCCAACCCCGGGCCCCGCAGCCCTCCCCGCGCGGAGCGGCAAAAGTGAAACTGCTCCCTTGGCCTGGGCGCGCGAGGAGGAGGCCCCTGGGGGGGGTCCCGGGTCCGCC
>chr21_48055383
CACAGATCGTCTGCAGCTGGGGCTGCGCCCCGCGCAGGCGCACTTCACATCTGCGCGTCCCGCGGTCTTGCGAGGCGAGGCCAGGTTCTCCATGTGTGGAGCTCGTCCCCAATCGCCCAG
>chr22_19435216
GTTTTCTTCATTTTTCATTGGCTGGCGGACTGAGGGGCGGGCTTGGCGCGCCGGTCGCCCAGACATGGCGGACGGCAGCGGCTGGCAGGTGAGTGTGCTGGGTCGGAGCCGGGAACCACC
>chr22_19928860
GACGAGTGTGTATCCTCCCATTGCTCTGTGCAGCCTCTAACCTCTAGAGTCTAGGGGTCTGGGGAGAAGTTGGGAAGTCTGGCCAGTGGGGCCGGTGCCTGGTGACCTCGGGAGGTGGGA
>chr22_20068251
CCGTGAGCATTCTGTGGACAAAAAGACTTAGGCGACTTCTTGGATTTCCCAAACTGTGTTAAAGCCGGCAGGGTCCCAGGCGAGCACTGGCCCTGTCCACACCTTTCCCGCCTGAAGGCG
>chr22_20193716
TCCCAAGACCACCCTGGCCTGCCATGCCTCCATCCTATGCCTATAAAAACCCAAGACCCTAGCAAGGCAGAGACAGAAGCCTCTGTGTGGGGAGAGGAACACACTGGTGGAAGAAGACAA
>chr22_20748223
TGGGCCCACAGCCGGGAGCTCCGGCACCCACCATGCTCTTGCGGGCGGATGTCGCTGTGTATCTCCGTGTGCGGATCAGTGTAGTGCCGCTGCATGGGTGTCTAATTGCGAGGATACTGG
>chr22_21983538
GGTGCGTGGTTAGTGATCCCAGTTTGGAGGGCGTTACTCCCAGGCGGGGCTGGGGGAGTAGGGGAAGTTCGATGCCCCCAGGTGAAAGGACGTGCTCCTCCCTGACCCGCTCCGCCCGCA
>chr22_22020725
TGGTTCTGCCCGGAccgtcccccgtctgttcgcgagtttcgcccttgaatgagtagtctctacctcttccgtacttcacgtctcgctgtgttctggttcatgcctatcagcctgcaaacg
>chr22_22901494
CTGAATGTAGGGAAAGCAGGGCGGAGTCCTCTGCAGGCTCGGGGGAGGGGAGGGGCGTGAATGCGTGGATTTCTGTGGAGAGTGGAAACACGGGGAGTCGAGGGGAGCATGCGCGGGCCT
>chr22_24110139
GCTGGGGGCGTGTTCCTGAGGCCCCGCCCGGGGCCCCGCCTTTTTTGCGCCGGCTGTGACAAGCGCTGCGGCATTTGTCCCCGCGACAGCACCGCTGCCGCCGTCTCTAAGGTCGCCCGG
>chr22_35796114
CAATCGCTGGCCGCGAGGCTCCGGCGAACCAATGGGAGCGCAGCGGCTGCGGCGTCCGAACACCGCCTCTTGTTTTTCCCGCGAAACTCGGCGGCTGAGCGTGGAGGTTCTTGTCTCCCC
>chr22_36925262
TCGCTTTACGGCTCGTGAGTTCTTCCGCCCAACCCAGAGGAAGCGGGAGAGCAGTTTACGACAGCGCCGGTCGTGTTTACGGCGGCGCCCGCTGCGCGCGCATGTTTCCTCTTTTCCTGG
>chr22_38902365
CAAGAATACCCGTAGTTCCCCGCGGAGCCCTCGGGCTATTCCGAGGCGCTGTTTACGTATCGTCTCCGCCGTACGCAGCGTTAAGTTGGAGCCGACTCAGCGGCGGCCGCCATTTTGTGC
>chr22_39715466
CCCGTCTTGGCCGGCGCCGGGGGTTTGCTTTAGGGGCACGGGCGACCCAGCGGGGACTTCAGTCTGGCCTATTTTCTGGAAAGTCGAGAGGCTTGTGAAGAGCGCTTGGAGGACTGGCTT
>chr3_119041932
GCCGAAAGGGGATCAGAAACCGCTGGGCGGAGCAGCGGGAGGAAGCTGCGGCGCGCAGAGCAGAGTCAGCGCCACCGTCTTTCGAGCTGGAGCGGAGGGAACGTGGCCTTGACGTTGCTG
>chr3_14166652
GAAGCTGGGGCTGGCAAGAGGCCGCTGGACACCACGCTCCAGTCGTCAGCCCACTTCCTAGCTGAACAGCGCGAGGCGGCGGCAGCGAGCCGGGTCCCACCATGGCCGCGAATGTGAGTA
>chr3_152552694
CGCGGGCCAATCGCCTGCCAGCAGCCACCTTGGAGCGCACCCCTCTCCCTCGCCGCCGACTCCGGTAGCAGCGTGCCGGCAGAGGCTGAACACACTCGGCCTCGGCGGAGACCTGCTCCC
>chr3_154042215
AGTGGCTTCCGGGCCCGGACGCCATTTCCAGCGGTTGCTGGTTCTGACGGGTTGTAGTCTGCCAGGACAATGAGTTATGACTACCATCAGAACTGGGGCCGTGATGGGGGTCCCCGCAGC
>chr3_155588525
CGCGGCGCTGGGGCCCGCGCTCCGCTGCTGTTGCTCCATTCGGCGCTTTTCTGGCGGCTGGCTCCTCTCCGCTGCCGGCTGCTCCTCGACCAGGCCTCCTTCTCAACCTCAGCCCGCGGC
>chr3_156392374
GGCCGCCCAGGCTCCGCCTCCGCGACGGGCCGTCGGGAGGAGGCGACCGGAAGCCACTTAAAGCAGAGATCGAGGTGACAGGCGAGCTGGCTGGACTCGGAGCGCGGTCGAGGCTTTCTG
>chr3_176915271
GCCTGGCTGGTCCCCATTCCTCTCTCCCCAGTGTTGAGTGTCTGAGCCGTTGGCTGCTCCGAACCGTTTGGCTCTTTCCCTTAGTAACAGCTTTTACCTTCTGCCTCAATTCCTCTCCCC
>chr3_196230568
GCTGCTGCGCTGCCGCAACGAATAGGGTTTCTGGCTGCGTAGGAGGGACGGGGGCGCGGAGCTCTGGGAAACTGCGCCAGGCGCCCGAAAGGTGAACACGGGAGTCGCGCGTCTCCCCCG
>chr3_33482386
TCCGGAGGTGATTTGCTCCTCTGTGGTATTTCCCGGTCGTCTCTGCTTTATGCCCTCTCTACCGAGGGAGTGAGCGGTTTGCACCCCATCTGGTGACAGAAAAGCCAGTTGTGCAGAAAA
>chr3_38035930
CTCCCTCCTGCCCCGGTCGCCCCCGCACTCACATGATTCCCGGGCGGAAGTAGCTGCAGAAGCAGTCGGACTCGTGGCCCTGCGCCTCGCGGTGCAGCACGGTCTGGCCCCCCAGCTCGT
>chr3_40547358
TGAGACAACACGGGCCCGAGCGGGCGGCCCCAGGCAGGGGTCCTGCAGCGCCCACACCTGGTAGCTCCTTCGGGGCATGACGTCTGGCCAGCTCAGGCCACAGAATGGTTACTATCCTGG
>chr3_42642233
AGGAGACGGCGTTCCGTTAGCGGCGTTGGGGTTTGGCTGCAGTGGCAGTGCTTTCTCTTCTGCTCACGGGGACCCGCTCAGGCTGGAGGCCAGCCAGGTGAAGAGCTCGCCCGCATGCGT
>chr3_44552109
TAGAGAGGCCGCAGAGGGCCCGGGGAGGCGACGCGCGTGCGCAACTGGGGAAGCTGGGAGGTAGGCGCGGGGCGGTCGGCTGCGGTGGCGGCGTTTGGATGATTGTCTCTCGGCGGCGGA
>chr3_94657110
TAGTCCTCACAGACACCTCAGGGGCAACCGACGCAGCGCCACCTCATCGTGTCCGCCATCTTGGGGCGACGGCCAGAAGTCCAGGGCTAGGAGCCTCAGCCGGCGGACGCCAGGAAACAG
>chr3_9975359
CAGCCAACCAGAGGCGGCACCGAGCTGCACCTGTCCGGGCTTTAAAGGGCCGCGGGGCTAGGGAATGACGTTTGCCAGCCCCGCCACTGAAACGGAGACGCGTGTGGGCCACATGGGTAG
>chr4_106395228
GGACGGTAGGGGGCACCGGCGTGCGGCCCGGCCGAGCCCCCAGGTAGCTCCGCGCGCACAGCAGGACCGTCATTGACGCCATGAGCGCGCTGCTGCGGCTGCTGCGCACGGGTGCCCCAG
>chr4_1283681
CCGGCCGGCGCGTGGCGTCATTTCCCGGCGTGCAGCGCGCTCGCGCGTCCCCCGCCCGCTAATGTTTTGGCCGCTTCAAGATGGCGGTGCAGGAGTCGGCGGCTCAGTTGTCCATGACCC
>chr4_128982498
TCTTCGCCGTCTCCACGCCTCCGCGGGCAGTTACCAGCTTTGGCTGCTCGCGCCTCCCCAACTCGGGTAAAGCTCCTCGGCCTCGGCGTGCTGCGCCTCCGCGGCTGCCCTGCGCCAGGT
>chr4_147442139
GCTTTCAGTCCATCCACATTTCCTTGCCAAAACACACACTACACTACACTACACATAGTCTAACAGTCTGTATCTGTTAGACTGCTAGTATAGCAACTGAATCCCGGCAGCACACGGAAG
>chr4_149363852
ACAATCCAGGCTGTCAGTCACCAGGCGGGCGACATGACTGATACAAAGTTGCTGCGACACAGCCTGGACTCGGCAGCTTCCTTAAAGCCGCAGCCGCGGCGGGAGCTTGGGGTGCCGGGC
>chr4_1858200
GGGCTCGCAGCGTGGCGGCCGCAGGAGCTGAGGGAGTCGGCCGCGCTTGCGCGGGGAGTGTCTTTTCGTCTCCGGGCGGCGGCAGCAGCGCGTGTGTCCGGAACTTTTCTGGGACTAAGT
>chr4_40057624
GGGGGCAAAGGCCAGCGGCTGCGGTTCCACCGGCTAAGGCGCACACATTCCCCGAGCTCAGACCGCACGCTGGCAGGGCCGATGGGGCTGGGCAGCCTCCCTCCACCCCGTGGCAGTCGC
>chr4_53352
TCAGCCACAGCCTCTGCCTCCCGTTGCTCTGTGACCTGAGGGTATTGGACAATTTGTAGCTAAGACTCCCGGATACCCTGAAGTCGGGAAATGGTGAGTGTGCGGGGCAGGGCGTCCGGA
>chr4_57333797
GGCTGCCTCGGAGATCCTGTTCCGGGGCAGAGGTCTCCCCGCCCCGCCCCTCGTCTCCTCCAAGATGGCGAGCGGCGGCAGCGGGGGGGTGTCAGTACCTGCGCTGTGGAGTGAAGTGAA
>chr4_6675164
ctctaccaatcagcaggatgtgggtggggccagataagacaataaaagcaggctgccggagccagcagtggcaaccggctcaggtccccttctattgtggaagctttgttctttctctct
>chr4_6717885
gcaggccgccggaagcaaaggcgtgagcgcgcgtgcgtgcgtgtgcgggtgcgtgagcgtgagcgcgcgGAGGCCGGAAGCGAGCGCTGCGCAGTCGGGTGGTCGCGGGCCATGGAGGGT
>chr4_75230849
CTTGACCTCACCCCGTTAGGGCCCGGGAGGGGCTCCCTAGTATAAAGTTCGCAGCACCAGACAGTTGAGCTCACTTGCCTGATATTTCCAGTGTCAGAGGGACACAGCCAACGTGGGGTC
>chr4_77069110
TCCCCAGCCCTATCCTCGCCGAGTCCGGCAGCGGGAACCACGCAAGCGTTCCCGCCCATCCAGGAGGCTGAGGTGCAGAGGGGAGGGAGGTTCTCGGGCAAGGGGAGAGGGAAGCAACCT
>chr4_83934517
AGTAGTCACAAATGCCAAGTCACTGTGTTTTTAGGCACTAGTTTTGCAGTGTCGCTAAAAAGCCACAGGGAGATTCATTGAGAGTTAAACTTATTTTGAAAGACGTTTTGCATTTCTTGC
>chr4_83956037
GTGTAACTCCAATGAGTAGCCGGTACATAAAACGACTGCGTTTTCGCAAAGTTCCGTTTCTCACGTCTGTGGTTTACCGTCCTTCGATCTTTCAGGCAGCGCTTAAACTGCCTGTGGTAA
>chr5_102455671
GTTTTTTAAAGTGAGGCGTAACCCGACAGTAATTTCAAAACCATTCGCCTCGACCGGCCTAAGGAAGGGTTTAATTGAGTCTGTGGGGAGATTTTGCGCAAGCGCCTTTGAGATAGGAGG
>chr5_110428004
CCCAAGTCACGCCTCCCATGTGAGCTCTGGAGGGAGAACTTTATGTGTTGCACTGAGGGCAGTCTCCGGAAACGCGATTCGCAGCGGGCGCCGGAAGCGGTGTTGTGTCTGCAGCTCTGG
>chr5_121297357
TGTGTGTGTGTGTGTGTGTGTGTTCCCTTGGTACACTGCGCTCGCATTGTACCGGCCTTGGTTTTTCTCTCTAATGGCTAGGGGGGCGCTGAACGGCGGTGAAAGAGCTCTTCTGAAATG
>chr5_132299221
CCAGCGGACGGGGCGGGGATCCTGGTGCCAGGTCTTCGTTAACCCGCCCCCGCCGCCTCAGTCAGCTGTCCCAGCCCGGGCCCGACCGTCATGGAGCGGTGCGGGGCCTACGCCTGTTCC
>chr5_133984258
GCCCGGCCTCGCCGCCACGTCACCGACTCTCACGGCCGGCCGGAAGTGCCGTGTGTCACCGCTACGGAAATTCCCGCCGTTGTGAACGTGACCTCGCTCGCAGAGCCAGGATCGTGGGGC
>chr5_137673943
CTACTCTCCTCAGGGACTCGTTGGTTCGCGCCAGCGCCTTTTAAGGGCACCGTGGGGCGAACCGAGCGCTCAGAGCTGCTCCGGCCGCGGCCCTGGGAGCTGGAGGAACCGCGGTAGGTG
>chr5_137801162
GTCACGACGGAGGCGGACCCGTGCCGTTCCAGACCCTTCAAATAGAGGCGGATCCGGGGAGTCGCGAGAGATCCCAGCGCGCAGAACTTGGGGAgccgccgccgccatccgccgccgcag
>chr5_140027177
TCCGCGGTTGGTCAGACCGGAGCACTTGGCCTGAAGACCTGGAATTGGCGACTTCGATATTAACAAGGATGGCGGCGGCCGCAGCAAGTCGAGGAGTCGGGGCAAAGCTGGGCCTGCGTG
>chr5_148930964
GCGAGCGCCCGAGATCCCTTTCCCAGAGTGCTCTGCGCCGTGAAGAAGCGGCTCCCGGGGACTGGGGGCATTTTGTGTTGGCTGGAGCTGGAGTAACAAGATGGCGTCGTCCGCGGAGTG
>chr5_151151661
GCCGGGGTGTGGGCGGGGCAGGGAGGCCAGAGGACTAAGCCGAGCCGCAGCACTTGTGAGAGGGAGAAGTCTGAGTGGCGCTCGCGGCGGCCGCGCCAGTCGCGTcccccaccccaaccc
>chr5_1634073
CCGGAAGTGGCGGTAACGCCCGGCCCTGCCCCCAGCAGAGGCGGAAGCGGTGTCGCTCTGAGGGGTCGCCAGTCGCCGCAGGCGCTTCAGCCCAGCGGCGGGCCTTGGCCCTTGGCTGCC
>chr5_172386336
ATCGAAGCCCCATTTCCGTAGGAGCGAAGTCGAATGGCGCCCCCAGCGGCTTGGGGTGGGATCTCAGTGCCTCATTCCTGGCGGCCCCGGGAGGGCGATGCCAGTGAGTACAAGGGCCTG
>chr5_176924603
GCCTGGTGCCCCGCCCCCGTCCGCGCGCTCAAAGTGGAGGGTGGCTGTGGGGGCGGGGTCAGAACACTGGCGGCCGATCCCAACGAGGCTCCCTGGAGCCCGACGCAGAGCAGCGCCCTG
>chr5_176924862
GGAGTCGGGAGGGGGCCGGGGCTGCGGGTCGCCTCCTTAGGGAAGCGCTGCCTCGCCCAGTCCCTCGCACCGCCCGCTGGCGGAGGGAGAGGAAAGCGGACCTTCAAACCAGACCGACCT
>chr5_177631530
CAGTTTGTTGCGATGTGGCACCCGGCTCCGGCATTATAAAGGGCGCCACGAGTCGGCATTGTCAGGCGGCGGCACCGCGCGGGACGGAGCTTGGCTGTTGGTCGGTGGGTTCCCGTGCGG
>chr5_179159824
GGCCCCTGCTCATCAGTCGTGATGCACAAGGTCTCTTACCGAGGCCCCGCCTTCTTCCGAGAGGCCCGAAAACAATTTTAAGATGGCGGCCGCGGCGGTAGCGCGGAAAACAATGGGGCC
>chr5_43042705
TTGTGTCAACTGCTAGTCGTGCTGTGCACAGTTTCCTCGTCTCGGTGCGGGGCTTTCTCCATCCGAGGCCCTCTAGTGCCGGCTTCGCGGTCGCAGCACCCGGCGTTTCCGTTGGCTCTT
>chr5_77071999
GATCAAGATCAAGACCGGCGTGGTGAAGCGGTAAGGAGCCGGGAGCGGCGCCCTGCACCTCCTCTTCGTCACCTCATGGCGGCCCGCGAGGCTGAGCGGAGCGCAGGCCCGAGGAGGCCC
>chr5_79703578
CTCGGTTCTCCACTCGACTGCGGGATCGGGAGGCCACTCGCGTCAGTGTCTGACTTCCTTTACCCTTCGCTAACCTAGAGGCAGCTTCCCCGGCTCCAGCCTTAGCCCTTTGCTGAGCCT
>chr5_89770477
GCAGAGCCAGTGGGTGGGCGGTTCTAGCTCTTCCCACCCTCACTGCGGGCCTCTGCTGTCACACGCCCGGGGTGGCGAAACGGTCGCCACCTGAGTCTCCATTCTGCTGCAGTGGCCCCT
>chr6_108582352
ACACCCCAGTCCGCAGTGCCCCTCCCCAGCCTCGGCCGGGCCTCCCGGGAGCCGGGCGTGGCGTTCCAGCTAGTGAGCCGTTTCTCCCCTGGGCTCGGAGGCGGAAGCTTGAGGGGCGCG
>chr6_109803990
cgaactttctatggttGCACAACTATTTCAGGGAGAACGAAGCTGCCTCCATCTCCCAGATTATTAGCCATTTCGTATGTGGGAACCAATGTGAAGAGTGAAGAAATGTGCACGTGCAAA
>chr6_110500862
CGCCCGGTTGTGGAGCGTCTCGCGCGGGGAGGGGGCGGGGGGAACGGCAGCTCGCGGTGTTGTTCACTCGCGCGTCGAGCACACGGTGGGTCCGGCGGCGGGTTGGCGCCCCAGGCGGCG
>chr6_111804377
CCAGTGGTTGCGTCCGTGACATCATCATCATGGCAACAAGAGCTGCAGCCTGGGACCGAGGAGCCCGTGTGATTCCCGGCGGTGGCGGCAGTGGCGGCAGCACCAGCACCGACGAAAGCT
>chr6_119215350
AGGCCCTCGCTGGAGGAGGAGGGTCAGAACTCGGGTGCAGCCAATCGAGGGCAACGCTGCTACTTATCAGAGCAGAATGGGCTGTAGTTTAGTGAAATAGGAAAGCTGCAAAACACTGTG
>chr6_13328413
TACTTTTCCCATCAGGTGGACGCGCATGGGCAGGAGATATTATTTGCAGCATTTCCTCCTAGAGGACGCCTTTGTCATTGTAGTGCAATCTAAGAATGGGTGTCCTTAGACAACAGGGAC
>chr6_138725260
CCGCCCCCGCCCCGCCTTTGTTTTTGAAGGAAAGGCACACACAGGTGGCCCCGCGGGCAGTAGGGGGTGGCGCTGTTTCTGTGCAACCGGTTTGGGAACCTCTGCCGCGGCCCCGCCCGC
>chr6_143832866
GGCCACTCCCGCCCCAGAGGGGGAAGGGTGGCCGGTTTCCAAGTCCGACTTGGTCAGGTGACCGCGGCGCGGCATACTCAGCGGCAGAGACGGAAGAACAGCGCTCCCGAGGCCGCGGGA
>chr6_153304179
CCGCGCGGATTTAGGCACCAAATTCAAAGATTTTAAAAGTACCAGCTGGCGCCTTTTAAGAGATACAGGTCTGTGAAGCAGGCAGGTTGCTCAGCTGCCCCCGGAGCGGTTCCTCCACCT
>chr6_161412512
CCCTGGGCGGCGACTCCGGCCGGGCTCATAGCGTCGCGCCCGCCCCGCTCATCGGCCCTACCCAGCGTCCCTCCCAGACCGACGACCGCCTGGGAAGCCTCGAGCTCCCAGCCCGCTGCA
>chr6_17601014
GGGGGCTGCAGTAGGCTGGGAAGGCGGCCAGGCCGCTGTGCCAGGTGAGGTAGCCGCAGTAGGACTGCCACAGCCACTCGTGCACTTGCCGGGAGTACTCGCGGGCGCTCAGCCGAGCTG
>chr6_26020685
ATCCAATCACTGCACTTTACACACTATAAATAGAGCAGCTCATGGGCGTATTTGCGCTAGTGTTGGGTGTTCCGCTGTGCTGTTTTTCCGTCATGGCTCGCACTAAGCAAACTGCTCGGA
>chr6_26217322
AGGGCCGGTCTTCAGTTTCCAGTTGGCCGTGTGCACCGCCTCCTCCGCAAAGGCAACTACTCCGAACGAGTCGGGGCCGGCGCTCCAGTGTACCTGGCAGCGGTGCTGGAATATCTGACG
>chr6_26285484
TCCTGGAGAACGTGATTCGTGACGCTGTCACTTACACAGAGCACGCCAAACGCAAGACCGTGACAGCAATGGATGTGGTCTACGCGCTGAAGCGACAGGGACGCACTCTTTACGGCTTCG
>chr6_26924223
ataccttgagctagacacagcatgctgattggtgcatttacaatcctccagctagacgtaataagttctccaagtacccaccggactcaggagcccagctggctttgcctagtgcatccc
>chr6_27777830
TTGTCCAATCAGCTTCAGACTCTCACTATAAATAAGCGGCTAGCTTTCTCTTTCTCCTGAAGTGAATCTAGCTCTGAAGGCATGGCGCGTACGAAGCAGACTGCTCGCAAGTCCACCGGC
>chr6_27799371
CACCGGGGCGGGACTTCCCGCCGACTTCTTTCAGGTTCTCAGTTCGGTCCGCCAACTGTCGTATAAAGGCGCTGCCTCAGGCCAGAGTCCTCACAAAGCGTTGGGTGAGACTCCTCTTGC
>chr6_30028352
CTTATGAAATCCTACTTAATGAGCTTTCTTGACTACTGCTAGCCTCACTTATCTGGCAGGAGTCGAAGGAGAGGAAGCCCCAAGCTCCTCTGTTCCACCACCTCCAAAGTCCTGAACCCC
>chr6_37137994
GCTGCGGGGCGAGCCGGGCGTCTGCTGCAGCGGCCGCGGTGGCTGAGGAGGCCCGAGAGGAGTCGGTGgcagcggcggcggcgggaccggcagcagcagcagcagcagcagcagcagcaA
>chr6_4135541
GTGCTAAAAAGTGACGACCTCACGCGCGCCCTCCTGCACCGCTGGGCCCGGAGTGGTCAGGATGGGCGCGTCGGGAGGTCAGGGCTATGGTTCCCTGTCAGCAGTCCCCAAGGTCTCCGC
>chr6_56954988
CGGCGCTCACGCAGGGGCGGGTCCCGGTAGCGCCAGGCGGTGCAGGGCGGGAAGGGGATTCGTGGCGACGGCGGCGGCAGGGACAGCAGGAGCAGTGGTGCTGTCAGCGCGGCCGTCGGA
>chr6_57037180
AGCAGACGATCCGCTAGCCACATTAGGCGCTCGGTCTCTGCGTCCGCCCCTCCCGTGCCTCAGAGACTTGCGCTCCCCAGGCCCGAGCCCCTGTCGGCCCATCCTCGAGCCCGTGTGGCT
>chr6_80816393
AAGCCTCCTCGGGTGCTCCGCCCTCCCCGCAGGCGGCGTGCGGCTGCATAGCCTGAGAATCCCGGTGGTGAGCGGGGATGGCGGTTGTAGCGGCGGCTGCCGGCTGGCTACTCAGGCTCA
>chr6_96970171
CTGGGGGCGGGGGTTAGCCTCTCCTTTCGAGCTCATTCTAGATCAGGAAGTGTATAATAGCCAAGATGTCACAGTGATTTGGTGGTTGGTGGGTGAGGGAGGGTCAAAGAAATGCTCAAT
>chr7_100136872
GGGCAAGGAGGGTGGTGGACGGCGAAGTCTCCTGCGGATGCCGCCCGCTCCCGAGCTTCTGTCAGGGGAGCCGGGCGTGCGGAGGCGGCTGAGGAGGCGGGAAGGCGGCAGTGGTTGAAG
>chr7_100860859
GCGTCCCGCCCGACCCTCCGCCAGGGGTCACTTCCCCTGTCCAGGTTTCAGCTTCCACATGTGTCAAGCGGCTGGCTCAGCCCAGAGTCCCTGTCTCCCGCCCGCCGGCCCGAGCCGCCG
>chr7_101459277
GGTTTTGGCGCCGCCCGCCTGCTGCCTCCTGGCGGCTCCTGAACTCCAGCCCCCTCTCTATCAGCCGCTCACTCCGTCTCAATATGTCTCAAGATGGCGGCCAATGTGGGATCGATGTTT
>chr7_102004371
CATGCGCGCCACCTCCGCACTGCCCTGGCTTCCTGCGCCTCTTCAGGTCATCGCTTGCTCTCGTTCCCAGGCTTTGGCCTCTAGTGGACGAGAATCACCGAGTCTGCGGGGCTGGACGCT
>chr7_105924631
AAAGCAGATAAGAGCAGAGCGGCCTCTACACCCAGGGATAAGGAGCACGAGCAATCACTAGGTGCCAAGGAGTTTGAAACGGAGCCCGGCGGAGTGGGACAGGGGAATCCACTACGGCTA
>chr7_106301448
ATATTCGCCCGCGTCCTCCGCCCTCGGAGGGGGAGGGGCGGCGGCGGAGGCGAGAAAAGTAGCGAGAGACGCCAGCAGCAGCCGCCGCCGCGGAGCCAACGCGGACTGGGACGGCGGCGG
>chr7_106810171
CGGGCTTGTTTTTCCCCTCGGCTCAGCCCCAGCGCGCAGGCGCCTGGGAGCCCATTCATTCGAACTGCGTAACAATGAGCCCCGGGGCCCAGCGGCTCCGCGAGCTCCTCAGCTCAGCCA
>chr7_107383517
ACAAATGAGCCAAGTCCGCAAGGTGGAGACTGCACTGAAGGTCCTAGGAATCGCCCCTTGGCACTTTCCTTTTGTGTTGGCTGAGGAAGATGAAAGCAGCAACAACCACAAACTCCTGGG
>chr7_107384582
CCGGCCTCCGGAAGGCAGTGCGCACGCGCTCGCTGCGACTCCGGCGCGGTTGACTTCCGCTCCCACTGTGCTCTGCGAGCCGAATCATGGATCACACTGGTAAGGAGGCGGAGGCAGTGG
>chr7_116594339
ACGTCATCCATACACTCCCAAGAGTGCCTTCGGGAACCCCTCTCCCCACTACCCAACCAGAGAGACAGCCCCACGCCCGGCAAGACGCAACTCCGGGCCACGGAGGGCGCCGCCCGGACA
>chr7_123389066
TGCCATGTTGGATTGTGCGGCCGCCGCCGCCGCTGCGGGAGGGTTGGGGGAGGAGTTGGGAGTTTAGCGCAGTCGCCGGAGTGCGAGGACAACGACCATCCGGCCCTAGCCTGGCCGGGC
>chr7_129710424
CCGGGCGCTGCCCCCTTCCCCTGTCTCCTGGGTCTCTGGAGGAGCCCAGGAAGGAGGCTCCGCTGGTTCCGCTGGGTCAGGCGCTGACGGGACCGGGCTGCGGCAATCGTTAGCGGGTCA
>chr7_134001233
CTTCCCCTCGCAGGAATGCTTTGAAACTGTTAGGCGGGACTGCCGCCGGTGCGCAGTTTTGGGAAGCAGCGGACTCAGCGGGGTCCCAGGCTGCCCAGACAGGACGGATTGCTGGGGGGC
>chr7_143078444
CCTCCTTCCGTGTGTCCCTCCCCGCCCGGCTGGAGGCTGCTCCGGACCGGGACGCAGAGTCTGCGGACCCGGCGCCGAGGCGGCCACCCGAGACGCGGCGCGCACGCTCCGGCCTGCGGT
>chr7_149157702
CTGTCTGGGTTCCGGCAGCCTCCGACGAGCCTCGGAGTGTTTCTCTTTAAACGGCCTGAGAGGGACATGCCTCCCAGGATGCAGTTTGTAGCAACATGGCAGCTGCTGTGCAGCTCCCCT
>chr7_150929584
CCGGATGCGGTCACCATAGAGACGGGTGACTGACAGGCAGCGGAAGAGGAAGCTGCGGACAGGGGCTGTGAGGTGGCAGCGGCTGCAGCGGCGGAGCCGGCGCCTCAGCGGGCACTGGGG
>chr7_25019778
TTGCGCGGCTCCTCGGGCTAATCGCCGGGCGGCGCGCGCCGAGAAGTTCTGGGCAAAGTACTCAGAACTGGCCGCGTGCTGGTGGCGCCCGCCAGCCGGCCCGGGAGAGGGGACTTGAGC
>chr7_26241393
ggccccgcgcgcAGCTCCCGGCTCCCTCCCCCTTCGGATGTGGCTTGAGCTGTAGGCGCGGAGGGCCGGAGACGCTGCAGACCCGCGACCCGGAGCAGCTCGGAGGCGGTGAAGTCGGTG
>chr7_39989097
GCACTGGCGTGCTCGCTCCCGCCAGGGGCCGGCAGGCCGCACCGGAAGTGGCATGATGTAGAAACCGCTCGGCTTCCGGCGAGGGTGGGACTCCGTGTGAAGAAGGGTTAAAGAAAGGAG
>chr7_44836272
GGCGCGAGACCGGGTTGCGGGCGGGGCCGAACGTGGTATAAAAGGGGCGGGAGGCCAGGCTCGTGCCGTTTTGCAGACGCCACCGCCGAGGAAAACCGTGTACTATTAGCCATGGTCAAC
>chr7_48019227
TAGCCCCACCTCCTCCGGGGCGTGGCCCGGAGATAACCCTGGTAAGAGTCGCGTAGCCCGAGCCGGGCGGAACCACTGTTCGCGCTGCCGTGTTTCCGGGCGGGGACACTCAGGGCGCGA
>chr7_66119544
TGCGCAGGCCGCGCCGGGGGCGGGGCTAGCAGGAGGGTGTGTGTGGGGCGGGAGCGGACAACGGAGACCAGACCTACTGCAGCCACGCGGGCGAGCGGCTGTGTGGATGTCGGCGAAGCC
>chr7_72722791
GAAGTCCGGGCGGGCGCCGAGCCGGGTGCGTTTTGCCACAGAGCCGTAAAGGCGCGCGGGAACATGGGGCTGTATGCTGCAGCTGCAGGCGTGTTGGCCGGCGTGGAGAGCCGCCAGGGC
>chr7_72936577
GGGGGAGCAAGTTAGTGTGTGCGTTGGCCGGGCCCGGGGGAGGAGGGGAATCTCCCGCCATTTTTCAATAATTTCCTCCGGTGCTGCTGAGGAGGAGTCGTGACTGCCGGCCGCCGGGAC
>chr7_73153503
GTAGAATCTGGGAATTCGGTCTGCGCCGCTCTGTGCGTGCTCGGTTCTGGTTGCAGCTTAGGGCTCGGTTCCCGCCCCGCACCTGCCATCGCTCACTGACCTGGGTGGCTGCCATCGTTT
>chr7_74489628
CGCCTTTGCCTTCAACCAGGAGTAAAAGTGGCCGTAGCCTCTTCCGGCGAGGACTGGTGTTAAGGGTCACGCAAGATGGCGGCGCCCAGAGGCTGCTGAGGCGCGGAACGGAGGATGGCG
>chr7_75544471
CGGCCGGCGAAGGCGGTGGTAGCGCCTCAGTGGTGTGGGCCTGAGCCCTGCCCAGGTGCCCGCAGAGAGCAGCCGGGCTGCCAGCGGTGAGTGCTATCTTTCGCGGCGACGGCGGGGTGG
>chr7_75931982
CTCAAACACCGCCTGCTAAAAATACCCGACTGGAGGAGCATAAAAGCGCAGCCGAGCCCAGCGCCCCGCACTTTTCTGAGCAGACGTCCAGAGCAGAGTCAGCCAGCATGACCGAGCGCC
>chr7_87505530
CGGGCTCTCGGTCCGCCGCTTCAGGTCTTGGCGCAGCCTCAGAGAGTTGGCGCGGCTCTGTGTTGACCAAACCTAGTGGATGCAGTTAGCGCCGGAGCCCGGCCCCGCCCGTCACCAGGG
>chr7_91875318
GCCTCGCGGTTGGCGGTGAAAGAGCTTCCGGGTCGGCGGCCGGGCTGCTGCCGTTCCTGCTCCTTTTCACTGGACCTGCAGTCTCTCAGGGGCTGGTGGCAGGCGACTAggagactaggg
>chr7_99214580
GAGGACACGGAAGCGAGTCTTTCCTTACGCACCTGTCTAACAGCGTCCGCAGCTCACTTCCGGACCGCGGATAGCACTGGCGACCCTAGCGGGTGAGAGGCCCTTCAGGGCCGCGGCGGG
>chr7_99277284
CCCTCCTAGTCACCAAAATTAGAAGGTGGATGGGAGAAATGCTTATTTATTCATTCATAGATCTGCATAAGATAATAATAACTTCTATGCGTTTGTAGCGTCCAACACTTCAGCTACTTC
>chr8_101734327
GGCGTCAGACGCGCGGGGGCGGGGCGAGTGCGGCGCGGGGTATAAGTAGAGGGTGCAGGAGGCGGTGCTTCCCCTTCTCCCCGGCGGTTAGTGCTGAGAGTGCGGAGTGTGTGCTCCGGG
>chr8_103251031
GAAAGGCCGGAAGCGGCCGGGCTGGATCAGGATGAGGTAAATGTTGCTGTTGCGTCTTCCCCCTCACCGCAGTCACGCCAGCCCGTTAGATTGCAAGTTGCAGGACCGCTGTAGGAAATG
>chr8_104033077
GAGTGGGTGGGGTTTTCCGCTTCTTCCAGTGTTGCAAGTGGCGTTTTGTCCACCACTTGTAAACGTCAGCGCCACTGCAGGTTTCTGCGGGTCAGAAATTGTCTCCAACCCCCTACAAGG
>chr8_117887010
CCGATTTGAACCGAGGATTTGGGCGGCAGGAAGAGCCGCGGCGTAACGGCAGCCATCTTGTTTGTTTGAGTGAATCGGAAAGGAGGCGCCGGCTGTGGCGGCGGCGGGAGCTGCTCGGAA
>chr8_125487119
GCGGGGGAGGCAGTGGAGGGAGGAGGAGTCAGACCTTAGCCAGCCGGAAACACCGAAACCCAGAGACCTCCTGGGGAgccgccgccgccgccctctcggccatcgctgcctccgccgccT
>chr8_144100410
GGGCGGTCAATCCTCCCTTTCCGGCCAGGAGCTCTGCAAGGTCCCGTGCCCCCTCCCCTAGTCCTCAAGGCTGTCCCTCCCGGCCCACGTAGAGGAGCCAGGAGCGTCTGGAGTTGGGTG
>chr8_26149116
CCTGCCCCTgccgctgccgccgccgccgtcgctgtcgtagtcgccgccgccgctgccgGAGAAAGAGCACGAGCGGGGAAGCCCCAGAGTGAAATCTAGCATCCTGCCGGCTGGTCTGCC
>chr8_37594141
TGAATTGATGGCGTCATCGAAGCGACGGCCCGGAAGGAAGTCGCGTGCTGAGGGGTGTGACGGTTTTCTTGCTCGTGGGCTCGGACGAGTACGGAGCGCCTGCAGGGACAGCCTGGTACG
>chr8_38243579
ATTCTCCCTCGGACCCTGCAAATCCGGAACTGCCAGAGGGGCGCTGAGAGGATTTGATGGTGTCGCAGAAAGGGCGGGAATCGGAAGGAGCGCATTCCTCTCCCTTCCTCTCCAGAGGCT
>chr8_42128793
ACAGGCGCAGCACTCGCAGCATCCGGACCTGGTCTGCCTCGCGCCGGGAGCGGCCTCTTTAAGAGCGGCCGCGGCCAACGTGCTCCGTGACGTCAGAGCAGGAAGTGTTTGAGGAAGTCG
>chr8_61193960
GATCCTCGCGTACCAGACACGCCCCGGTCGGGTATAAAATTCGCCAGGCGCTCGCTCCCCAGGCCACAGCCGCTCCCTCGCTCTGCTGGGGCCTCCGGACGCGCTTCCCACGCGGGTCTC
>chr8_74885102
ACTGAAAACTAACCACGTCCCCCACTCCACCCGCGAGGGTCCTGCCTTTGCCTCTGGGTTAGCTCAGCTGTCCTGGATCCGGAGCTCACGCACAGAAAATCCAGGCGCCTGCCAAACCGT
>chr9_124132832
GGGGCCCTGCACCGGAAGGGAGGGCGGAAGCCACGGGACGTGGAGCAGATGGTGAGGATAGTGGGGAGGTAGCAGCAGAGGATGACCCGAGGCAAAAGTGCAAGTGAAGAAAAGTCGCCT
>chr9_125667607
AGTAACTTCTCGCGAGAGCTAGATCGGGATCCCTCCAGGTCCGCCTCCGTGGTGAGGAGGAGGAGGAGGAGGAGGCGGAGGTGGAGGGAGGAGGAGGAGGCCCCGTCGCGGCCTTCGCCG
>chr9_138392490
CTGGGGACAGCGCTGTGGCTCCTCCGGGCCTGTAGGCGGCACTGCGGCCCCGCGCGGATGGCGACGGAAGGGGAGGCCGCTCGGCCTGGCCTGGAGGGAGACCTCGCTCTGCCCCGCGTC
>chr9_139622635
ATTGACTCTTGCGGGCCGCCGTACGCGCTATAAAAGGCGCGGCGCTTCCCTTCTCGTCCTCTGCGTGCGCCGGAGGCTGCCGTGGCGGGTGGGCCGCCTGACTTCTCCTCCCGGCCAGTT
>chr9_139965019
TCGGCCAATGGCCGCGGCGCATGTTAATGAGGGCTGACGCCGCGAGGAGGGCCCCATTCAAAAGTAGTCGCTATTGTCGCCGTGGGCTGAGCTCGCCGGGCCGGCCCCTCCGTGGGGCCG
>chr9_37466256
CGCCCCAGGAGCCCGGCGCTTGGCCCCGCACTCGGCTGCAGGTCAAATAAGCCTGTAGTCTGCATGCCCAGATTTATAATCACCTGCACTCCCCCCACAAAAAAATAGGAAGCGCTAAGC
>chr9_6413200
CGTGGATCTCGCGAGATCCGGCTTGGCGCCGTGACCTCCATGTGGGAGCTCCAGCTCTATAAGTAAACACTCTGCGCGGCGCAGACATGGCCTCTTCCTATCTTTGAGGCGGTGTCTGCG
>chr9_95895997
GTGGTCAGCGTGGGGTGACGTAACTGTCTGCATGCAGCTGGTCTGGAGCCCGGAGGCTGTGACTCCCCTCCGCCCGCCTCCGGGCAAAGTGCGCGGAGGAGCCGGCACGGCGAGGCTGAA
>chr9_97136862
GGGGCGGGGCACAGTCTCTTAACCGTGCAGCCCGCCCCTGACGCCGCCGGTAACTGCGAGAGTCGGGGTCGGTGCGGTTTGATAAGTGGTCGGTTCCTGGAGCTGCGGTCTTCTGCTAGC
>chrX_129402880
TGGAGTCGGCGTCTACCCATGAGGCAGCGCGTGCAGTTATATACTTCTGCCCCCGGCTGAGACGCCGGTTCCGCGCTGGAAGTCTCCGGGGGAGTCGCTGTTGCTGAGGCTGTCGCCTGA
>chrX_133594234
ggcggggcCTGCTTCTCCTCAGCTTCAGGCGGCTGCGACGAGCCCTCAGGCGAACCTCTCGGCTTTCCCGCGCGGCGCCGCCTCTTGCTGCGCCTCCGCCTCCTCCTCTGCTCCGCCACC
>chrX_80065639
CTTGGAACTCTGTGGTGGCATTCGCGTCTGCGAGCTCCGGAGTGACTTTCCCTTCCTGTGAAGGCAATCCGGCCCTTTCCGGTGGAGGACCCTTCCCCCTGGGTTGATCTTGAGGAACTT
>chr1_2517408
GCCAGGCACCTGACCCGCAGTGCACTTCTGGGAGCTGTGCTTATCTCCCCGGGGTCTATTTCGCCCCAAGGTTTGGCGGGTTAAAAGCTGATATGCAACCGGCACGACATGAACAGTATT
>chr1_29676603
GGTTTCTGGGAAAGAGGAGTTGTCCCTCTCTTCAGAGGGACGTCCCGGAAGCGACTGGCTCTTTTTTTCTGGTCGCTGCAGAGTGAGGGTGTGACGGGCCAGCAAGGACAGCAACAGTCG
>chr10_70716422
CGGGTGTCCCACGTGGTCCCCGGCGACTTGGGCGCGCCTCACACAGTGCGCAGAGTTGGACCTTCAGTCAGGCTCCACGTTGTTGGCTAAGACAGAACTCCCGGCATGAGCGTGCGCGAA
>chr11_14665351
CTGGGGCCGTGAGGTAACTGTTGCAGCCAGCGGAGGTGGGAGGCGACACTGAGTCTCCAGTCCCGAGAGGTGCCCGAGGGAAAAGGAGGCGGCAGCTAAACTGGTCCTGGAGAGAAGCCC
>chr16_67880605
GCCAGGGAGGGAGGCTGCCGGGGCAAGCCCCTGAGAATTGTGGTCTAGCGGAAGCCTCTGGAACACTAGAGGTTGGCGCCAGGCTAGGGTCAGGGCTCAGTTGTCTCCTGGTCTCAGCTG
>chr2_152685299
CCACTGCGCCATAATGTAAACATATAATTGAGTACCCCATGTCCATCCCCAACCCTTCACATACACTACACTTAAAGTTCCACGTCATGACTCTTTAAGACATTGTGTCCCCTGTGGGTC
>chr2_74757723
CCGTTCGAGATAGGGACCTCGCGGCCCAAGAAAGGGTGCCTGAAATGGAGGGAAAGCACAGATAAGAGGAGGCTCTGACCCCTCCTACCCGCCCGCCCTCCAGCCTGTGGCTTCAGTGCC
>chr2_75937900
AGAGGGCGGCTCTTCCTCCGCAGAACCCGGGACCGGAAGTTCCCTCGGCGCCCCAGGCTCAGCAGGCGACTCCTCGGCGCCATCGCTGTCGCTGGAATCAGCCGCGCGCTGCCGAAAAGT
>chr22_19435682
ACCAATCTCAGTTACTTTGCGAGTTCACCTCCATCCTGAGTGGACGCTCAAGCAAGACTGCTGGAGCTGCAGATCTGGGAGGTTCGCTGCACCACCTTGATGCTCAGTATGTACTTTTGA
>chr5_141303518
TTGGTCTCGCGCTTTCGGCTGCGAGCTCTCTGTGGTGCTGGCAGCGACATGTGGCGCCTCCCGGGACTCCTGGGCCGAGGTAAGGGACGTCCAAGCAACCAGCGTCACTCTGGGCCGCAA
>chr5_43121179
TGGCCCGCCTTACCTAGCTCGTGGGTCGCCCTCCTTCCTCTCCGTCCCTCAGAGCCTCTTGTTCCGTGCTTTCCCCTCCCAGGGCATAATGCGCCCCACGCCTTTCCTGACCCCTAACCC
>chr6_112668530
ATTGGTTGGACAATGTTTTCCAGGCAGTATAAAAACGCTGGTGTCTCTCCGCGGAAACTCCGAGAGGAGCAGAGGTCTGTAGAGGTAGAGACGTAGGCTTCGGATCTTTTAGAATTCTGC
>chr7_129847620
TATGATGTATGACAATTTCCTTGGCAACCTATTATGACACATACTTAAGCAACTGTTCTAGGAACTGACAAATGCTTCTTGGACTTCTAAGTTTGTGGAAGGTTATTCAAATTACTCCTC
>chr12_27933285
GCTCTGCTCGATGAGCTTCCTCTTGCTCACCGGGTAGCAGCGGTCCTCCAGGCGGATCTGCACCATCTCCTCGGCCGACATGGCTGGGGGCCCCGGGGCGGCAGCGCTCACCGCCAGATC
>chr12_57915949
ATTTTCAGAGAGGAAATGGAGGTGTGGAGCAGCGGAGCAGCCTAACCAAAGACCTGTCATTGCCACACCACTCCAGTCACAACCGGCCTTGTGACAGTTTCTACTTAAACTCTGGCTGCC
>chr15_60690186
CTCGCCTCGCCTAGGGAGGATGTGGCGGGTATAAAAGCCCCACCCAGGCCAGCCGGCTCTGCTCAGCATTTGGGGACGCTCTCAGCTCTCGGCGCACGGCCCAGGTAAGCGGGGCGCGCC
>chr16_20912220
CGCCGCGGGCTGCGCGCTTCTGTGGGTGGGGGAAGGCAGGACTGACGCAGAGTGAGTGTAGGGGATGGAGGCGCCGACTCCAGGCGCGGGAGACTGGCGGGGAAGGGGTTGGCTCCCCAC
>chr18_12377760
GGCCCCAGCGGCGGCAGATGGAAGGACCCTCCGAGCGCCAGCTGAGTCATGGGGTGGTGCTAGGCTCTGGAGACACCGAAGCACACATTCCTGACCCCTGGGAGGGCGATGCGAAGATTC
>chr19_18434679
GAGAGGCATAGGACACACAGATTGTCCTCAGAGCCTCCAGAGGGAGCCAACTGTGCTGACAACCTCACTTCATTATTCTGATCTCTTGAATTGTGAGAAAATCACGTTCTGTTGTTTTAA
>chr2_38742975
GCAGCAGCTCTTATCAACAGCTTTCTCTCACACTGTCCGCCCTGTCTCGGCTGCTTAGTCTGGCGGCTCCCACACACAGCTGCGTGGCCGGCTCTCCCTTGCCTTCAGGGTGAGCAGCTT
>chr20_37555057
GGCGCGGGCCTGTTTGATTCAAAGGTTGCCTATAAAGCGGGACTGCACGCCGGTTTTTGTCCGAGGGCTGTCGAGTCCGAGCGCCGCCATGGCTCTGCTGTCCGAGGGCCTGGACGAGGT
>chr22_21368395
CGACGGCGGCCTGTGGACGTCTTGCAGGGGTCCCCGAAGCCAAGCAGGGTCCCAAGGCCGATTCAGACTCCGACCTAGAGACGGAAGGTGCTCGGGGCAGGGGCCAGGCCCGTCTCCTCC
>chr22_42342285
AAGCCCAGCGCCCCCTCCTCTGAGGCTGGTCCTTCTCCCAGCATGCAGCGTAGCTGGCTAGTCCCATGCCGTCTTATATCCCAACCTCCCCTTGCCGAGGTGGTGACTAAACAGAGCCCG
>chr4_103423039
CAGCTACTGTCAACCTCCTCCCACGGTCTAGCCCAGCGGTTAGCGCAGGAATGAGGAAGTCCGAGTGGGGCTGGAGGGGGTGCGGAGGGCTGGGCGGCAGGACTTGGGCCACGCGTCCCC
>chr5_108063455
GCTCTTTGTTGGGTGCTTCCTGTGGGCCTGGCAATATTAACAACACGAGCTCATTCATGCATTCATTTGCTACTCAGTGACTTTCCTGTCAATACTGCAAGGTGCTGGAGATGAGCCCCC
>chr5_150326098
GTCCACATTCCGGCTCAGCGCCTGGCGAGTCCTCCGCTTGTACTGAGACGCCTGGGATCTCAAAATGGCGGCCCCGTGCGGAAACAGCGTCTGGGAGCAGTCATGTTGCCTCCTGAACAA
>chr5_78907933
GCCGTTCTAGCTGTAACAGACGTTTTCTGTGGGTCCTTCGTGTGTTGGCCGAGTGACTTGTCCCCAGAGAAGCCTTTCTTTAACCAGTGTTCCCCTAATCTTCTCCCCCGGAGCAACATT
>chr6_137143308
GTGTTTCATCTTTTCCAGTTACAGTGTGAAAGTAGCCCACCAGCCCACGCTCTTATTCCTAAAGACCGCAGTGACTCCACGGACTTAAGTTCTCATTGCTTCCAGTTTCCTTGGGCAACG
>chr7_129844696
GGAGAGCCCTGGAGTACAGCTGTCCAAGTGCAGAGTTGTTGAGATAGTAATGGCGTCTGCATGAGGATGTACAACAGTCTTTATGACTTACAGCAGATATGGAATATAGTCTCCCAAAAC
>chr7_50344232
ccgggAGCGCGAAAGCCTGGTCTGAGCCGGCTGGGGGCGGGGAGTGTGGCGGAGAAATGGGGAACAATGCGAGTGAGCAACTTCAGGAAGTCATTGTGAAAGAAAGCTGGGAAGAGCTCC
>chr7_99933492
GGCGGGGCGCCTGTGGGAGCCGTGGAGGGAACTTTCCCAGTCCCCGAGGCGGATCCGGTGTTGCATCCTTGGAGCGAGCTGAGAGCTCGAGGTGAGCTGGGCTCGCGGTCGCCCCTCTCG
>chr8_95449166
CCTGTAGGCGTGGGCCTAAATGAGGCTAGCCTAGTTAAGCCTGATCTTTTTCTGTTTGTGAAAAGAGCTGAGCAGAGCTGAAGGCTGCATGGTGGTTTCAGAAACTGCCTACTTAATTTG
>chr1_197115323
GACCTACCTGCAACACGAAACAGCGCTGCGACACACTGAAGCCCAGGTCCGCGGCCGGGAAGTGGGAGATCTTCACTTCTGCCACCTCCTCGTTAGGGTTGTCTAGGGCCAGAGACAGCG
>chr10_123687704
ACCGAGGGCAGCTTTCCACTATTTCCGTTCCTTCTCCATAAGGGGCCGCCGTCGTCAGTGAGGGTGAGGCGGAGAGACAGAGCGGGAAGGGAAACAGGATGGGGAGAGTCAAGAGGGGAA
>chr10_69597819
TATGTGGAACATGCTGCTCTAATTCAGATTTAAAGAGTTTCTTCCTGTTAATTCGAAGCTCACTGTGCCTCTTGTTTCCGAGGGAAGAAGGACTGATTAAGTCATCTAAATGGATGCAAT
>chr10_75012720
aaatactaaagggcgctgttctttcctcgtggagctcacagtccgctggggagaccgtgagatgacagcagagaaactagcgcgatcagtagtactcagcgcaaggacagcgagcagaga
>chr11_14913778
TATCCTGCCAATGGGAGTATGGCAGGGCTGGAGGGAGTGCCTGGGTCTCAGGGCTGCTGTGGAGTTCGCACCTCCAGCTCGGGCCGATGTGGAAGCTTTGGAGAGCTGAAGAGGGCGCGG
>chr11_47600560
CATCCCGGAGCCCGGAACCTCCGCTTCCGGCTCCACGTCCGCCCGGAAGAAGATCTGCTGCACACTTCCGTTTCCGGTCCGTGCCCTTGGGGCTCCGTGTCCTGCTGTCTTTCCGTCCGC
>chr14_60558728
CAGGGCGTCTCGGCTTTCCCCGCTGCTGCTTCTGCTAGGCCCAGTGCGAGACCAGAGCACGAGCGACTCCCGTCGTCCCCGGCCAGGCAGATGTTGGCCTAGTCCTGGCGCGAACGAAGC
>chr17_33905450
GCGGGCGGGGATACTCAAAGCCAACAGCTGGAGTCAGCCCTTGTGTCCCGGGCTCACAGTGGCACGACTGAATCCTCAGAGTCGGCTGGCTTTTGAGCTCTCACGATTGGGGAGGAGGGG
>chr19_48948760
AAATGCTTTCTTGTAGACAGGATGGATATTATCTGTAAGTTAGGCGGTTCAATCTACCCTCTAGGGGCAGTCAATTGCCTAACCAGACATTCACATTTCAGCTCTGGTCAGCGAGCACTT
>chr2_32265086
ATCTTCCTTCATCCTACCCACCCACGAAGAGCGCCACCCCAGCTGCAGACCAAGTGACCAGCCCAGTTAGAAGGGGCTCGGCCGGATCAAACCTCGGTGCTGCCTCAAAGCATCTGCTGA
>chr21_40685506
TCGGTCCAGGCGGCGCGCACGGTATGGCGGCGGCGGCGGCGGCGGCGGCGCGCGCCTGAGAAGAGGGGACGCCAGCCCGGTCAGGCCTCGGCGCGGCCTACACGCTCCGCTCGCTCGCTC
>chr4_78741305
TGTTATTAATCTCAATACCGATATCGCCCGGACGCCTCTCCCCCGGCCCTCGGGGGTGTGAACGTGTGTGAGCGGGAGCGAAGGCACCGAAAGCTGGCGTCTCTGTTCAACCTCGGCCCC
>chr5_131132709
GCCTTGCCTCGCGCCCCGCCCCGCGCGCCGTGGCCGTTTGAAGTGACTAATTTCTGTCATATGACTGAGGCGCCCATGGGGGTGGCGGGGCGGCTGTAGGAGCAGGGGCCTAGCAAGCGC
>chr6_111926772
GTGTGCGAGCCTCCTCTCCTCAAAGGGTTAACCCGGCGGGGCTCGCTGGCCTGAAATACTATACTAGCAACACATCCTTGCAGCACAAACTTCACTGTCATTTTCTCAGCTAAGATGGTC
>chr7_56119125
TAGGGTGGGCCTCCTACCTCCCCTGATCTCGCGGTTTGTTCCGTTTCATTGGAGCTTCCCGGACCGTGTGCTCGACGGTGCCCTAGGTGCCGTGGGGCCACACGCGAGTCTGATAAGCAC
>chr9_74980129
GACGCACGGGTCCCGCCCCCTCCCCCTCTTTTCCCTCACAGCCCGGGCGCCGGGCGGCGAGTGCGTTAGTCGGCCGGGACGCGGAGCTGTGTGCATCTCCTACGCGGGCTCGCTCGCTCC
>chr1_109584732
CCTCGGGGAAGCGCGGCGATTGGCTGCCGCTCGCGGGTAGAGCTCGGCTCCCCGGCACTTGACAACCGCAGTCTGCAAGAGGCTGAGCTGAGGAGTCGCTGGGCCGGGAGGGGCGGACGT
>chr1_149514254
CGTGCGTGTAAAGGGTGAAGCGTGTGAGGCTGTGGCGGGGCGGAGGTGCAAAAGCTCATACTTACCTGGCAGGGGAGATACTATTATCAAACGAAGGTGGTTTTTCTCAGGGCGAGGCTT
>chr1_46805496
GATCCATGAACCTCTCTTGGGGTCCGGATCGGGACCCCTTTCTGGTAACAATGCCTGTAATCCCAGCCAATCTCCCTGCCTTTTGATCTCCCTGCCTCACTCCTACCCACCCTGATAATT
>chr11_126153449
ATGACTGTGGTGTAATGCCTCGATAGGTCCCTGACCCTAACTAATGTTATGCACTTGCTGAATCACTGCCACAATGACAACCCGAAGAGCAGAGGAAGAGGCTGTGACCGGAGCAGAGAA
>chr11_95657142
CCGTAGCACTCCGCCCTCCGCTTCTCCCGCCCTGTAGCCGCGAAGACTGCTTCAGCCTTTCCCTGTGCTGCCCCTGCCGCGCGATGGAGAAGAGCTCGAGCTGCGAGAGTCTTGGCTCCC
>chr15_55611131
CTCTGGAGGGGAGCAGGCGGTAGCGAGTTTAGTGACGTGGAGCAGGCGCAGAACAGTCGGAGGTACCTGAGTGGTTATTAAAAACGGTAACGGTAATTGTAGACGTCAGTGTTGGTGTTA
>chr16_70285855
TCCCGCCGCTCTCTCGACAGCCCATGCGCAGCCGCGCGTCTTTAAACAACGGAAGAACCAGTGGATGCGGCAGGGCGTTGGGCGGAAGGGGTTCGCACGCCAAGAACCGCCATGCCTGGG
>chr2_172378960
ACATTCCGGGCCAGCAGCCCAGAAAGTCCCTCCCCGCAGGCGGAGACAGCCCCAAGAAGTCGACGCCCCGGTCCCGCCGCCCGGCCACTACCCAGAGGGCTGCCGCCGCCTCTCCAAGTT
>chr21_45553560
ACGAGCAACGCGTTTGTAGAGGGGTGGGTGCGCACGCTCTGTCCCTGCGTGACCTTCCGACCCCGCTGTCCTCACCGCAATGGCGGCTGTGAGGGTCCTGGTGGCCTCGAGGCTCGCTGC
>chr22_21271332
CTGCCCCTGGGCTCATCCTTTTACTGGGCCACCTCGGCCCATCGGGACCTGTCAGTCCTTGACCTCCCTCAGGCCCCTAGGCTGGCCAGGTCGCCTCAGTGCCACGCCTCCCTGGCCCGC
>chr22_35653496
GAGTCTGCGCTCTGGGCTCGACTGAGGCTCCCTGGCCGCTCGCGCTTTTCTCTCCTTCTCCAAGATGGCGGCGATCGGCGGCGTTGAGGCGGGATCCGGGCGAGCCGAGTGAAGGTAGCG
>chr4_88343839
GCGGTTTCCCCAGGCAGCTGGCGCTGGAGGCTTCGGCGTCACGTGCTGGTCTGGATTTTTCTCGATGCACTGGGGAAAGCGGTGGACTCTTATCGTGGGAGGGCTCTTGATCTGTGATTT
>chr5_76012796
ACAAAATCCTCTCCATGTCCCCTCCCCCGCCACCACGCGGAGCCTCTGCTATTGTCACCATATATCTCGCACCCTGCGCACCTCCTGGACACAAGGCCGGGCCGGGGGCTGCTGGTACTG
>chr6_26204837
TCAGTCTTCATTTAGGTCCGAATTCCCGGCATATAAGAATACTACCGTCGCTTGTTTTTCAGATTTTTGCGGCTATTTTCGTTGGTGTGTTGGTCATGTCTGGTCGCGGCAAAGGCGGAA
>chr7_102715598
TTATAGGCTTTGAGCTAGGCCGTTTCCGGGAGGCGGAGCTCAGACCCCATTTCCTTTCTCCACATCCAGGTCAGGTGGCGTTTGCTGTGGCGGCTAGGCCCGCGTGCGCTGGAGACCTCC
>chr7_155088866
GTTTGCCCCTCGGGTCGCCGTCTGAGGGCGGGCCCGTGCCCGCTCAGAGCCTACATCCGAGTCGTATAAAGCGCTGACAGCAGAGAAAGCTGCGGCTTTGCTCCGTGCAGATGAGCAGGG
>chr7_89975119
TACGATATGGCTCTGTGTCGCCACCCAAATCTCATCTTCATTTGTAATCCCCATTGTGGAAGTAGGGAAGTGATTGGATCATGCAGGGCTGTTTCTCTCCTGCCGCTCTCCTGATAGGGA
>chr1_211500798
CTCTCGGAGCTTTGGTTTGCGTCAAGGTTCCTTAGAGCTCGCCTTCTGGGGGAGGGGGGTAGCTGCTTTCTAAAGGAAGACGCGCAAACGAACAGCTGGTAGAGGCTTCCATTCCTTGCA
>chr10_70091354
AAGGGCCCCACGTGGTTCGACCGGCAAACGCGGGGCGGATTTTCTGGTCCACCATGTTTGCATTGTGCGGTGAAAAATAGGAGTGTTTCTGGGCCGCGAAGATGAAAGCGTCCACTGGGG
>chr11_85780034
CTGCCCGGCTCCAGCTGACCCGGGAAGGGGTGGGCTGAACTGAGGCGGGGGCAAGGGAGTGCCCGACATCTTGTCCGACTCCGCGGGTGACACGAGCCGGTTCTCTCTGGACTGGTGGCA
>chr15_74287066
TCACTTCCTCTCCAGAGGCGGGCCCTGAGCCGGCACCTCCCCTTTCGGACAGCTCAAGGGACTCAGCCAACTGGCTCACGCCTCCCCTTCAGCTTCTCTTCACGCACTCCAAGATCTAAA
>chr16_21170020
TCTGGCTCCCTCTCGGGACGCTCTTTCCTTCTTCCTCTTGTTCCTCCTCCTGCCTCTCTTCGCTTCGCCTGCAAACGCGGTGGGGGCTGCTCGGCGGTCAGGAGCAGGTGAGAGCTCGGA
>chr16_226693
gcccccgcgccccAAGCATAAACCCTGGCGCGCTCGCGGCCCGGCACTCTTCTGGTCCCCACAGACTCAGAGAGAACCCACCATGGTGCTGTCTCCTGCCGACAAGACCAACGTCAAGGC
>chr16_71929146
GCTGCTGGGGGCATGCCCTTAATTTCGCTCTGGGCGCGGGGAGGCCAGCCACAGCTGTTGATTCTCGGACTCTGCGCCCACGGCCTCACCGCGCCCAGTGCCTTGGTTCCGGATTCTTCC
>chr2_178130189
GGCGCCATCTGTGGCGTGGTGGCTGCGCTTTGGTGGGAAGAGGTTCTCTTGGGGTTCCCGTTTTTCTCCCAGCTCTGGGTGGGCAATACTGACCACTCTCCGACCTAAAGGGGCTTCTCC
>chr20_45986546
TCGCAGCGAAGGCCTGTGGAAAAATACCAGCTGCAGCTCTCCCGGCAGATGCAGAAAGAGAGAGAGAGAGCCGCTGTCTCTCAGCCTTTGCTTCCCAGGGAGGCGTGTACCTTGTGAATC
>chr21_47706356
CGCTCTCGCGTCCTTTGCTGGGTCCAGACACCGGTACGTCCGGGCGGGTTTTTAGTCTCCCAAGCGAGAGCGTCGCATTCACCCGCGTGGGTCTGCGGGCGCCCCAGACCCCAGAGGACC
>chr22_22007057
AGGCCTTTCCCAGAACGCTCCGGATTGAGGTGGAGGAGAAACCCCAGACTAGGGGGTTGTTCCAATCCCGGAGCAGGAGCTGACGGGCCACGCAGGGGAGGGGGCGCACACACAAAGACG
>chr3_38206387
CCTTTGGGTGTGGACCACTGCCAACTAGGATAAAAGGCCTTGGGCCACTGGTCGGAGTGAAACTGGAAGTTTGCCTGGTGACATTTTTTTCAAGGCGGACGTTCTCTCTAACGCTTGTCG
>chr4_77997144
TCGGTCCGCGAGGGCGGAGCCGAGGAAGCCGGCACTTCTTCCTCCCTTCCCCTCTCTTCCCCTCCCTCCCCAGCCTTCCCCGCGAGCGGACGCGGCAGCGCCTCTGTCTCGCTTTTTCTT
>chr9_140500177
cgcgggcggcgggcgggggcgTCGCTGCGCGGCTGGCCGGTGAGGCCGCGGCATGGGGCGAGTGCAGCTCTTCGAGATCAGCCTGAGCCACGGCCGCGTCGTCTACAGCCCCGGGGAGCC
>chr1_16939996
GCGCAGGCGCAGGCGAGGGGCTGGGTGGCGGTTGAGACAGCGGCGGTACTGGGAGGCGTAGGTGAGGGTCGCGAGGCTGCCCGAGCTTCTGAGCGAGCGCGGTGCTTTTGGGAACGCGGG
>chr11_33037337
CCCCCGCTGCCGGTCACGTGTCTCTCTGGCAACCACTGAACGTAGCCCGCGGCGCCAGCGATCCAAGTTTCCTCGGGCGCGATGCCACGCGAGCGGTGGTCGGGGACAAAGCGGTTCCCT
>chr16_69373668
GAGACGAACTATTGGTACGGGGCTAGAGAGGAAGGCTTTGGGATTGCCGGGGAGCAGCGAGCGACCGACTTCCGTTTCCAGTTACCAAGGCACGAGGATCCGGTGTTCCAACCCAGGGGG
>chr17_3539506
GGACTTGTGGGGCCGCTGGCTGCAGACTGGAGCTGCGCGGGTCAGGGAGATAATGGCTGCGCGGCCGATCACCCTCGGCATTGACCTGGGCACCACATCTGTGAAGGCAGCTCTGCTGAG
>chr17_58041600
TTTTCCCGTTTGTCTAGGAGGAGGCTAGAGTTAACGTCAGGGAATGTTCTGTGTCATTCTATTTCACTCCCAGGACTGAACAGTGGTGCAGTCACCGTGTCTGGCGGTTTGGGTTTCAGT
>chr19_47777403
CTCAGCACCTCAGGCCCCGAGGTTCCAGCTCCGCCCCTCACCGCAATCGCGCCCCTTCTCCCAGCTCCTCCCCAACGGTCAGCTTTTCCCTCTCCCTAGAGCCAAGGGGTCCAGACTAGG
>chr2_143886609
TTCATCAGTGGGAGGAGCAGACTGCTAAGCACTGAAGAAACTTCCTCTTTCTCTGCCTTCTAGCAAGGGCTGAAAAATGAAGCGTCTACTCTGCTGGCTACGCTTGAGATGCTCCCATGC
>chr21_45196176
CGTGACCCCAGCGCCTACTTGGGCTGAGGAGCCGCCGCGTCCCCTCGCCGAGTCCCCTCGCCAGATTCCCTCCGTCGCCGCCAAGATGATGTGCGGGGCGCCCTCCGCCACGCAGCCGGC
>chr22_18122333
AAACACTTGTGCAGGGAGTGGCTAAGAGCTAACCAAAGCCAGCAGTCAACAGCATGTGAACAACTGGCCAGATCCGTCCGATTTTCAACGCTAGGTTAGAGCCTCCACTCAGAAAGTCGG
>chr22_21357008
ccggagtctcgctctgtcgcccaggctggagtgcagtggcgcgatctcggctcactgcaaactccgcctcccgggttcacgccattcggctgcctcaccctccacagtagctgggactac
>chr22_22006575
CACAGCTGACTCACGCAGACATCCCTTCCGCCCAGGGCCCGGTCAGGACGCGGAGGGTTAGACGGAAGAGGATCCCGGCCATCGTCTGCCCCCGGGTCCCCGTCCAGACGACCCTGCACC
>chr3_28282940
GTGCCTTTGGGGCGGGACCGTGCAGGACGCGCGCAGCCTCGCTTCAGGAGGCTTGTGCACCAGTTGCAGACCCGGGTCGGCCGTGACTGGAGGCGGACCTGCAGGACTTTGGGACTGTGC
>chr5_43602232
CATTTCCTGTCTGTGAGTTTGGACTGCAGTGGGAATCCATTAGTTGAATGACCTTCTGTGTAGGTTAATCACAAGACAAGTTCTCAAACTAAGGGTTTCCCTGCGGCTCATTTCTTTTTA
>chr7_131012196
ACTCTGGAAGGCGGGGACAAGACATTTAAAACCAGGACCACTCCAGGAGGACAGCACATTAGCTACTGCCCTCCAGCTCCCTTCAGTGTTGTTTCCGTAAAGGACTTATAAACTGGCGAG
>chr7_152162084
AAATAATAACAGAGCACTAGTTGATTAGTCCGCCTCCACATCCACGCTGCAGGCGTTGGACAGATCCGGCTTTACTGAGTCCACCATGCAGGGAAATGGACGCGCGGGCTAAGCGGAATC
>chr7_92465027
GTGCATATGGGCGCATCTGCGTGTGCGCACACGCGGGAGTCGCGGTCCCCGGTGTGGCCTCTTGTCGCTGTGCTGGTGGCGACCCTTGTGGTGCTTGGCAGGCTTCGGGAGAGGCGCATG
>chr7_99680270
AATGCGAATGCTGGGGCTTACTGTGTTGACTGCGGTCACCACGGTTGCCGCGTCTCCAGGACACGGTCACTTCCTTGACTATCCCCGCCTCGCTTCCACCTGTAGCTTCCTTTTTTTTTT
>chr1_161197443
GCCATCCGGCTCAGCCTTACTACTGTGTACACCCTTCCACAGGTGTTCCCCACTGTGGTAGGGGATATGGACAGCAGTGGCAGCCTGAACGCCCAGGTCTTGCTCCTCTTGGCAGAGCGG
>chr10_15001929
GCTCCCTTCCGGCCCTCACAGCTAACCTGCAGTCCCCATCCCTCCAGCTTCCTTTCTGCCATAAATCACTAACTGTGTGGGAGATGAAATCCGCCTGGTGAAGGCTGGGACGGACAAAAC
>chr11_9336136
CGGCACGGGGCGGGGTTTAGCCTGTGGTGGGCGCTGCGGGTGTTTGCAGGAGGTTGCAGTACTCGCTGGGCTGAGGTCGTCTCGGGTGAGGAGGTCGCGCCGGAAGTGGCTCTAGCCGTG
>chr16_89778285
CGGCTCTGACCCCGCCCCCCTCGCTGGGCTCCTCCTACAAAGCCTGGGCCCGTGGGGGACGCACATGGTCCTGTTCGTACTCCAGGATGGCGGCGTAAAGGGCCCGCTGCTCCCGTTCCT
>chr2_86668512
GGTCCGGGAGGCTGTGCGTGTCTTGTGAGAGCTCTTGAACCAAGTCAGCGCTGGAGTCGGCTAGGCGGCTGGAAACGGCGGCTGCCGCCGGTGACTCAGGGAGGCGGGAGGCGGGGTAAG
>chr22_22874153
TTTAAGTCGCCAGCCCTTCTGAGTAGTGTGATAAGCTCTTGAGTCAGCCCTGCCCTGGGATGGTAATCCTCCCTTTGTCCTGAGTCCCCATGCTGTTGGCTGGCTGCGCTCTCTGTACCT
>chr4_140587089
AGCAAAGGTCATTCAGCCGCTTGAATCAGCCTTTTCCCCCCACCCGGTCCCCAACTTTGTTTACCCGATAAGGAAGGTCAGCATTCAAAGTCAAGAAGCGCCATTTATCTTCCCGTGCGC
>chr1_173445869
AGAAAGCCACTTCCTCTGACATAAGGTCACCCATACTTCTGGGTCTTGCCACATCCTCTTAGACAGTTCATCGTAGCTGGGCTGGCTGGGGCGGTCAGGACTCCAGACGCTCACACTAAA
>chr1_184020433
gcttatgctagtttgtatcctacctttctgaacactcgttcAGCAACTCGTGTTTCCTCTAATCCTGAAACGTGGGTCCACCCTGAAAGTATGGTTCTACTTTAAAGTTCTATGTCAGGG
>chr10_61666754
AAACAGATAGAGGGAGACACGCGCACACACAGTCGGCGGAAGATGGGGCCACAACACGGTAGAGGATGGGTGCCGGAGCCCGGCTGACCTTTCCACGTGTCCCCGGCACCTGCGAGGCTG
>chr11_34073013
CCGGCAAGGCCGAAGGAAAGGCCCCTTGAGTTTTGAGAGCAATCGACGCTAGGGTCCTTCAGGCGAAATCGTTTGACGCCCAAACGGGGACAATAGGTGTCAAGCAGCTGGCTCTGGAGC
>chr17_47755351
GCGCTCCGAGTGTGTGTGTATTTGTGTATCGGCGGTCCCGCAGGTCCCGGATGTTGCGGACAGTATGAGGCAAGCGCAGGGGGACGGGGACCAGCAGCTGTCGCCGCCGCTCTCAGGTGA
>chr19_33072132
CTGGGCCCCGCGAGCGCCTGCGCAGTGGTCAAGGCCGCGCTCGCGCCGAGGGGCTGCGAGAGTGACCGCGGCTGCTCCAGCGCTGACGCCGAGCCATGGCGGACGAGGAGCTTGAGGCGC
>chr2_172950100
TCCGCTGTCTTGCATAATCACTGGGGATTGGTCCGAGGCGCTCGGGCTCCGCTGGACTAGAGCGGGCGAGGCGGCCCGGCCTCGGGTAAGACGCATCCACACTTCCCGGCCGGGGCTCCT
>chr20_60757965
GTGCGCAGGTGCAGAAAACACGCCGACGGACCGAGAGGCGACCTTGTCCCTGGTAGCGGAAGCAGGAGCAACGGCAGGAGGGATGCGGAGCGCTCAGCTGCAGCCGCGCTTCTCGCCGGC
>chr21_45759033
GGCGGCCGCGGCCAGGCCCCGCCTCACCAGCAGTTGAGCTTGCGCACGCTGTGCAGCTCCGAGGCCTTGGCCCGGGTCAGAACCATCTTCCGCGTCAGCTTCATggcggccgcccaggcc
>chr3_138666540
CGCAGGGAGAGGCAGAGGTGATTCAGGCGGCGCCCCTGACGACTATTTCCAGAGATCCTCTCCCCTGCCCCATTCCAGCCCAGTCACTCTGAGAGCGCGAGGGACAGGCCAGGCCGAGGC
>chr3_42642535
GCCTCGGCCCCAGCAGCGCTCCCCAGTTTCCAGCTCACCCGGCTCCCGGTTGATCTCGATGTCGAAGTGGCACTGCGGCCGGTCCTGCGCCCCCATCGCGACCGAGGTGGCGGCAAGAGC
>chr4_139936930
GCGCCCGCTTTGTCAGCGCGCAGCGCTCGCCGGGCGCCCTGCAGGTCTCGCCAGGTCTCACAGCAGACGGTGCCGACGCAGCGGTGTTGCACCTCCCTCTCCGGCTCTGCTGCCCGGGAT
>chr6_28972618
CAAGATTATTAGCCATGGAGATCGCTTAAGGTGAAGGGAGCAGCCAATGGAAAGGCCCTAAGATGAAAGAGAAGGAAGGTCGGTATGGCTGAAGATTGAGGGAGTGGGAGAAGAGTAGAA
>chr7_129844959
ACTGGGAAATTGGGACGCGGGGGCTGAGTGGCGCGAAAGCTATTGCTCTGTCCTCTGTGGGATACGACTGCTTGTCGCTGGAACAAGTTTTGCACGGTCTGTAAGAGTTGAGCCTAGCTG
>chrX_101186984
CGGGGCTAAAGGAGCTTAACGGAATCGAGACGCAAGTGCAATTGTCCGCGCGCCTCGCTGCGATGGCGGCGGCGCCGAGCACAGTCACCCCGCTGGCGGCGGAGTCTTCCCCTCAGGAAG
>chr1_20512088
TGCAGATGCTGTTGATAAGGTTCCCAGTGTGGCCCCGGAGTGGGAGGCTGATGTGAAAAGAGGTCAGGGAACTGGCGCTGAAAGGGCTGTACTGAGGATGGGGGCCCTGCTCCCCGCAAC
>chr11_19262419
GGCCGGGGGACAGTACCTGCTTGCCTTATTGGGCAAATACAGCCTTCCAAGGTGGAGTCTAACGCCGTGGTGTGAACTGGCCACCCGAACAGGGAGTAAATAGTGCTTTGTATCTTTAAG
>chr12_6976687
ggacggcgaggaggcggagTTCCACTTCGCGGCGCTCTATATAAGTGGGCAGTGGCCGCGACTGCGCGCAGACACTGACCTTCAGCGCCTCGGCTCCAGCGCCATGGCGCCCTCCAGGAA
>chr15_32907762
GTGACCCCCCCGTGGTGGCTCTGGGTGTCTGCGGAGGAGCTGGGGGCGGAAGCATGAGGCTAACGGCTTGGCTTCAGTGAACGCACCGGGATGTGCAGGCCGGGAGGTAGAGGCAGGCTG
>chr16_18812865
GGCCGTCGGGAAGGGCGGCCGACCCATATAAGCAGCCTGCGGGGCGTTCCCTCGGGTTGTGGTTGGTGTGCGGGTTTCGGTTGGAGGACTCGTTGGGGAGGTGGCCTGCGCTTGTAGAGA
>chr21_11098719
GAGGGCGGCCTGAGCGGTAGGAGTGGGGCTGGAGCAGTAAGATGGCGGCCGGAGCAGTAAGATGGCGGCTGGAGTGGTAAGATGGCGGCTGGAGTGGTAGGAGTACAGCCTGAGTGGTAG
>chr3_112709610
GCGGGGAACAGCTCACTGGGTTTCTTTAACACCGTGGGCTTAACGATTATGTCTTACTGGAAGGATGTTTAACGGTTTGCAGAGGTGAAAGACCTATCTGGCCATGTGGCCTTTGAGTCT
>chr4_56502461
GCAGCCCAGCCCACTTGTGCGCGAGATTTAAAAGTTGGCGGCTCGCCGGGCGCTCAGTCCTGTGTCCGGGCCCCGAGGCACAGCCAGGGCACCAGGTGGAGCACCAGCTACGCGTGGCGC
>chr4_78783840
AAAGAGAAAGAGGAACGGGGCGGGGACCAAAATGAGCTTTGCTGCCGGCGTGGCGGTGTTACTGTTAGTCCTCCGTGTTGCCCAGGACCCTGTGTGTTTCGTGGTTCCGGTATGGCTGGT
>chr5_74632684
GGGTGGAGTGTCCCACAGCCTCAGTGCCTGACCCGTGCTCGTCCTGGCTGTGATAGTACAGTAGGAGGCAGTGATAGGAAGCAGAATCGGAGCGTGAGGGAAAACGCAGGGTCAGGTCGA
>chr6_27100822
CGTCTTCTTTTTCGCGCCCAATAGTGTTTATAAAAAGCGCCGCCTTTCCCGTTCACTTTGTGGTTGCTCGTAGTGAGTTGCGCTCGCTATGTCTGGACGTGGCAAGCAGGGAGGCAAAGC
>chr7_50860257
ATCAGCAAAGGCGAAGAGTTGCATCAGAAATTTCCTTCTGCAAACGGTACCGCTCTTATCACATTTCCACGGCTGGCGGGCGGCTAATCCGCGAGCCCTCAACTTGGTGTTAGGCCCCAG
>chr8_17780009
GGCCCGTGCCGGAAGAAGGAGCCAAGACCGGGATCGCTTTTTTGCCCCTTCCTCACCCCACATTCGGTCACGAAGAGGTGGAAACAAAAGGACACTTACAATGTAGTCCAACCTCCTGAT
>chr8_37756976
CCTGGTCGCCGGGGCGGGCCGTGGAGGCCGCCAGTCGCGGCGATCTTCTCCTCGCTTCTGGAGTGTTATCGTCACCATGTCCCTAATGGTCTCGGCTGGCCGGGGCCTGGGGGCCGTGTG
>chr9_68455293
AGGTGGGTTCTGGACAGACCTACGCTGTCAGGGAGTGTTTACTTCGCCTACACTTCTGTTCCTCCCCGCCCTGGTGCTGCTCCAGGTCACATACTCGTCCTGAGCTGGCTTCAGCCTCTG
>chr1_193091201
GTCCTCGGCGGCCTGGGTGGCTACTGCCCCTGCTGCTGTCGTAGGCGAGGACGGCTGTTAGTGCTGCTGCTGTTGGTTCGTCGCggcggcgaaggaggaggaggaagagggcgaggcgac
>chr16_102953
TGCTCATGGTGCTAGCAGGGCCTTTGCACTTGCTGTTGCTCAGTTCACTCTTCCCCTAGATCGCCACCTTACTCATTGGTCTTGTCTTTACCGTATTTTAAATTTCAGCCCCTCCTTCCA
>chr22_21335908
AAGTGGGCAAATGCCCCAAAGTGTCAAGCATGAGCCACCTCTGAAGGAGCATTTACTATCTCAAGACCTTTGGGCATGTTGTCCCTTCTACCTGGAATACCCTTCCTTCAAAACTCAGAG
>chr4_139162987
GAGAAAAAGTCGCACTCACCAAATAGTGACAGGACCCCACACACCGTCCAGATGGTCAGAGACATGCCCACGCTGCCCGTGTTCTGGAGCACGCCCTTAGGAGAGATGAAGATTCCTGCT
>chr4_83351559
GGGAACAAAGAAGCGAACGCGGGAGCAGGGTGCGCGAGAGCGCGCCCTCCGCAGACAGGTTGAGCGAGCGGGAGAGGCCCGGGGCACGTGCAGAAAGGAGCCCCGCGAGTGGCGCGCCGG
>chr6_135818730
GGGGGAGTTGATTTGCACTGCTCCGGGTGTCGGCTCCGGCGGGACGGGCGGTTCTGCGTACCCCTCTCCGTGAGTACATCATGGGTGCGCTGGTGGCGGGAGCGCGGGCCGGGGTGCTCG
>chr6_31795108
GACTTTGGAGACAACCAGAACCCGAAAGTTACCTTGTTTCTCGAAGGAGGCGGTGCATCGATGTGCCTGGGAAACTCTGATTGGACTGTGTCTGTGAAGGACGGAGCAGCCTTGGGTCCT
>chr9_127962534
AGCCGGGGCTACTTGGAAACGATTTGCGCAATGCCGGGTTCGGGCGTCCGTTTGGGGAACTCAGATGCCTGCGGCAGCTGATCTACTCTGTAAGGGGCTAACAGGGCTGGGCGCCACCAC
>chr1_221916363
GCCACGGTCACGCCCCTGCCGTCCCCAGGCTAACCCTCCCGGGGCTCGACCCAGAGCACTAAGGCGGCGCCACTGAGGGCTGCTCGGAGGAGGAGGCTTGAGTCGACGCCAGAGGCGGCA
>chr16_2318116
CGTTTACGTCATCGCTGCGCGCCGGGCGGCGGCGACTTCCCGCTCCTTGACTCTGACGTCAGAGCGGCGCCGGCCTCGGCGGCTGAGGAAAGCAGGAGGAGGTGGCGGCGGCGGGAAGAT
>chr2_122288608
AGCTTTTGCTTTATTTTGGTGCAATTTTTGGAAAAATGAAAACCTGTTTTCATAGACTTATCAGTTCAAACAGCAGTAATTCGTAAATAAACTAGTACTTTGTGGTTAAACCAGTAGAGG
>chr21_46493748
acaaaACCACCATCACCTAAACGTTGGTAACTGGAGCAGCTGCTAGTGTCAGTGCGGACTAAACAGGAGACGGCGGGAACCGTGTCCAGCCAGGGTCCTGGGCCGCGACCTGGTTCTCCC
>chr5_43067866
TTGAGGATTTCAAGGGGAGAGGGAGCAAAGGCCTCACCATCAATCCACACGTCCTGTGCTAGAGTCTTGCGATTCTTATTTCCCCTACCCTCCTGCAACGATTATTCCCATATATCAAGG
>chr6_2842096
TGCTGGCCCGGGTGACGCTTCCGCCTGCTATAAGAGCAGCGGCCCTCGGTGCCTCCTTCCTGACCTCGCACCCAGCTCGGAGCCCGGAGCGTGCCTCGGCGGCCTGTCGGGTAAGGCCGG
>chr9_114246671
AGAAGTTCGGCGGGAGGCGCAGGGCGGGGCTTCCTCCCGCCGACTCCGAGCCCGGCTCTACTTTTCTGAGTCCACGTCTCTTCCTTTGGACAGGCGTGTTTCCCCAGGTCGGGCCCAGCC
>chr1_154599888
ACGCCAGGGCGGCGATGTTATCTCTGGGATAAAGGGCCGGTCCTAACGCAGTTTGTGGTAGAAGGCGCAGCAAAAGCGCCTACCGCGGCGAGTCCCAGGCAGCTCACTCTCCAGTCACTC
>chr11_3400355
TCCGGGATCTAGCGGGGCCTTTGTCCCGACAGAGCTCCACTTCCTGTCCCCGCGGCTCTGTGTCCCCTGCTAGCCGTAGGTCGTGTGACCCGCAGGCACCGGGAGATCCAGAAGTGAAAC
>chr17_56160295
TAGAGAGGGGAGGAGATGAAGTCACCAGCCTCAGAGGAAAAGACAGGACACTCCCTCCTCCCGTATCTGTGAGAAAGAGAGGGACAGCCAGCCCTATGGAGAGGGAGAGGCATAGGAGCC
>chr19_52551977
ACGTTTCCACGCCCTGACCCACACACTGACCTGACTCTCCTTGGAATCGCCGCGACCTCTTAAAAGCTGAACTTACTTCCCTAAACTTCTTCCACTTCTGGGCCCCTCGCCCAACTCCCT
>chr2_32391077
TTTATCTTATTTGGTCCCGAAGCGACCTTGAAATCCCTCAGCCACCCAGAGGAGGGGTCATTGGAGTTGAAGTCGGGCCCCTTGGCAGGAGCGGCTGTCTCCCAAAATGTTCCCCTTCAG
>chr20_25604819
GAGACTCCCAGGGTATGGTCTCTCAAGAGCCCTGGAAACGTGTGTCGGCGCCGCCGGATGCGGCGACTTCTCAGTGGCTGTGGCTGGCGTTGGTCCGAAGCGTGGTGTTCTTCCCTGGTG
>chr1_109618842
TGAAAACTAACAAAGAAAAGGAAATCACGGGCTAGGTCGCGAGTATCTCGTTGTCACCCTGAATTTGCTACTGCGTATTGAATCACAGCTTCTTGTTTGGGGACTGCGAAGCTATGGATC
>chr10_52384944
GGACTCCCTCGCCAACTTCCGCCTCTGGGGAAAAGCGGGGACCCTCCGCCACCTGAGTTCTGTTGTCTCGATTTCGCCGCAGTTTGCTTCTGGCCCGGGCGAGAACCTGTCCTCTGGGCA
>chr12_94853612
CATACGTCAGCACGTGGGGTGGCGCCGCACCCCTGAGGATCCCGGTCCACGCGGAGGAGTGGGGCTTTTCACCGCCGCCGCCGCCGCCCTCGGACCTCTCCCGGGATACTTCACATTTCC
>chr16_21964630
ATTGGACTGGTCCAACCTTATAAAGAGAGCAGTAGAGCGCGGCAGTATAGAGAGTACCTCACGAAGGGGACGTGGGAAAGTGTTAGCGGGGAACGCTGGGAAACTCCCGGCCTCCGCCAC
>chr2_174830642
TGAATCAGGAAGCTGGATGTGAGAGAGAAAAATCCTCCTCCAGCCTCGGAGGGGGTGTCTCCCCTAATACCAGCTCCCTCCCCCCGGGCTCGTGGGGCGGGTCTGGTTTGCTCAGTAGCG
>chr2_20646836
GCTATATTAAGAAAGTGGCCGGACTCTTTAAATAGCGGGCGCTAGGGCCGCAGCCCTCATCTGCCACCGCAGTCTGGTTGGAGCTGTTGTCTTGTATGCTCAGCGAGGCCCGGAGAGACC
>chr3_127771310
gccgcgccgcTTGCCGCCGGGCTAGCACTGACGTGTCTCTCGGCGGAGCTGCTGTGCAGTGGAACGCGCTGGGCCGCGGGCAGCGTCGCCTCACGCGGAGCAGAGCTGAGCTGAAGCGGG
>chr3_170587982
CTCAGCGCGTGACGCAGCACGCTTTGATATAAATGCAGACCGCGCGGCCGTAGCTTCCTCTCTGCTCTCGCGGCCGACTCGCAAGATGGCGCCGGTGAGTGAGCGATGTCTTGGTGGGAG
>chr4_103998014
GAGAAGACACTTCTAAGAGGTACAGCTAAAAGGTGGAGGACTGATAGACAACTTAGAGGTTGGTTTCGGGAACGATAAAACAAGTAACGGGCTGCCCGGCCTGCGCCGCGGAGTCCCGAG
>chr5_122847901
ACAGACGCTTTCCTTTTTAATTTTTTTTCCATGTGTTCACTTCCGGGTCCGGCGTCGATCCGGATGCCCGAGGCAGAAGGATGTTTGACCTCCGGATAAGCGAGGCGCTGCTGTGCATTC
>chr5_162864613
GAGAAAGCCCCGCCCTCCAATATATTCCTCGTTAGGGCAGGCGCGGCCCCTTCGGCTCCGAGCTGACCCTGATCAGGGCCGAGTTGTCTCGGCGGCGCTGCCGAGGCCTCCACCCAGGAC
>chr6_111279835
AGGCGAAGCAGCTTATTGGGTTCCTGCCGCTCCGCTCCTCGCCGCGCAAATTGCTTCTGCCAGAACTCGAGATGTCGGCTTCCGGCGGGCGGGTGGCTACGGGCGCCGAGAGCGCCGGTA
>chr8_145550515
CAGGCCCCGCCTCAGGTCGGCCGCGGACTACAAATGGACGAGAGAGGCGGCCGTCCATTAGTTAGCGGCTCCGGAGCAACGCAGCCGTTGTCCTTGAGGCCGACGGGCCTGACGCGGGCG
>chr8_48873533
TTGCCGCCGGCGGGAACTCTGGGTCTCGCGGTTTGGGAGCGCTACTCGCCAGGTGGACTCGGAGTCCGCGAGCGTCGTCGGCAAGCGGCCGCCTTTCCACGGTAACCGCGCGCCGGCGGG
>chr9_99540600
ATAACTGGAGCCCGGGTTCTGTCAGAGCCCCAGAGGTTGTGGGTTAGACTTGATGACATAACAGCAAATGCAGCGTGTGGTTACAGAAAGCAAGAGCCGCGGAAGACGTTTGAAAACAAT
>chr1_12678214
CTCCGCGACGCGGCTGCCCGGGGAGCGAATGAATAGGGCCGCGCAGACCAAGGCGTCCGATCCACGCGCGCTCCACACCCGGACCCTCTCCAAGTTGGAAAGGACAAAAAGAAGGCAATA
>chr11_110167707
CTGGGGGCGACGGCAACGCCCTCAGTGAGTTTGCTGGCACCAGCGGGAGTTTCAAGTTTCCACTCGTTGGGGAGGCGGCGGGCACACTCCGAGCTTTGGGCTGGGCGGCTCCGCTTCCCT
>chr16_70380666
CGCCAGGTCTCTCCTCGGGCCTCGCCTTTCCCTTCGTGCGCAAACCTCGCGCTTTTTGCTCACCCTTCCAGGACGCGGCCTCCTCGCTTCTTAAAATGTCTGAGCTCTACGAAGTGGAAC
>chr19_6372813
CTGCCGCAGGTACCGCCAATGGCTTTTGGCGGGGGCGTTCCCCAACCCTGCCCTCTCTCATGACCCCGCTCCGGGATTATGGCCGGGACTGGGCTGCTGGCGCTGCGGACGCTGCCAGGG
>chr2_27886666
CGTTCCTGTCCACGTCCCACTCTCCCAAGCTCCCAGTGGCGTCTGTAGGCGGCGATGGTGAAGTTGCTCCTTCACGACCTGGAGCGTTGCGAAGTGGTGCTAACATGAGAAGGTCATAAT
>chr20_37590681
GTAGATGCTTCAGGTGACCTTTTACGAGCGTGGCGTGTCCTGGATGGCGGCCGCACACTTAGGAAGAACGGGCTTTGGGAGAGGACCGCTGGCCCGAGAGTGGAACCTTGCACGCACTGG
>chr6_146135865
GAGGGTGGCTGCCTCTGGAGCAGGCCGGGAGAAGAGAAAAGGCGGCGGCCCGGCTGGGGAAGAGGGGCGGAGGAGGCGGTTCGGACGGCTGTGTGGGGTACGGAGCGTCGCCGGGACAGA
>chr6_31632783
TGTCGCCACGCATGCGTCTTCGTGCCGTGTGGCTATTTGATTGTGTCAACTCTTCTGATTAGAATGGCGCCATTTTGCGGTACGGAAGCTACACAGCAACACGTATAGGAGACTCTCCCC
>chr7_138145159
CGCGCCACTCGGGAGGCGGATCCCGTGGGCCTGAGGAGGCTTCCCCCGCCCGGTTTGCTTTCCCTCCCTCGCTGGCGCTGCCGCGAGTCCACCGAGCGGCCTCTGAGGAGCAGCCGCAGG
>chr7_5085533
ATGCGCGCCGCCGCTGCACTGCCCTCGCTTCCTGTGCGTCCTCAGGTCACCGCTTGCTCTAGTTCCCAGGCTTTGGCCTCCAGTGGACGAGAATCGCGGAGCCTGCGGGGCTGGAGGTTG
>chr8_27169180
GGAGCCTCTACCTTAACCAATCCCCGGGAACCTCAGGCCCGCGGATGGGAGAAACCAGAGATGCCAACTTCCTGCTTCCGAAGTAGTGGCTGGGTCTTAAAGCACCGTGAGTGCAATCAC
>chr10_60094734
TGCCAggcggggcggggcgcggcggggAGGGCGCAGGCTCCTTCCCAGAAGCAAAAGCGGAAACAAAAGAGTCTCGCCGGCGTCCCCGCCCGCACACTCGCGCACACTCGCGCTCGGGCG
>chr15_83681019
GCGGTTACTCTAGTTCAGGCCACCCTCTCCCATTTAGGGGGCGGATCTCCCTGTCTCTGGCTTTTCCTCTGTCGGCCACAGTGCAGCCGGTGTCTTTCTAAAACCCAGCAAATTGGGCTG
>chr16_67260768
GGTCCTGAGCTTTGGGGAGGGGCTGTCAGATAGCTAGCCCGGCCCCTCCAGCCTGGCGGAAACGACCCGCCCTCCCGATCCCGGGACCTTCTAGCTCTGGGTAACGGTTCCTCCTTTGGG
>chr19_12146496
ATCAGGGGCGCTGGGCGGGGCCTGCCGAGTGTCCATCGGGGAGGGCGAAGGCCCTGCTCTCCTCGGTTCCCGGCTCCAGGCGGCGAGCTGAGGTTGGGAGCCTGGCTTTCCCCTCCGAGA
>chr2_179278672
TACTCGTTCCTGCTTTTTGTGCCCATAGGTTCTTCTGCCCAAAACAAAAGCTGTTAAATCACCGCGGCGGCGCTGACGTCAGGGAGCAGGGCCGCGAGGCCCCACCAGGTCGCCAATGAA
>chr22_39410264
CACCAGTGCCTGAGCAGGAATGGGGAGGGGCCATGATTCACAAGGCCCTGGGAGGTCACTTTAAAGAGGGCTGCTCAACTGCAAGGACGCTGTAAGCAGGAAGAGAAGCCACAGCGCTTC
>chr3_37284774
TAGCCTCTGTGAGCTCCACGTAGGCCGCGCAAGCGCCCTTGGCGCACAGTTCACCTGCTGCCGTTGTCGTCGCCGCCGCGGCTCCCGGGGCTGGATGGGGGGCCGAGGCCAGCCAGTGGC
>chr4_174089611
ATCTGAAAGCTTTAAGGAGCTGAGCTGCAGGGCAAAGGCTAAGAACCGGACTCGGGAAAAGTGCAAGTTAGTTACAAGGTAGCAGGGACTGTGAAGGGGGCTCGCGTGGAGAGCAGGGGA
>chr4_25161983
GGCGTGTGGAGCTAGTGCTCCCGCTTATTCGCCACTGTCGCCACCGCTGTCATGAACCGCGAGAGCTTCGCGGCGGGAGAGCGGCTGGTGTCGCCGGCTTACGTGCGGCAGGGCTGTGAG
>chr6_31632933
GAGGGCTCGGGCGTGCGCAAAGCTCCGGGTTCAGTTTCCCGCGCTGGAACTTTTTCAATAGTAAACGAGCAAAGCTCCGCGCGCCCAGGTGGCGCGAGCACTAGGATCTGTCGGTTGGGG
>chr6_33290748
AGCCTGTGTTCCGTACGACAATATGGCGGCGCTTAGTTGCATGAAGGCGGAAACTCTGTGACTTCCGGTCCGTAGTGGGGCCTGCGGTGGGAGTGGGAAGGAAGGCGGAGGGAACCATGC
>chr7_138146009
GATGATCAGGATCATATGGACCTGGACAAAGCTTTGTGGAGGCAGCGGGCGGGTAGCAGTTAACTGGCTGCAGCCGGCAAAGAACCCGAGATTCCGGCTGCAGGAGACTCCGACAGAGGT
>chr9_36190963
CACGGGTAGGGCTTCCGCTTTACCCGTCTCCCTCCTGGCGCTTGTCCTCCTCTCCCAGTCGGCACCACAGCGGTGGCTGCCGGGCGTGGTGTCGGTGGGTCGGTTGGTTTTTGTCTCACC
>chr9_77643527
CTTGGTGGGAGGCGGAGGAGGAGCTCGTAGGTGGGGTGGGACTGGCACTGCCGTTACCTGTGCGCGGCCGCGTGGGTGGGACTTAAAAGCCGGCGAGTGCCGGATTGTTGAGCTGGAGGC
>chr9_88897438
CGGGGCTAGGACTGAGGGCGCCGTGCGCCGAAGCTTGTGGCGTCAATGCGCCCGCCGTGTCCATGGAGAGAAGCTGAGGCGGCCGACCTTCGGCCCGAGGCACCGGGGCGCCGGGACGGC
>chr1_117909944
GCGCGGCGGCCGCCCCCGCCGAGCTCCTCCTCCTCCTCCTCCTCCTCTTCCTCCTCCTCCTCCTCCTCTCCGCGGCCGGTTCAGTGAACCCCGGCGCCTGCTCCCCGAGCTAGGCCGCCG
>chr1_226187313
GAGAAGTTGCTAGGGCGGGGCTCGAGGGACCGGCTATAAAAGGCTGGCGCTGGGTTAGGTTTCGAGCTTCCTGGCCGTAAGCGATAAGGCTTTAACTGAGAACCACCTTGTGCTGTAGGC
>chr1_93544814
TCGCCGCGCAGTCCCTGCCCCCCCGCGGCTTTGGAGAGCTGCCATTCGGCACCGGAGTCGCTCCGCGCTCCCAGAATGCACCGGCAGTCCGCGGGAAACCAAAATGGCGAGGGGCTGTAT
>chr11_34073274
CCGCCCCTCGCGACCCAGAGGGCTGCTGGCTGGCTAAGTCCCTCCCGCTCCCGGCTCTCGCCTCACTAGGAGCGGCTCTCGGTGCAGCGGGACAGGGCGAAGCGGCCTGCGCCCACGGAG
>chr11_65627158
CGGGACTGGAGCTCTGGCGCCCACCTCTCCCTTCCTCGCAGGCTGGAGACCTGCGTGTTGCGACTTCCGGCATAGCAGCTAGAGGCCGGGTGCTGCTTCAAACCCTGGCGGGTCGCCTGT
>chr12_56367258
AAATACCTCTTCTAGGGATCCGGAGCCTGGGAATTTAAGTAACCCTGACATCAGCGCTTCCTCCTTTTAGTGAGGCTTCAGTGGACAGGCGTATTTGGGGTGGCCGCGGGCGGTCTGAGA
>chr17_43238074
AAGGGCAAAACCTCATCCCTTCGGTGTAAACTTTCAAGAGAAGTGGGGCAGCACACTTTAGGCGTTTCACCAAGAGGCTGGCGACATGCTAGGTCAGGTTGTCCGGAGAATCGGGGCTGA
>chr2_114648357
CTTCCCTTTCCCCACCCACACCCTGGGCAGAATGTTGTCACAGCGATCTTGTCAAACCTACCAGGAGCGCTTCTCTTTTCTAGCTCCCCTGCCAGGCCAGTCCCCGAGCTCGGCCCCTGG
>chr2_128568752
CCTCACAGAGGCCCGCGGTCCAGGCGCGCGTGACGTAGCGCCGTCCCGCCAGTGCGTGATGACCCCAGAGCGTGCGTTCGGTGGCCCATAGGGGAAGATGGCGGCTGCTCCTTTGGAGGA
>chr22_20748519
CTTTGTGGCAGTCGCAGTCCTTTTGTGGGAGTCCGGTCTGTCCACTTGCCGGTCCCTCAGACCGTCGGCGGTCTCTGTCCGCTTCGGGACCTGTCCGCTGGTCGCTCCGCGTCCGATGGC
>chr22_21770842
AGTGGTGTGTTCCTTTGTTTGGTGTTCAAAGTAGAGAGCGGTCCATTAACTAGCTCCCTAGAGAAGCAGTGGCGGCTCAGGCCAGCCCAGCCCCTGGGAAGGCTATCTGCATGGCGGCCG
>chr5_109025625
gcgggggcggGCCCGACCGTCCCGCCCAGAAGTTGTAGGGCTTGGCTCCTCGCGATCTTGTTCCTTTCCCCTCCGCTTCTCTGACCTAGCTGCGCGGCCCCGGCCCGGGAGCTGCCGAAC
>chr6_100016595
CCCTCCGGCTCCCTCCGCTACCGCGGGCCGGAACTTTTGTCGATAGGAACGGGTTTGCACAGTTGAGTGTTGTCGGCCGGCGTGAAGGAGACTAGGGGGCCATCCTCTTCCTTTCGCCGT
>chr8_104427332
TCCATCGCGCTTTCCGCCGGCGTGACGTAGTGTCTGTGCCCCGTTCTTGCCCCCTCAGTACTAGAGTCTCCGGCTTCGCTCACGCGCCTTGGGCATAAGAGTCCTCTCGTTGGTCCCGGA
>chr12_49761291
ggaggagcgcggcggcgacggcggcggtggcTCTAGAAGGGGAGGTGGAGGATCTCCTTTCCTCTTCTCAGACCCGGGAGCGTCCGGGACGCGGAGCCCGGAGCTGGGGCGACGAGGCGA
>chr14_64854524
GCGTGGCAGGCGCTGGACTCGACAGCAGATGTGGAACTGGAGAGCTTGGCGCGCCCTCATACTTTGTCACACACCTACGCCACCAGACTGGGGTCGGGCCCCTCCGCGTTCTGCTCTGGA
>chr2_32289061
cgccgccgggccggcccctccgcccgAGTCGCCGCATAAGCGGAACCTGTACTATTTCTCCTACCCGCTGTTTGTAGGCTTCGCGCTGCTGCGTTTGGTCGCCTTCCACCTGGGGCTCCT
>chr3_14693367
AGGGTCCTTCCTGGACCGGGACCCTCTGCCACGACCATGGACCGTAGGAAAAAGCCTTTGGACGTCACGGCCTCCTCGGTGAGTGAGGGTATGAGGTAACTCCACGGGCTCCGGGTTCAC
>chr3_156544055
CACCAGTTTTCCCACTTCCGCCCGGCGCGTGAGACCCTGGGCGGTGCAGGGGAGCGTTGACGACAGACGTGGGCCGTGACGTCGCCGCGCCCTGACGTCCAGCCGACTGGCGGCGCGGTC
>chrX_49091994
CGGCATGCGCCGTGCTCGCTCACAGAACTACACTTTCCAACTCTCCCCACACGACCCGTGACACTCTGTGGACCGCGAGCACGGAGCAGGGTTTCTACAGCTGCTCCCCACTTTCTCGGA
>chr1_38061441
GCCGGGCTTGGGAACATAAAAGTTTGTTTCACCACGTAAGCCGGACCTCGCACTCCGGTCCCGGTCTCGTCGCCAAGATGGTGAAGCCCAAGTACAAAGGACGGAGCACCATCAACCCGT
>chr1_52344272
GGGTCCTGGGAAGCGGGATGTCCATCGCTCCAGCTTGGTGGTGAATGCTGAGGAGAGTCACTGTTGCTGCAGTCTGTGCCACCCGGAGGAAGTTGTGTGAGGCCGGGCGGGAGCTCGCGG
>chr10_43278181
CTGTTCAGCCCTCTTTCTTCAGGCTCTCCCCTGAAAGCCGTCCCCATGCCGGTCTCTTTTTTCTGCCTTCTTGTTTCCCTCCGGCGAGTCAGCGCGACTGTGAATTTCCGTTTCCGGCGG
>chr12_111180694
CCCGCGCGCATCCGTGCGCCGCCCGAGGCTGTCTAAGGAGTCGGCGGCCATTTTGTTCTTCTCGTGGTTCCAGTGGGGAGAGAAGGAGGAAGTAGGGAGCGGGGTGGCAGGGGGGGGACC
>chr12_58166592
GGACCCAAAGTTCTGCGTGATGGTCAGCACATGCCCACAGAAACAGAACTGGCTCTTCTCCGAGTAAGAGTCTGCAAAGAGCCCGACCTCCCGCGGGAACACCGATTCCGACTCAGATTC
>chr13_53029636
GACGGCAGCCGCGCCGTCTGACGGCTTAGCCGCGGTGCAGACTGCGGCGGCGGTGGTCTGAGGAAGTTCTATCTTGGCGCTAAAGCGGAGACGCATCCCCCGACCCGAGGCTACGATGAG
>chr17_40932347
GGAGGGTGGTAGCCTCCCCCTAAGTAATCCCCCACTAGGGTCCGGGTGTCGTTCTCTCCTGCCCTCCTCCGCGCACAAACAGGTTTGCTCACTCTTAGTGCGGGAGGATGCTCCGCGGTC
>chr3_52312627
CCGCGGCTGAGGCTCCTCGCCCTCAGCTTCTGCCTGTCGCCCCAAAATGGCGGACACAATGAGCCGGCGACGCGCCGGTTGTCCGTGAGGTGGCTGTGAGGACGAACGGTCGGCGAGGCT
>chr5_59995567
CAGTAGATGGCGCCTCTCTGTTTAAAGACCCCAAGACCAGGCTGTTCCCTGCCTTTTGTCCTCTGGAATCTAACCGACCCGGTCGGTAACCTGAGGGGCCACCACGTACCCCGTAACGCT
>chrX_73072548
CTCTCCGCCCTCAGCCCCCCCTTCAGTTCTTAAAGCGCTGCAATTCGCTGCTGCAGCCATATTTCTTACTCTCTCGGGGCTGGAAGCTTCCTGACTGAAGATCTCTCTGCACTTGGGGTT
>chrX_77154735
TGAAAGAACTCCTTGAAGCCAGGTTTAGAGCTCTATAGAGGGCAGCCGAGAGACAGATCTTCGACCGAATCGTCTAAGGAACTAGCTTCAAAATGGCGTTCAAGTTCCACAAGCTTCGGT
>chr1_53308487
CGGCGCTAGCTCCGTGTGCCTCGCAGGCGTGGTGGGCGCGTCCTGGCAGCCGCCCGCTTGGTTCTCGCGGGATCCGGGCTCCGGCTCGACGCCGGCTCTCTTTTTGACGCCCCGCCGCCG
>chr16_22217351
CGGTTCTCCTGCTCAAGGCTGGCCTAGCATCCGGCAGCGAGGGGGCAATTCGAGGGAGTGACCAACTTCCGTCCTCTCCCGCCGCGCCTCGCCATTCTCGCCTGCTTCTCGCTTAGTTCC
>chr17_45266536
CGGAGCCGCTACAGGGGGGGCCTGAGGCACTGCAGAAAGTGGGCCTGAGCCTCGAGGATGACGGTGCTGCAGGAACCCGTCCAGGTAATGATAACCTTCTTCTCTGGGGCTTGGCTGGCA
>chr17_59940816
CTCGGGTTGTGTGGTTGAGGGGTCTGGTGGGTCGAGGAAAGGTAACGGCGGCCCCAGTCCTGCACACAAGGCCGGGGAAGTAGCAGCACCCCCAGGAAGAGGGAGGAGGAAGGGCTCGTG
>chr19_4066226
GAAGCCCCCCTCCCTGTTTTTTCAGCCCCCTCCCCCCCATCCCCCATGGAGCTCAATCCTGGCCAACTCCAACGTATGCACGCAGCACCGAATAGGCCCCCGGGGGGCGAGAGCGCCCCT
>chr5_118406518
AGGAGAACGCCGTGCGTTTGAGCTTGAACCTGATAAGCCTGGCAGAAGCCTGATGAACCCAGAATGAGTGAGATGTGGTAAGTTGTGCTTTAGGTTAGGGCGTCATCTAACTGTTGGGCC
>chr9_127624774
AGGCAGTTATAATCCAACTCCATAAAGGTTCTGGGGAGGCAGTATATGGAACTGCAAAGAGCATTTACACCtttttttttttttttttttttgagacagagcttcattctgtcgcccagg
>chr1_245133005
CAATGTTTGTGCTATTTTGCGCATGTTTTCCTGCAGCTATTCCTCTCCTCTAGCAATAGTCGAATGGCTCTGGTTTCCTCTTGCGCCCGGCCCAGTTTTTCCGTTTTAGCTTCGGTTGTC
>chr10_76586356
TGGAGCAGCGGCGGGGCGGGACCGCGACTCGGGTTTAATGAGACTCCATTGGGCTGTAATCAGTGTCATGTCGGATTCATGTCAACGACAACAACAGGGGGACACAAAATGGCGGCGGCT
>chr12_120972154
ACATTTCCCAGAATACCTCACCCCCTCTCCACTATATATACAGTCCATCCGGGTTCTTTGAGATGCTGTTTGGCGACTCGTCGCCATTCCCGGAGCAGGTCGGCCTCGGCCCAGGGGCGA
>chr15_91446539
CTGCTCCGCGGGCCCTGGGGCCGAGGAGCTTTGTCGCCTCTGCGTTGTGCCCTACTTAGCGCGATCTGATTCTGCTCGGGAGCTTCCGGGCAATATTTTCAGCCCTTAGAGACTGGGTCT
>chr19_50143779
CTATGCAAATAAGGACCCCTGTGACACTGCTGCTTGGGGCATCGTCTCCGAGGCCTTAGTATGGTAGGCGGAGCTCGTCGACTCGCGCGCGCGGCCGTATATAGGGCGCTCCGAGGAAGC
>chr6_123110392
GGTCAGGCGAACTGACTCGCTGCGGAATCTGCCTTTGCACGTGATCAGTCGGACGTCTACACCCGCAGCCGTCTTCTGTCTCCGCCTCACCCTCAGGCCTGACGGTCCGAGTGGAGCTGC
>chr11_63974998
AGAGACACCCGTGGCGGCCGCCCATGGTGCCGAGTTCAGCAAGCGGGCAGCGGACACTCACTGATCTGCTCCACAATCTTCAGGAGCACCCCGCCGATGTGCGACTCCCCAGTGACCCGC
>chr12_122018422
CCCTGCCCCGCCATCTCCGGGATGCGCCCGCCGCCTGCAACTCGGCCCTCCAAAAGTCAGCTCTGCACACAACTCCCGGGCGGCGGCGGCGCCTGCGTGCAGAGGCGCACTCGTGACCCA
>chr17_37607671
AGATTTCTTTCAGCGCAGTCTTCCCTTTGATCTGAGCTGTCTCAGGCCTCGCGCCGCTGGATATTAAACCTGCCGGCCGGTAGCTTTCGGCTCCCCTGCGGAAACCGCCATTTTTTTTTT
>chr4_68411168
GATCGCAGCTCTCGCGGCAGTCGCCTGAGACTTAAGGTTATTGCTTGGCCGCGGCCTGGTATTCCGGCGATTCGTTTCTTGCTCGGCTTCCTGGAGCTGTGGTCCGTGTGGGCTTCCACC
>chr7_112726843
GCGGGCGTCACGGGCACTGTGACTTCCTCGTGCGCTGCCTTTGGGAAGAGGATGGGCCTGAGGTCCTGAAAGGGCCTTTCCAGCCCCCCACTACAAATGCGGGGAGGGAAAAGTTCAGAA
>chr1_109632980
GCACCTGCGGCCTCCGTGACTGCCCTTGAGCTGCTCTTCCTTACTCCGGATGGAAATCTAGTCAGACTGCGTCTGAACGTTGCAAATGAAATGAGGAACCTTGTAACAAAAACAAGTCGC
>chr1_184723922
CTGAGGGCGGAGGGCGGTGGCAGCGCTGGCGCTGGGGACCGGCTTGGTGGCTTCGGGAAACAGTTTGGCGCCGGCGGCCGTCCGTGTTACTCCGCATCCCGCCCCGTCTCGGCACGGCTA
>chr11_31531451
GCCAGCAAGAGCAACGTCACCAGTTTCCAGAGGAGGGGTCCTAGAGCCAGCGTGACCAACGACAGCGGCCCTCGACTGGTGTCCATTGCGGGCACGCGACCGTCGGTGCGGAATGGACAG
>chr16_89627103
TTGGCCGGCCCTGCTATCATCCCAGAGTGCATTGCGGGGCCGCTTCCTTTCCGCTCGGCTGTTTTCCTGCGCAGGAGGTGAGGGAGACTGGGTCCTGGCCTTTGGGCATCATCCAGCGCC
>chr18_3261499
CTTTTCAAACCGCATTACAGCCCGAGTTAAATTCTTTAACCTACTCCTCTCTGCTTACCCTCATAAGGTTTACGGCCGTATCAGGCTACGGCCGCAGCCTACGGCTGTTTGATTCCCCTT
>chr20_30193094
CGCCCCTCCGGGGGCCGTGGCGTGTTTATAAAAGACAAGCTGTGGCTCCGCACTCTCATTCCACGTTCTTAACTGTTCCATTTTCCGTATCTGCTTCGGGCTTCCACCTCATTTTTTTCG
>chr22_21212778
CCCTCCGCTCAGGCGCCCCCTCCCGCACAGGCTGCCGGCGAGCCCAGCCTCGGCCTCCCACAGACCCTCGTCCCGCCTCCACGCTTCGTCACCCCAGCCCCTCCTCCTGTCAGCCCGCGG
>chr4_44680555
GCTCCCCGGGGTTCATTGTCTTCGCTTCACAGGATCTGTTTGAGTCCTGTCCACCGGATCCTACGGGGGGTACCTTCGAAAAAAAACGGGCTATGCTGCTGTTGCGTGTGGGTACCCTCT
>chr5_139487628
ACCTGTCCTGGACAGCGGCGCTAGCCGAGCTGCGCCTCACTTAGGCTCTGCGGGCTGAGGAGGAAGGAGGGCGGGCTGGCGGGCGGGGGCGGGACGCCGAGGGGAGGAGGAGGAGGCGGC
>chr5_145562092
CTGGCATCCCCGAGAGGGAGGGGAAAGGTAACCACTCCTTTGTGGAGGTCGCCAGGGTCATTGTCGTGGATTTGCACAGTCGGCTGGGCGGTGCAATGGCGGTGAGTTTGAGCGAGAAGA
>chr5_81574172
TCCTTGGCTGGGCGGGGCTTGCTCGCGGTGGCTTGTGGCTCCTTCCTGCGGTGCTTCTCTCTTTCGCTCAGGCCCGTGGCGCCGACAGGATGGGTGAGCTGTTGTGGCCGGTTTAAGGGC
>chr6_159291041
CTCCAAATATGTAACAGTGAGTTTCTAAGTGAGTCACACGGACGCGGTTGGTTTCCAGTGAGGCATAACTCATCGCTTCACTCTTCTCAACGGTTCCCTCTTCGGAAGGAAGCGCAGTCC
>chr6_26189344
CTCATGAGGTTTTCAAACAGGTCCGTCATGCTATTATAAAAGTGCTGCGTGGCTCTGCCAGACGTATTGCGTTACAGATTTAACAGCTGTGGTTTCAAGATGTCTGGCCGCGGTAAGGGC
>chr7_135347295
TCCGCCCCCCCCGCGCATGGGGAGGTAGGCTCGGACCGGCCCGCGGAGCTGCTGCAGTCCTTCGCGCCCTCCTCGCCCTCCCCACCGACATCATGCTCCAGTTCCTGGTGAGTGGAGCTG
>chr7_150782803
TGCCTTTCTCCCCTACTCATCCCATTGGAGAGACCAACCAAAGCCCACGTGGCTCTCAATTTTTCTTGTCCTCACCCCTTGTCCATCCTGTCCTTTCACTCCCTCTAGGGCCAGGGAGCT
>chr1_150552084
CTGGCGCCACCCCGTAGGACTGGCCGCCCTAAAACCGTGATAAAGGAGCTGCTCGCCACTTCTCACTTCCGCTTCCTTCCAGTAAGGAGTCGGGGTCTTCCCCAGTTTTCTCAGCCAGGC
>chr1_211432402
CTTCCTAGGGGGCGCTCCGGAGCGCGGGCGGGAGATGCACACGAGGGAGCGGGACTCTTTGCCCTCTCTGGGCGGAAGGAACGCGGTCACCCTGAGAAAGGACCGGCGCGACCCGACTGG
>chr10_88854608
GAGGGGAGGGGACAGCCGGGCAAGCAGGAAGCTGCGGCTTAAAAGGGCAACCCGCGCGGGACCCTTCCTCCCTAGTCGCGGGGAGTCTGAGAAAGCGCGCCTGTTTCGCGACCATCACGC
>chr15_91260710
CGCTAGGAGTCTGCGTGCGAGGTGAGTACCGCGCGCGTAACTACGGGTCGGTCCGCATTGATCTAGCCCTGCTCTGGCGGCCCGGCCCGGAGCTGGAGGCCGCTCGGGTTCTTCCGTTTC
>chr16_28223661
CGGGCGGAGCATCGAGCTGGCAGCGTGACGACACGCGGCCCTATGGAGCTTACATTCATGCAGTCCACACACTCTTGCCCGACTATATTCCAGGCCCTGCTGTGGATGCTAGGACAGGGG
>chr2_20101892
CAGTGTTGGACCCGCCTTCCTCTTTTCCTAGAAAAGGCGCAGATGCGTGGTCGCAAACTGATTTCCAAGTCCGTTGTCTGATGCTGCGAGACACTATCCGTTTGTTACAGCGAATTGGGG
>chr2_70141694
TGGGAGGGCCGGTCCGGCGCTGGGCGGCGCTGATTCACCAGCCGCTGCGGAGCTCTGCTCCACCCGGCCTTGCCTCGGACCTGTTGCCAAGACCTGTCCCCGGGGAAAACTTCCGGGGAC
>chr2_75937628
CCTTCTGGATAAGTCTTTCTGGATAAGACTCAGCATGGCTTGTGGTCGGCAGCAAGTTATAGAACCCCCAGAGAAGGATCCAGAGACCCCGCGGCCCCTTCCCGCCCTGTGCCGTCACCT
>chr2_8724191
CAATCCAGCCTCAGGGAGGGCCTCCAGGCTCACCTTCCCAGCCTCATTCCGCACAGCTTGCTACTCTCCACACGCACCGCCTCCCGTCTCCAGGCATACCAGCCGACCTGTTGGTCGCCT
>chr2_88355291
ATAAGCCGGTAGTGGCGGCGACTTCCCCTCAGGAAGCCGGGTCTCCGCCTCCTCCTCCCATCCAGCCTGCTCGGCGGCGGAGGCGGCGGTGGCGGCAGCGGTTGTTCCTGCCTCTCCGCC
>chr2_9771110
CCCCTCGGCCCCGGGGTAGGCTGACACGGGAGGGTCCTCAGCTAAAGCCAAAAGCAGATCAAAGTGGTGGGACTCGCGTCGCGGCCGCGGAGACGTGAAGGTGAGCGCCTGGGTCGGCCC
>chr5_96271783
GCGGCGCCGCCCCTCGCGGCACCTCCCTGGCAGCCCTTGGAGGCCGCGCTGGGCATGCTCAGTCAGCTGGGCCGCCTCAGCTCTCGGAGTAGGAAGCTCGGGCGCTCCGGCTGTAAGGAG
>chr7_128864918
gcggggccgaccaagagcaggagctggagtctgagccggtggttgcagcggaggcggTGATGTCGGTGCAGGTTGTGTCAGCCGCGGCTGCCGCCAAGGTGCCTGAGGTGGAGCTGAAGG
>chr7_129592756
GACGTCACGGCGCCCAGAGCGAGGCTGGGGTAGGGAGGCCGACTGAGCAGGAGTCGTCCGCTTATAGTGGAGGCTGCTAGGAGCCGGTCAGAGGGTGAGTGGGGAGCAGGCGAGCGAGCC
>chr9_37592614
GGATTGTCCCGTGCAGGCATCCATCGTCGAGTGTGGCAACGAGAGGGCGGGAACAGGAAGTGAGGATAGGCCGAGTTCCGGGCGCGAGGCGGCCACCGTGGAGAGCAGAGCGCGGCGGCT
>chr10_71930226
GGGGAGGGGTGTGACGTACATCCGGCGAGTAGCTGGCGGTCCCGGGTGCTGCTGGTTAGTGTGCTCTGAGGGAGGGTCCGAGCCAGCCGCTGTTTTGCCGGAGGAGCCCCTCAGGCCGTG
>chr15_57998900
CGCCCCCTTCTCCCAGTCCGTGTTTGTTTCCGGAATTTCAATAAAGCTCGATTCGGCTCGAAGAAGACCCCGTTCTTCCGGGAAAATGGCGACTCCCGCTCGTGCCCCGGAGTCACCGCC
>chr15_83478392
AGTGCCGGGGGCCAGGGTGCTGCTGGGGCACTGACGCGGTTTCGATTCTAGCGAAAAATGATTTGGCTCGGACTGTCCCGTGACAGGCGGTGCGAGGAGGCCAGGCCCGCGCCCGCCGAG
>chr16_66864830
AGGGGCGCTCAGTGCGCCTGCGCGCTTGTGGAGCTGGTGGCGGCGCTCCGCAGGGGCTCGGCTGTTTTCCGCGCGGCAGGCGCGGCCATGGCGCAGCTGGGAAAGCTGCTCAAGGAGCAG
>chr19_50143917
GCTCCACCTCCCTCCTGGGATCCTAGCCAAGCTTTCGACCCCGGCGTCTGGGTTAGAAGCTAGAGTCTCCGCCCGCTAAGGGACCCAGGCTTCCGGTTCCCGCTGTCCCAGCCAAGCGGA
>chr3_195869541
TTCCCACTCAGAGGGCGGAGCCCCCACTTCTGGTGAGAGAAAGCTGAGCAGAATGGATCTAATCTGATTCCTCCACCCAGAAGCCCTTAAAATGCAGCTTTGTTTTAAGCCTTCTTGAAG
>chr7_44887264
GACCTCATTCATACAGAGAAGCGATCACATTAAGATCCAGCACTTGTTTCTACATTTCCAAGCCGGATTCTGCCGTCCTCCTCCTTCTAAGACGGGCGGTGCAGCGTCACAAGCGTCGGG
>chr11_66886737
TGGAGGAGGGGTGGGGAGGTGGCGCCTGCGCAGTGCGCCTCGGAGGAGCTGTGTGTATGTGAGAGTCTGACGGGTTCAAAATGGCGGCGGCTGCTTCAGCGGCTCCTCCTGTGTGAGGGA
>chr13_103451298
CTTGGCTGGAACCTGAGACGGATTCGCTCCCAAATGATGCTCCAGTGGCAGGAGCAACTCAAGTTCATCATTGTCCTGAGAGAGAGGAGCAGCGCGGTTCTCGGCCGGGACAGCAGAACG
>chr15_62352570
CCTCAGCTGCGCCGGGCGGTTCCGGCTCCTCCCTCTCCTTGTGCCTCAGCGCCACCATGGTGCTGGAGTCGGTGGTCGCGGACTTGCTGAACCGCTTCCTGGGGGACTATGTGGAGAACC
>chr19_50433187
ATCTAAGCCAGTCCCCGCCTCAGCAGGTGCCTGGTTTAAAAGGAAGGAAGCTGGGCTGTGAGCCAGAGCAACGTGGGGCAGGGAGGGTGGAGGAGGGTAGAGGGGGCACGCGGAGAACGG
>chr2_172750952
CGGCCAGAAAGGCAGCTGGTCCAGGGCCGGCCGGCCGGGCGGAGGAGGGGGACGCGCCTCCCACGGGGAAAACAAGCGCGACCCATGGGATCCCGACGCGCCGCGTGGTTGCCACAGCTA
>chr21_48055679
CCACCCCTCCGCGCTGGCGGTGTGGACGCGGAACTCAGCGGAGAAACGCGATTGAGGTAGGTGTCCTGATGGGCAGCTCAGATGGCTGGACTGCACGTAAGGAAGGACAGGCCAGGTGAG
>chr8_67837779
CGCGTACCGGAAGAGGCGGGGCCACCGGAGTGCCTAAGAGCTGTCTTCCGATGTCGCTCTTCCTTTCCCGCGCGACCGGCGAGGGAGGAAGAAGCGCGAAGAGCCGTTAGTCATGCCGGT
>chr9_26892750
TGCGACGCCAGTGCCTGCCGCCCACGGCCGCAGGAGTCGGGCTTCGGTCGCACCAGAGACAGCGGACTTTCCTCCGATGGTTGCAGCAGAGGGATCATGACGGGGAAAAAGTCCTCCCGG
>chr1_43312289
GAGTAGTAGGGCGGATCCTTCCTGGGTTCCGGCTCCGGCTCCAGCTCCTTCCCTCGCCTACAGAGGCGGCGCTGTCCCTGATCGAGCGGCGGGAGCGAGGTGGGTCCGGGTTGGGCCCGA
>chr12_93964815
CAAGGGAGGCGCGTCGGTCTGGGAAGTCGCGCGCACTCGCTGCTCCTGGGACCGACGTTTAACTCTTGCCAAGTCTCGTCGCAGCCGCCGCGGCTGGCGGGCCTTGGGCTTCCCCTGAAG
>chr2_14774874
CCCCCGCAGCAGCAGTACTATCTCAAGGTGCACCTGGGAGAGAACAAGGTCCACACCGCCAGGTTTCACAGCCTGGAAGACCTCATCCGCGAGAAGCGCCGTATCGACGCCAGCGGCCGC
>chr20_29611372
tcgggcaaaagcctgcccagcgttcaagaccctcctcagatgccgcctccaggattaggcttcttcctgacccctgagcctgtaacacgcgccACCATAACTCTCCACCTCCGCCCACAT
>chr5_66300571
CAACTCATGTAATTACTGTTTATAGCTGGCCGAGCCTGACTAGGAGAGGGCAGACCCGAGAGGAAATCAGTTTCCCGGACCTTTGAGAGGAGGCTGTGTGTTAATTAAAGGCTAGGACGG
>chr5_78810360
ACGTGTGTGCGGAGAGAAGCGCGCTGACGTTGCTATTTAAAGGTCCTCCTGCGGGGAGGATGGAGACACAGCGCGAGCACCTGGTGTGGGGCGCGGAGGAGGCTGTGGCGGTCGGGAGCG
>chr6_146285761
TGTGTGATTTGTATCTCTAATAAAAAGGCAGGggccaggagcggtggctcacgcctgtaatcccaccactttgggaggccgaggcgggcggatttcctgaggtcaggagttggagaacag
>chr1_110527383
CCCGCCTCTTCCCCCTCCCGGGAGCTGCCAGTACTTGACGTGGCGTCACCGCCCTCTACCCTCGCTTTGCGTGCGTGTTTGCGTACAGCGGAGGTGGCGGCGCGGGCAGGTCGGAGCTCG
>chr11_314054
AGCAGGAAATAGAAACTTAAGAGAAATACACACTTCTGAGAAACTGAAACGACAGGGGAAAGGAGGTCTCACTGAGCACCGTCCCAGCATCCGGACACCACAGCGGCCCTTCGCTCCACG
>chr12_56415302
CTGGGCTCACCCCTGCCTGCCACTGAGACGCAGACATGCATACACCACCCGCACTCCCTCGCCGTTTCCAAGGCGGCGGCCGCGTTCGCACCCCAGGGTCTCACCGGCAAGGGAAGGATA
>chr17_37557863
GCAGGTGGGGAGTGTTTTTGTTTTGGGTTGAAGTTGAGGCTGAGGAGAGAGCCGAGCTAGCGACGAGCAGTCGTTGCGGCCGCCGGCGCCGCGGGAGGTGGTGGAGGCCTAGCCGGAGCC
>chr20_29611947
CCGTTTGGGTGAAGACGGAGGCGGGTTCTGGACAGACGTAGGCTGTCAGGGAGTGTTTACTTCGCCTCCACTTCTGTTCCTCCCTGCCCTGGTGCTGCTCCAGGTCACATACTCGTCCTG
>chr20_48807358
aggggccggcgTGACGCAGCGGTTGCTACGGGCCGCCCTTATAAATAACCGGGCTCAGGAGAAACTTTAGCGAGTCAGAGCCGCGCACGGGACTGGGAAGGGGACCCACCCGAGGGTCCA
>chr20_55966174
TCTCTCCTGGCTGCCCCCGCGGGCCCGGCCGGTTGCAGGCACTAAGCACAACCCTGAACTAGGGAGGCCAGGCCCCTTCCCTCGTGGAGCGCACCGTCTGGTGAATTAAACGTAAAAAAC
>chr3_195270079
CGCGTCGCTCCTGCGCTGGAGCTCTAGGCCGGCGTCTCTCCGCGAGCCGCGGGTCAAGTGGCAGTGGCTAAGGGTGCGCGAGTAGCCGCCACCCGTTCGGCGTTGGCTCTGGCGTCGGGG
>chr6_90062666
CTGCCGCGGCCGCCCGGCTTGCGTCACCCGCCCTCGTCCGGGATTTGTGAAGTTGCCCTGACGTGGCAGTAGCTTCGTGGCGGTCGGTCACTACCCAGCCGCCGCCCGCCCGGCGAAGCC
>chr1_59249587
GACACAGCCAGCCAGCCAGGTCGGCAGTATAGTCCGAACTGCAAATCTTATTTTCTTTTCACCTTCTCTCTAACTGCCCAGAGCTAGCGCCTGTGGCTCCCGGGCTGGTGTTTCGGGAGT
>chr1_8021780
GCGCAGTGTGGGGCTGAGGGAGGCCGGACGGCGCGCGTGCGTGCTGGCGTGCGTTCATTTTCAGCCTGGTGTGGGGTGAGTGGTACCCAACGGGCCGGGGCGCCGCGTCCGCAGGAAGAG
>chr11_107992317
GGCCGCTAGGGGTGCGGGGTTGGGGAGGAGGCCGCTAGTCTACGCCTGTGGAGCCGATACTCAGCCCTCTGCGACCATGGCTGTGCTGGCGGCACTTCTGCGCAGCGGCGCCCGCAGCCG
>chr11_82782811
AGTGTAGCAGCAGCACCAGGGCAGGGACTGACTCCAGCCCTTGGACTCAGGACATCGCAGACCTTCCCTTGCGTGCGTGACTCATTCGCACATCCATTTCTGTTTATGCCTGGGGTGGGG
>chr3_141596294
TGTACTTCTGTGATTAACTCACCGCTACACGTTTAAGCAACCCACACCCACACTTAACACTCAGTCGCACTCTTCCGACCGGTCGGGGTGGCAGCGTGGACGAGTCACAAGATAGCGGCG
>chr3_171757406
TCCCCATGTGGTCCCGACATCATTGACATGGCGGAATCCCCCATCAAACCCTCCTGGTAGTTATTTGAgcggcggcggcggcggctggaggaggagagcggcggcggcgggagcagcgaa
>chr4_103790566
AACGCCTGTGAGGCAGTCTCCGGGTGCTTGATGCCCCAGGGTCTTTTGTCCTCGGAGTTGTCTCCGGTGTCATTCCGTGGCAAGATACCAGGTTTTTGCAGAGAAGGTGCTGAGTTGGGA
>chr4_76598883
TTGACGTCACAAGCAGGCTGCCTTTCTCCGGTCCCGAGGCTCCAGCCTTGCCGCCCTTCTTCCTGATCGCGCAAGCGAGAGCTGGTTCGCAGCAACGCAGTGTCTTTTGTAGACTGATAT
>chr6_31165677
AACGGAATAACGGCGCTGTGGGCTGGGGTGGGCGGAGCTGCCTTCAGGCTTCTGGTCTCCAGCGGCGGGGAACTCACACCTGCCGCTGTGAAAATGCAGACCCGCGGGGCAGTAATTCCG
>chr6_42946916
GGAAGCGGCCCTCGCGCACACTAGTCGTCTGGCTCTCTGGCTCCGGAAGCTGCGCTCCTTCACCCTCCTCGTTGGTGTCCTGTCACCATGGCGCTGGCTGTCTTGCGGGTCCTGGAGCCC
>chr7_134671318
GTTGCCTGATGACGAGAGTTGGGAGTGTGGCTGGGGCTGCGGATCTCCAGCAGTGGCGTTACTTCTAGCGGCTGGATACCGGGTTCTCCGCGAGATCGCGAGATCCCGAGATATTCTCCC
>chr9_139257838
GTCCGCCTCCGCTCCCTCCCAGAAGCCCCAAGGGGTGGCTCCACTCCTTCCTGTGACTTGACCACGCCGCCTCCCGGATCCCCGGCGGGCCGCTTCTCCCCGCAGGCCGTGTAGCGTCAG
>chr11_120107345
TCTCCTAAGCTAAACAGGGACAGGGAGTATCAGGCTCAGGGGGGTTGACATTTTCCTCTCTATCTCACTCCAGCCCAGAGCTCAAAAAACCGGTTTCATGGAGTCTCCAAGAACTGCTAA
>chr11_33037455
GCGGGGCCTGCAGGGAGCCACGCCCCGCACAGTTAACAGACGGGCGCTCAGGGAGCTAGGGAGCTGTGAAGCTGCTGGAGGAGTTGGCGTCCGGGGAGCAAGGGCCATGGCCACCGTGCA
>chr11_66139895
CCTGGGCGACAGAGCGACACTCAGTCTCAAAAAAACTAGTTTGTGTTTTGGAGCCTCTCACTTCTCCAGCGTCCCCGATACGCCCGGGGATTGCAGAGAACCCACACCTATTCGTAGATT
>chr11_77791997
GGGACCAGTCACAATGGTGGAATGTTTGTTAATCAGTTAAGGCAGGAAGTGGCTGTTTTACTTCTTTTGTGGGTTTTTGGCTGCCCCAGACTTCTTGGCTCCCGCAGGCCATCTGGACGC
>chr14_35591196
TACGGGGCCTGGCGGTGCTGACGCCTGAGCTGGTAGGGGTGGAGCAGGTAGGAAACAGCAAATGCAGAAGCTGCTGCGCGGAAGTCGGCCATGGACTGGAAAGAAGTTCTTCGTCGGCGC
>chr16_22308481
AGCATTAAGTAGCTTTCTGGCATAAACATATTGCAGCTGggtagcgtggccgagcggtctaaggcgctggattaaggctccagtctcttcgggggcgtgggttcgaatcccaccgctgcc
>chr16_30570042
GTGAGCTGGCCTCCCGGCCTTACTGAACTCAGGCATTAGTTTTCGTTTGTGGACCGTTTTATAATCGGGCTCCAGCTCATCACTCTCTCGTTTTGTCCTTGTTATCTCAGAAACAGGGCA
>chr18_12947126
GGTTTTGGCAGAATCCTTGATCTGAGCCAGGCCTCTTCCCAGGGGCTCTGGCCCTCTTCACTTCCTTTTCCCCGGAGGACTCTGGCTCCCGGGTAGCAAGCAGCCCACTTCCCCGGCCGC
>chr21_44299069
GGAAGAAGCGGGTCTCGGGTCTCCCTGGTGAGAAGGGAGGGGCTTACTCACTGCGAGCTCACTGACCTCCAAGCGCGCTCCCTCTTTTTGCAGGGTTGTCTGTTCCCTCTTCCCGGCCTG
>chr3_15247477
TCCGAGCTGCCCACACACCGCCTTATGCGTGGCGGTGGCGGTGCAGGGCGAGGCTGTTTTCGTCGACAGTGGGCAGTAGAGGGGTACGCGCCTTACAGATCCTTTCCTCTGTTAAGTGTA
>chr4_128886673
CCGCTGTATCTAGCATTTCGGTTCCTGGAAAGGTTACCGGAGCTGCGATTGGGGCTGGGACCAAAGTTGAGTCCTGGAAAGGGAGCCTGGAGAGCGGCGGTGCTGGGAGGCCCGGCCAGC
>chr5_65439875
GGATTTTTATCGGTGTTTTTGTTTTCCCCAAAAGTCGATGAGAGTCTTGTGCTCATGTCTACCCGGTTCCTTCCGGTCTCGGATTGGGAAACCAAGCGGCCTGGCCTACTGGTGCGGGAC
>chr7_148892598
CAAGGGGCGGGGAGCGCCGCCGAAGGGGACTGTTTGCTCCTACGGGCTGTAGATGGAGCTGTCCGGCCCCGGAGAGGGGGAAGGCGCCTGGAAAACGTTCTTCTTCTCCCTGGCCGACCC
>chr7_72992891
CGTGCGCGGCCCGGCAGAGCCGTGCGGGCGCCCGCGTACTCACTAGCTGAGGTGGCAGTGGTTCCACCAACATGGAGCTCTCGCAGATGTCGGAGCTCATGGGGCTGTCGGTGTTGCTTG
>chr1_162467649
CCTCCATTTCCGGCTTCTGGGACTCGGGTGCACCACGGCTTCCGGTGTCATGGCTGCTTGAAGTCCCGGGAGTCGGTGAGGCGGCTGCAGGTCCCTCCCTGCGGAGCCGCTGGTCCGGCT
>chr1_53686456
CCCACTGGGCTTTTCGCATCTGGGGATCTGGGGCCAGTGGAGGTCAGCCAGGTCCGCGAGCAACCTGTGCTCAGGCCAGCGGAAGCCTGACTCCAGGATTCGGTGGTGCCACAGACAGTT
>chr10_102747186
CCCCTCTCCTCGCTGCTTAGGCTCCGCGGCCTCCAAGCTGTAGCTATGACGGCGCGCGGGACTCCGAGCCGCTTCTTGGCCAGCGTTCTCCACAACGGACTGGGTCGCTATGTGCAGCAG
>chr15_89457132
gctatttggtaacacctatcaaaacgacaaatgctgacaccttaagacctagcatttccacatagagagattcattctacagaaactcccatgtgcaaaatgacagatatacaaagatag
>chr16_30457197
TGGATGTTGCGGCTGTCAATCGCCAGGGCTATAAATAAGGGAGTCCGGCGGCTCCTCTATCAGGAAGATTGTGCATGCCGTGGGTCTGACGGCTTGAGTAGCGCTAGGGAGAATCCCTGC
>chr17_44270141
CTCCATCACGTGGTAGGTGCTGCTGCTGCTCCTCTCCTCCTCCTCCTGCTGCCCTTTCTCCTTCTCCTCGCTCTCCCTGTGGCTCCCATTTCTCTCTCTCTTTGTTAGTTGTAACTAGAA
>chr2_85788569
GCCTAGGGAAGCAAATTCTCCTGGCGGCCTCCGTTCAGACGCGGCAGCTGTGACCCACCTGCCTCCTCCGCAGAGCAATGGCGGTGTCTGCCGGGTCCGCGCGGACCTCGCCCAGCTCAG
>chr4_103940687
ATTTTTCTTAACGCCGCCCTTCCAAGCCCTTTGGCGCTAGTCCCGGGTCTGCCGCGATCGTTTCCTTGCGGTAGGCCGCAGGAGGGCCTTTCCTCCCCCTCAGTTCAATGGGATTCTTGG
>chr5_68462999
TGCGGGGTTTAAATCTGAGGCTAGGCTGGCTCTTCTCGGCGTGCTGCGGCGGAACGGCTGTTGGTTTCTGCTGGGTGTAGGTCCTTGGCTGGTCGGGCCTCCGGTGTTCTGCTTCTCCCC
>chr6_144385334
TGTTCAGCTCCCACGTCACCCGGCCCGCCCTCCGCCCAGCGCAGAAGCGAAGAGCTGCAGACGACGGAGAAAAGGGAAGCGCGCCCCAAGCCGCACAAAGGTGGCCGCCGGTGTCCCAAG
>chr6_37225911
AAACCTCCGCCCCCAGACCCCGGTCTACACCCACATCCAGCCGTCCCCAAAGCTCGCTGTTCGCTTCGCTGCCTGACAGCTGCCCTGCCGCCACCAGGCAGTCCCAGCTTCCCCAAACCA
>chrX_12809502
cctctctgccccctctagctcctcctccggctcctccccctccgctcctccccttcccTACATCTAgccgccgcgctttcccgctcccgcagcagcagcctcccgcgtcgctgtcgctgt
>chr1_15850697
GCGGGCGGCCGAGGCCCGGAAGCGGACTGAGGCGGCCTGGAGTCTTAGTTGGCTACTCGCCATGGACGAAGCGGATCGGCGGCTCCTGCGGCGGTGCCGGCTGCGGCTGGTGGAAGAGCT
>chr10_85899316
CGTCATGCAGTGCGCCGGAGGAACTGTGCTCTTTGAGGCCGACGCTAGGGGCCCGGAAGGGAAACTGCGAGGCGAAGGTGACCGGGGACCGAGGTACTGCTCCGGCTGGCCGGCGGGCGC
>chr12_49413422
CTGGGCTGCTGCCCTCAAAGCCACAGCCCTTGGATGTTCCTTTTCCGAGAGCAGAAGGTCTAGGCTACAGGGAGGGGGAGATTGGCTCCCGTGAGTCAGGCTGTGTTTGGGGCTTGGGCC
>chr19_44331503
CTTTTAGGGGCGGGGCGAGCTTGCCTGCCAGAAGCTCCTCTCCCAGCCTGCGAGCATTTCCAGGCTCTTGTTTCCCATCAGCCTCTGGGTCCAAACTAACCACAGGTCTCTGGGTCCTTT
>chr2_38742813
TGGCTCAGACGGACAGCTCTGACTCGCTCGCTCTTTCTCTGGGCGCCTGCGCGCCTACCATGACAAGCCATTTCAGGCGAGCCGAGCCCCAGAGCCATGTGTCTGGTGCGCAGTGTTAAC
>chr5_41904075
TGGAAGACAGCTTGGTGACGTCTGGCTGGCAGGATGCGGATTGTCGTCCGCACTCCCACTTCCCTGTCCGGCGCGGGAAGCACAGTCTGGAGGGCGGACGCGAGGGTCTGGAGAGAGGAC
>chr9_75766776
TCTGGTTGCTAGGTGTGGCTTCCTTTAAAATCCTATAAAATCAGAAGCCCAAGTCTCCACTGCCAGTGTGAAATCTTCAGAGAAGAATTTCTCTTTAGTTCTTTGCAAGAAGGTAGAGAT
>chr1_167906714
CACTTTTAGGTTTTGGCTCAGCGCCGCAAAAACAGTTTACACGGATTCTGTCTGGAGCGTGAAGTCCCTGAGGGTGGTCAACGCGTCGCAGCCGACACCTAAACCCTCTGGAGATTGAAG
>chr1_169455167
TTAGGACGGGTCTCCCTTAAACTGGGCGATCAGGCAGCGACCCTAGAGGCGTCTGTAGGGTAAAGCTGGGGGTTCTGTAGCCGGAGGCGGCGGCGAGTCCAGAACGTCCTGGCCTTACAG
>chr3_45730896
AAGGGGTGGGAAGAGGCTGGGAGCTGCGGCCGCTGTGCCAGGGTGACCGGTAGAGTTGTAGCCGAGGTggcggcgcggggcggggcgggcggAGAGAGAAGGAAGGAGGTGGTTGTGCAG
>chr5_40798576
GCGCCCGCCCACCGGCACGCGGAGGGGCTTCCTGGAACGATTAGGCGGACCGTCGCCCCCAGGCTCCTTTCTCCCCTGGCGGAGTTTCTGCCCGCTGCGATCTTCCCTAACTACCACTCT
>chr6_26027508
TTCTCAATAAGGTCCGATGTTCGTGTATAAATGCTCGTGGCTTGCTTTCTTTTCGCGTACCTGGTTTTTGTTGTCAGCTGGTTAGACATGTCTGGTCGCGGCAAAGGCGGTAAAGGTTTG
>chr6_26199747
TAAATGCCAGTTTACGATAGGAGCTCTACAAATATTACCAGCTGCAGAGTGAGGACACTTGCATTTCTCTTTAGGTTGTGGACGAAGTGTTTATTTATCATGCCTGAACCTGCTAAGTCC
>chr6_31628683
CCCGCGCTGTCTGTGCGCGCCGGACCGCCAAACCGAGATTAGCAAGGACCAGGACCTTAATATAAACCCAGCTCCCCATTTTCCCGGGTTTCTCATGCTTCCCTAAACTCGGTCGCCCCC
>chr7_105752659
TGGTCTCGTCGGTCCCCTCCTCCGCCCCGTCGTCCTGACTCTCTCTCCCTCCTTTCCTCAGAGGATGTCCGGCTTCCAGATCAACCTCAACCCGCTCAAGGAGCCACTCGGCTTCATCAA
>chr9_132805452
CCCCCGCTCTCCGGGTGTAGGGCGGGCGGGCGCTGCGGCGGCCGCGGCTGCTGCTTCCTCGGGCCATTTTGCTGTGGAGCGGCGGGGAGGAGGAGCCGCCGAGGAGACCCCGGGCGAGGA
>chrX_70586197
GGGCGACTGTTGTTTTATTTCCGGTCTATGGGACCCGGCTGCGATTTGCTGCTGCGGACAGCAGCTACCATCACTGCTGCCGCCATCATGTCAGACACGGACAGCGACGAAGATTCCGCT
>chr11_17298036
GAGCCAGGAGGGACGTGGCGCTCTGAGATGCGGGCTCAGGAGGCCGCGCCTCTTCCTTCCCTAGCTTACCCGGAGAATCCTGTGGAGCAGGACTCGGGCGGGTGAGGTGCCGTCCTGAGA
>chr12_42719854
TTCGGGGCCCGGATCTCAAACAGTCGGGAAGAAGCACCGTGGCTGCTATTATCTGCTCTCCGCGCCTGACCCCTCCCAGGACTCGTGATGCCAAGGCCGCTGCGAGCGGCTACGAAGAGT
>chr12_45609472
GAGTTTTGCCTCTCCTCCCACCCCGACTCCACCGTAATCTTAACCTACCCGTACAGATTCCACTTTCCCACTTCGGAGCTAGAGTAATTTAAGATCCCCCCATTATTAGCTCCACGTCGC
>chr19_56155012
ACGGCCCGGGCGCCCCGCCCCAACCTTCCTTCCCTAGACCCTCTTCTCTCCCTTCGGCTTCTCTCTTTCGGCCGGCGCCGCCAGTTCCTGGGGCACACCCAGAGGTCCCCTTCTCGCCGC
>chr2_88990906
TATCAGTATGGTGACTCCTTACCCTGGGGAAGTGTACTTAGGCCACGGCTAGGTGAAGCCCAGGGATATTTCTGTTCGCCCATGCATCCGAGAAAGGAGTGTTAGACCTGACCCTGTTGT
>chr22_36878016
ATCCCAGACGCCCCTCAAATTGGAGAGGGACAGATGGGCGCTGTGGCTCACGCCCGTAATCACAACCCTCTGAGAAGCCGAGGCGGGCGGATCACGAGGTCAAAAGATCGAGACCGTCCT
>chr3_139108422
AGTCTGACGGTCAGTGGATCGGTGGGTTTATCTCAAGGCCTGAGTAGCCGGTAACAAACGAGGGTTCCCGGGATTGGACCGACGCAGCCATGGTAGGTCCAGATCCCGTAGAAGGGAGCG
>chr6_133135301
TTTTAACCCTTTCCACACCACGTTCTACTTTCCTGTTGCTTCTACAAGACCCAGCCTCCCCAGGCAGCGCACTTTGTTCCTTCGCTTCTAAGTCACCCTGAGAGACCATGTTTGTGTCGT
>chr7_105925401
TCCCCCTCTCCCCCTCCTCCGCCGACCGAGCAGTGACTTAAGCAACGGAGCGCGGTGAAGCTCATTTTTCTCCTTCCTCGCAGCCGCGCCAGGGAGCTCGCGGCGCGCGGCCCCTGTCCT
>chr11_71791549
GCGGGGCCATAGTTTAAACTAATTGTGCGCTCACAGCGCTGGCGCGAGCCCACGAAGAGGTACGATTCCGGAGAATCGCGAGGCAGAGCGGGAGCGCGCAGCCAGGTAACCGGCGCGGGC
>chr13_25496939
GGGCTCCGACAGAGGCGGCGATTGTGGCGGCCCATTTGTAAATGCTGCGGAGATTGAGGTGTCGGTTCGTGCTGCTGAGCTGCCCAGGCTTCACGGAGCGGTAATTTGTGGGCGAAAAGA
>chr14_51135259
GGCTGTCCTCACTCATCCTCAGCGAGAAGCAGGTCCTGCCGACTGAGAAGATGAAGGACGAAACCTGCCCCGCTGAGTGCGGGAGTTCGTCGCATGCGCATGTCGTGGAACCTACTCTCC
>chr14_74769649
TCTCTGTGGTAGCCGGGGCCCCGCCCCTCCTCGGACTCTACCCAGTACTGAACTAGGGGCAGCTGGGCTCCAGAGTCCCTCGGGTCTCAGGTCATGGCGGTCGCGGGGCCCGCGCCCGGA
>chr16_31128817
TTCTGTGGCCGTCCCCGCGGCCCCGCGAGTTGGATGTTGAGTGTGCGGCAGTCTTGGAGCTCCTGGTTTTCCGTGCGGACCTGTGGCTGCAGCCTATGGGTGAGGAGAGGAGACAGACTT
>chr19_17622245
AATCTTTGCCTGCTGTGCCTGAGTCGAAGTGAGTTCGGGAAGCCAGTGCCCGAATGCTCAACCTTGCTGTATCAGGGAGGGCCGGAGAGGGGAGCTCAAGAAGAGGACGTCCTATCGAGG
>chr2_96991257
CCAGGTTACTCACCGTCAGTGTTAGTAGGAACACGATCTTAAAGAGACAGCGCGGCCTGACCGCCACTGCTTTTTTCCCGGCAGGGTGGGGGCGTCCGGTTCATCGCTGGGGCCGCCCGC
>chr5_66299885
AAATAAATAAACCCGCGGCTGCTCCGGGTGTGTGCTGCGCGCACCTGAGGCCGACCTGTGATTCACCGCGGGAGGGATGGCAGTGACAACGCTCCGGGGAAGTCCACAGTGACTCCTCCG
>chr6_111805416
TTGTCAGCTGCCGGTGACCTCCCTCCTCCCTCGTCGCTCCTCCCCCAGCGGAATGTAGGATTAACAGTCTTTCCGAGAAAATTTTGGCCAAAGAAAAAGGCCTGTGAAAGTCACCGCGTT
>chr8_41386851
GCAAGTCCTTGAGCAGTTTGTTCCTCTGTCTTCCCGCTTCCTGGTGCCCCGACTGCGTCCCCACGAACGCCCCGTCCTTACCGCCGGCTGCTGTGGAGTGCCTCGCTGTCTCCCAGGTCC
>chr1_184943597
CTGGAGGAGGCGCCCCAGAAGGCGACGCCTCTTGCCTCCTGTCTCTCGCCTCTCGAAGGAAGTTTGCTCTTAATTTCAGAGCCGGGTTCGCCGTCGGATCAACCTCCAGGAGCTAGCAGC
>chr11_129939787
TGGTAATATGAAGTCAGTTCCGGTTGGTGTAAAACCCCCGGGGCGGCGGCGAACTGGCTTTAGATGCTTCTGGGTCGCGGTGTGCTAAGCGAGGAGTCCGAGTGTGTGAGCTTGAGAGCC
>chr15_101835410
GGCGGCGGGGCGCGGGGCACGCTGGGACGTCTCGCTGGCGGGAGGCCACGGGCTTTCCACAGCGCGGGGGAACGGGAGGCTGCAGGATGGTCAAGCTGACGGCGGAGCTGATCGAGCAGG
>chr18_2655538
CCCTCGCGAAGTTGGAAGGAGGCTGAGTCTTTCGCGGCTGCCTGCGCCCTGCGGGTAGTCCTCAGAGGCCGAGGCGGGAGAGCAGGGCTCGGGGGCAGCGGGGGAATCTCCCGAAGAGCT
>chr2_179316134
GGGTTCTCCGCGCCCGCCCCTGCCGGCCCTGACCAGCCTGTAGTAACTGGCCCCTAGGCCGCAGTTCTTTGTCCTTAGCAGGAGGCCGTTTCTTGCCGGGAGAGAGGGATTAGAGGGATT
>chr2_203130295
GTTTGTATCGCGGGATCTAGGGCCTGAACGGAGCCTTTGCGCCTTTTTTTCTTTTTTCTTTTTTTCTTTTTTGGAGACGGAGTCTCGCTCTGTAACCCAGGCTGGAGTGCAGTGGTGTGA
>chr5_89705237
TTTCATTCCCACCTCGCTCGCAACTAAGCCCAACCTTCTGGCAGTCCAAAGCCCTACGCGCTGACAGAAATAACCTCCTTAGCAGAAATGCACTGGTCTCGTTCCCTGCAGGGCATCAGA
>chr1_51425801
CTCGGTTTCCCCGCCCCCGCCGGGCTTAACGCCGCTGAAGGTATCCGGGTGCGCGCTGTCGCAACCTGCCCTCATCCTGGCCCGCGACTGTAAGACCGGACCCACATCCAGACCAATCTT
>chr11_61735116
GGCGGCGCTGATTGGCCGGGGCGGGCCTGACGCCGACGCGGCTATAAGAGACCACAAGCGACCCGCAGGGCCAGACGTTCTTCGCCGAGAGTCGTCGGGGTTTCCTGCTTCAACAGTGCT
>chr20_40247013
CCGAGATGGGTTAGGGTGTCCTTGCAGGGTGTCTGAGCTAAACTTCACCAAATAATAGCTGTTTGTATTTTGGCTGCTGCAGGAGCCATTTTAGGTAAGTTCTTCTCTTAACTTTTTATT
>chr22_36925155
CCTCTTTTCCTGGTTTCTCAAGAGTGCTGCTGCTAACGCGGTCCCCGGCACGCACCATCTGTTGCCATCCCGGCCGGCCGAGGCCATTGCAGGTGAGCGGCGTGTTTCATAGGTTCCTGC
>chr3_9404842
GGAGCTGAAAGGGTCTTCGCTGGCGGCCGGTAACTGGCGGCGGTTGGGAACGGCCGAGTGTGGCTCTTCTGGTGTTTCAGCTTGGGGAGAGAGGGGTGGCCTTCCTCTTGCAGTTGAGGC
>chr4_100871330
TCACCGTGGGTCCGATTAGCCTTTTCTCTGCCTTGCTTGCTTGAGCTTCAGCGGAATTCGAAATGGTAAACTTCGCAGAGACGCTCGATGACTCCGCGGGTTTTTGCCGGCGAGAGAAAA
>chr5_118406852
GTGAGTGGCGGAGGACTGTGGGGGTGGCGGGCACCGGAGCCGGGAAGGGACAGGTCAGGCGGGGAGTGCGAGCGCGTACTGCTTGCGCCACTCGGGCTGGGTCAGGAGCGGCTGCCCGAG
>chr6_108616555
TCATTTCCCTCAGTGCTCAGGGCTCATTCACAGACAGTATAAAAGGTCAAGAGAAATGGAAACTCCTCTCGAGGAGCCCTCAGCTTCGTGAAAGCAGGAGACACCTGGGGTAGATCGGAC
>chr6_26032328
TTGGGTCCAATAGTTGGTGGTCTGACTCTATAAAAGAAGAGTAGCTCTTTCCTTTCCTCCACAGACGTCTCTGCAGGCAAGCTTTTCTGTGGTTTTGCCATGGCTCGTACTAAACAGACA
>chr1_117452766
CAGGCGCGCGGCCCAGGCGGAGGAGCGCCGACTCTGGAGCAGCCGGAGCTggaagaggaggaggaggagaggcggcggggaaggaggaggagggggagAGTCGCTCCCGCCGGGCGAGCA
>chr1_173837561
GACGGTGTTCCGGCCCATTCCGGCCCATTTCCACCCCCGGAGGTAGGTGCTGCTCCTTGACTGGACTCGGGCCCCACACCCCAGTGCCACTTCCCTGCACCGGGGTCACCTCGCCCGCCC
>chr12_10365520
ACGCGCCACCCAGCTGTTTTTGTGCTCCCAGCTCTAGCGAAAAGCCGCCGGTATTTCTCCATCTGGCTCTCCTCTACCTCCAGGCAGGCTCACCCGAGATCCCCGCCCCGAACCCCCCCT
>chr12_105501640
GGCGGTGGAGACTCTGTCCCCGGACTGGGAGTTTGACCGCGTTGACGACGGCTCGCAGAGTAAGGGAGCTGCAGGGCGAGGGCTGCGGGTGGACGCTCCTTCGGCCCGCCGCTGTTCTGG
>chr13_111567711
CTGGAGCAGCCGGGTAGGGAGCGGAGCCTGGACCAGAGGACGCCAGCAGCAGCCGATTAGGAGGCGGGGCATGGGGCTGTCGACGTCTGGAGCAGCCGGGCATTGGGCTTGGGCTAGAGG
>chr20_23331168
TCTGGTTAGGTGGGATGCCTGATTGGGCCAAACCTCTTAGGTCCCGCACCTAGAGCGGGGAGTAGCGTCTGCTTTTTTTTCCGCTGAGCGGAGGCCGCTAGGCTGGAGAGGGAGGGGAAG
>chr21_11098984
AAATAAAGTCCAATCAGAGAAGGCCTAGAGATTTTCTCTCACCCAATCAGAACATGTAGTCCAGAAACCATGCGCGTAACCCCATGTGCATGCCGAGCAGGCCTCACGCCAGTTTAGGGT
>chr22_20862334
TCTTGAGCTTTCTCATTCGTCATTTGTGTGCTTTGGGTGCAGACTTTCCCCCGCTTTTTGAACCACACTGAATAGGGAAAGGGAGAGAAGCAGCCGGCTGTAGTGGGTTTAGCAGGGCTG
>chr22_32149231
CACCCAGCTCTCTGGTTTTCTGCTTGGAGAGAAAGATATCCTGACAGACGCGAGTTTAGGCAGTGCCCTGGGTATGACCAAAGGATGTTGGTTAAAGGCCCCGTTCTGGGAACGGGTCAG
>chr3_98312684
GGGCGGGGACGGTGCTGTGGAAGGGACGGGAGAGATAAAAGAGGCTTTCTTGTCACGTACAACCTCGGGTCGGCTGTTTACTCAGCCAAGGAGAGAAGATAGAGTAGGGCTGGGAGGCTG
>chr7_7680529
AGGCGCCGCAACCTTACTGTTTCCCCATTCTTCCCGCGAACAGAGTCAAAAGAGCTAGGCGGGAGTCGGCACTAGCTGCTGCCGCGGTGCTGTGGGTGCTGCGTACCAGCTGTTCACTGC
>chr8_64080953
GGGAGCGCGTCGGGGCGTCAGCGAGCGCCAACTTTCAGCGTCTTTTCTGCGGCTTCCTTCTATCCCGCTCCGAGGCTGCAGGGCCCTGGCAGAGTGGCGTCAGCTGGAAGGCTGGCCAGA
>chr1_166845522
CTGACGGCGGCCGGCTTAGCTTCCAGAGCCAAGGCCTTCCGCCGAGTTGGTTTTTGGGTTGTTGATCGCGGTGGCCGGGCGGTCTGCGGTCGGGCTGAGACACGCGGAGCAATGGCGACC
>chr1_246887372
GCTCCACCCCCACGTGCAACAAGGACAACCGGCTGCCGCCTCCAGCTTCCAGCAGGGCTAGAAGATGCGCTGCCCGGGGCGGCCAGAGCCCTGCAGAACAAACCGCCGCACGGAATTAGG
>chr11_62420965
ATAGCAGGAAGCCGATTCGCCCTATATGCAACCACTTTATTCAAAAGCCTATTGACATACAGACTAggccgggcgcggtggctcacgcctgtaaacccagcactttgagagcccgagagg
>chr15_90727221
CCAAGTGGCAGCCCGTTCCAGGGCCGGGCAGGCCTGGCCTAAGTGTACATTGTCCTTCTGCAGCCTCTCCTCTCCGGGAATTGCTGCCTAGCTCCTCCAGAAAAAGAAAAAAGTGGTTAC
>chr17_40170523
CTCCTTTCCAACCTAGTGAGCTTGTCCTATCCCTCCCTACTCAGTGGTCGCTGTGGTTTCAGCTCCCTCCACACTGGGATAGGCAGAGTATGAGCATTGGCACATGCTGTTTTCCTGGAA
>chr2_38604423
ACCCCGCCGGCTCCCGGGAGGTTGATAAAGCGGCGGCGGCGTTTGACGTCAGTGGGGAGTTAATTTTAAATCGGTACAAGATGGCGGAGGGGGACGAGGCAGCGCGAGGGCAGCAACCGC
>chr22_20850328
GGGGGCGGCTCCACTCCGGCGCTCTGCGGAGGACAGCAGCGATCGCCAAGGCTCAGTGAGTCCCCGCACTAGCGCGGCACCTGGCACTTGGCGGGGCCGAACCAACGAATGAGCGAATTT
>chr22_22222191
ATTCGCGGTGCATTCGCGGGGGCGTCGGTGCGGGTCGCGTCTCTTAAGACACCCAGGGAGACAGACGTGGGGCAGAACTCATGGGCTGAAGTGAGAGATGGCTGGGGCCCAGGCGAGCGA
>chr6_26234343
GGGAGTGGGGTGGAGAGGGGTGCGGGTGCTGCGGTGTTGTGCGGCCACGGTCTATCCTAGTCGTGCTGGTTGGGGGTCAGTTATTAACAGCTCCCAGCAGCCTGGGCGCAAGGATCCTTC
>chr6_35995628
TCTTGGAACCGCGACCACTGGAGCCTTAGCGGGCGCAGCAGCTGGAACGGGAGTACTGCGACGCAGCCCGGAGTCGGCCTTGTAGGGGCGAAGGTGCAGGGAGATCGCGGCGGGCGCAGT
>chr8_67838284
tacaaaaaaattggccgattgtggtgacgcgtgcctgtagtcccagctacccggaagctgaggcacgagaaatcgcttgaacccgggcagcggaggttgcagtgagccaagatcgcgcca
>chr9_19127538
CCCGGTCAAAGCGTggggcccgcgggcgcccgggcTATAAACCCCGCCTCGCCGCCCCTCCCCAAGCCTCCGCAGCACGTGACCCGCGGCAGCACGCCCTGTCCCAAGCCCGAGTGTCAC
>chr1_202779840
GGGAGCGTCTGTTGTGGGCGGGGGAGCGGCTGCCTTCCCGGAGAGTCCTCTCGGTCCCTAGGTTCCCCTCAAGACGCCGGCAACCGCCCCGTCCCTTAACGTCACACCGGGTCTGCTGGG
>chr1_244997816
TTGTAGAATATGTCATTGTGCAAAGTCATGCTGCTTCGAATTATGCTGCGCGCTGGCACACAGCAAGCGCTCAGTGTTAACGATGTCGAATTCATATTAAGTACTGTTCATTGGGCGTTT
>chr1_40042459
GACCAGCAGCGCCCGGGGCGGGCGGGTATAAATGGAGCGGTGGCTCCCTCGGCCGCCTCTCTCCGCCCCGGGTCGCTGCCGCCTCCGCCGCTTTCGGGCTTCGCAGCCTGAGGAAAAAAA
>chr1_93811540
CGGCTTCCTGCAAACCTTCCCTGGCATCTGGAGGGACCACCGTTGCCGCGTCTTCGGCTTCCACGATCTGCGTTCGGGCTACGCGGCCACGGCGGCAGCCACTGCGACTCCCACTGTGCC
>chr10_27149831
GGCGGTTTGTATCCGGGCTGTGAGGTGCTCGGAGCCTCGGCGGACCTTGCTGCCTCTGTCTCTTTAACGCGAGAGGAAGCGATGCAGAGGGGTGGAAAATGGCAGAGCTGCAGATGTTAC
>chr12_122751632
aagtgatcttcccacctcagccgccagagtagctggaaccacaggtgcgcgccgccacCCACTGCTCAAATCTTAAATTATAGCAGTCAGAAGTTTCTTAGCTTTGCACTAATCAAGGCT
>chr12_57472972
AGTTCCTTCCGTTTTCTTTCGGTTACTTTTTATCACGACCTTTCTGTTATGAGACGCCTACAATTGAGATCGCTTTATGAGTAGGACCCTGATAGGACGATTTTTAAAGTCGACTGACAA
>chr17_29421828
TGCGCCCGCGCCGGCCGGTTTCATTAATGAAAAAGCGAGTCCTCCTGGAGGTGACGTCATCTAACTCCTCTGGGCCGTCTGGCGAGCGTCCCTCACCGCCGTGGGGCTCACCTAGACTGG
>chr17_73201642
TGATCCTGTTAGCGCGGTACTCTGAGTGCAGTCAGTCCTCGGCGCTGTTTTCCCTGATTTGCTGTCGACGCCAGGAAGGAAGGACGCGTGCAGAGGACCGCAGAGGGGTGGCCGTGGCTG
>chr17_74260950
CATTCATTACTTCATTGAAACAGAACATGCTCAGCTGGAAAAGCAAGACAGAGTGGCTTTGACTCATTTCCTCTGAAAGATGTGGTCATCTCGAGAAACAGAATGATCAAAATAGAAAAC
>chr22_19843325
TGCATCCAGGTCCTTGGCCCACAGGCATCAGATCCTGAGCTGGGGCGCCTGCACCCTCTCCCACCTCTTCTCTAGGCACCGTGAAGCCGAGGAGAGGTGGCGTGGGACGGCTTGTGCAAG
>chr3_133291981
GCGAAACGGACAGGCACTGCGTTAAGCCAACTGTGTTAAAGATTGTTCCTCTCCTCTGATCGCTTCTGTACTTCCACCCCCTCTGGAGTGGCAACCATTACTTTTCTTCTTTACCGGTTG
>chr3_196065559
ACCCTCCGCTCTCCCCAGGCAGCAACACTTGCCACACCCCAGCTGTTCCTGTCCTCATCTGCCACCCCGCGAAGAATTTCGGCTCTTTGACAGAACAGCACCGAGCAGGGCAGCCACCCC
>chr6_111804852
ATCTGCGCCTCGCCTCCCTCCTCACGCGGGCGGATTTTCTTACCTTGTGAAAAACCGTCTCAGCGGCTGCCCCCGCCTCCTCTGCTGGATGTGAAATGGCGGTCGGCGAGGCAAGTGTGA
>chrX_134655549
TTCCCCGCTCCTCCCTCCCCTCCCTCCTTTCCATCTCAGCAGCGCCCTCAGTCTCCCTCTCGCAGGCTCATACAAAAGCAAAATGTCCGCCATGTTCCGAGGCGGCTGCGGTTGTCGCGC
>chr1_180992406
CGGTGGAGGTGGGCGGGCTTCTACAGCCCTCTCCTCAAGCTTGAGGGTGAGGAGTGGCTTGTTCCCTCAGAACTAGGCAGTCGGCTTTTCAGGATAAGCTGTAGTTGTACCTGATTTGCA
>chr11_8704330
TGACCGGAAGTGAGGCGTTTTGCCCCGCCCCCGTGGCCGATACCTCGCGAGACTTGGCGAAGGCCTTCCTTTTTCGTCTGGGCTGCCAACATGGTAGGTGTTTCGTTTCTTGCCTCCTCT
>chr14_55518458
TGCTGGTGCTGTTGCCGCCGCTGCTCTAGCTGCCGTCAGTCAGGCTGCGCCCGCGTCTTCAGGGCCCAGTCCCTCGGACCCATCGCCGCTTCTAGACCCTACTGCGGTCTCGGATATTGC
>chr16_2254909
GTGCAGCCAGGTCTGTAAGAGCAGCAGGAAAAAACCATGCGACAGCCTGTCTCAAGGGTGAGGGCACCGGCGTGGAGCTCACAGAGCTGGAATGAGGGCCTGTGGTTTTGAGGGGGACCC
>chr16_31885157
CGGGATTTGGCGGGGGCCTTCGTCGGCTCCAGTTAGAGCTCGGGTCTCCTCGCCACAGCTCCGAGTCTTTCGTTCTGGGAGGCCCAGGCGGCTTCGCGTTCTGAGAATAAACAGAACCTC
>chr17_40610724
GTCACGGGGGTCGCAGGCGAGACCCAGCGTGCTGACGCCATGTTGGCCCCTGTGCTGTATCTCCACGCTGGGGAGGGTTAGCGGGTGGGGCTGGAGGTGCAGGTGCTCGAGGCCTTAAGT
>chr17_62207496
GAAGAAGCCGCGGCACCCAGCGCTTATAGGGCCGGGAATGGGGGTGCCGCCGCTGCCTAGTCAGTTCTGCGTCCGCTGAGGCTCGGTCACCGCCTCGCTGTCGTCGCGGCGCCCCCGCCC
>chr17_66243984
AGCTGGAGTTCAGCGGCCGCGACCCGCCTCTTCCAGAATAGAGGGTAGCGAGGGGACTACAAGCCCCAGCTGTCCACCCCCGCAGTCGCCGATTCCTCGCTTGCGCTCGCGGCGGCTCCG
>chr2_196522033
GAGAGGAGATGCACACGGCACTCGAGTGTGAGGTAACTATAAAACCCCGATTTGTTTACATTCCCTCCCCCAGAACCGGCCCCGTGCGCGGCGGAGACTGCGAGTCCCGGGACGGCGTGG
>chr2_20101668
CAAGGTTGGCTGTCAAGGTAGATTCCAGGGTGTGGAAGTGGCTTTGTGGTGCCACCTCTAACCGCTCGGAGGTCAACCCCCATTCTACACCGAAAACTAGGCCTTGGCTGCTATGGAAGG
>chr20_33872581
CGGGGAGCGCCGGGCTCTCCCGGAAGTCTCCCTGGACGGAAGTGGAAACGGAAACCTTTTTAGGGAGTCCAAGGTACAGTCGCCGCGTGCGGAGCTTGTTACTGGTTACTTGGTAAGCTG
>chr3_120068358
GCGCGGGGCGCGGAGTGGCAAGAGCGCAGCATGGGCTGCGCAGAACTGAGGCAGACACCCAGAGGCTGCCAAATTGTCATCTGAGCCGGACCGGGTTTCGGCGGCCGCGCTTTATAGTCG
>chr5_115421090
AACGGAATACCGTTCCACGTGATTCGGCAGCACTGAAGGCAGCACCCGGGAACTTCTGATACCAAACTCCGCGAACAGTGACGCAGACCCCACGCTTGCAGACCACACGCTTCCGTACAG
>chr6_151773687
TGTTTCTGCGGCGATTGAACAGCCGAGCTTTGCGGCCGGGATCGCGGAAAGTGATGGCTGTCGTCCCGGCGTCTCTCTCAGGACAGGACGTGGGGTTAGTCTAGCTTTTCTCCTCCCCAC
>chr6_26158350
ATCTGATTAACCTCATTTGAATACCGCATCTATAAATGAACAGGGCCTCGGCGGGAGTGATTATTTTCTCAGGTGTTTGCAACAGTGTTCTAACTATTAACGCTACGATGCCTGAACCTA
>chr6_27441084
ACGTGTACTTTCGCCCTGCGATGGGCCGCACATTTTCGCCGCCAGTCTTTTGCTCCTGTTTCAGGTATGCGTGTGCATTGTAAACTTGTCTGACTGAACTGATTATAAGAAATGCACGTC
>chr6_91297146
TCCCTTAAGGACCAGCGGGAAAGATAAAAGCTGGGGTTTAGTCTGTGCTGCGTGAAATATGTCTTGGCCTCACTTCCTGTCCTCTGAGCTGCCTGCAGCCGGGCGAGGTGGTGTTGAACT
>chr7_100472809
GTGACGCAGGCGCAGCGCGGGCTGCGCGCGCTACTGCCCATCCCCGGTTGTCCCACTTTTGTTCGCCTCTCTTCGGCCCTCTACTCAAGAGCTCCGTCTCCGTCTCGCCCTCCTCGAAGT
>chrX_102565905
CGGAGCCTCTGGCGATGACAACAGCCACACGTGATCGGCCAACACTGAGTCTTACCTCGTTGTGGCGTCAGAACCGCCGTCGCTCGCTCCCTTCTCGGCAGTGGTACCTGTTCCCGGTGT
>chr1_202777569
CGGCGGAGGCGCACGGCGTGGGCTTGCGGCGAGACGTCGTCGTCGGAGGCTGAAAAAGCCCAAGGTGCTGCCGTTGCCCGTACAACTCGGACTTGCTGTTGCTCGAGCCGCGTCTGCACG
>chr1_205180486
GGCTGCGACAGAACCTGCGCGAGACCCAGAAGTTCTTCCGCGACATCAAGTGCTCCCACAACCACACTTGTCTCTCCTCCCTCACGGGCGGCGGCGGGGCCGAGCGCGGCCCTGCAGGCG
>chr1_226111934
AGCCGCCCGGGAGATATCCGCCGGGGGAGAATAGGGTTGCACCATCCCAGAAGCTGCTGTTAGCTCGCCGGTCCTCGGCACGCCGCCCGTTCGCCCCTGCGCTGTCCGCCCTTCCCCTAG
>chr1_249153465
CGCGGAGCCCCGCGGCAGTTGTGGTTGGGTGGCTTCTGTGGTGAGCGTCTGCGCTTGGTGACCAAAGGTTTGAGGGAAAGTGGAAGAGACAGGGTCAGGCCTCCTGTGCTCCAACCCCAG
>chr1_26324944
CACCCTCCTCAAATAGTCCTCAGGCGTGCCTAGAAATGGTCCCCGCTTCGCTTTATTCTCAAGGAGGTGGGAGGAGGTTGGAGTTTGTTTTGTGTCTTCTGCACACTTTGCTTCCTGTAA
>chr1_28415045
CGCTCGATTGGTTCTACTGTGGGTCTGGACTGATCTCCATGTCCTGTTGTGGGGCTTTTACAGCCTTTGGGTGAGTCTCAGCTGCCAACAGGGTCTGAGCGCAGCCGGGCGAGCACAGCG
>chr11_75526259
GAGGGCTAAGCCAATGAGCGCTCCGGGTCTCAGCGGGGTGGAGGGGTTGCACTGCGGTAATATGGCTCTTCCTTAGCcagcggcggcaacggcggcagcggcggcagcggcggcggcTAC
>chr12_67663198
TTTTGCCCTAgggagcgagtgcggagcgagtgggagcgagACGGCCCTGAGTGGAAGTGTCTGGCTCCCCGTAGAGGCCCTTCTGTACGCCCCGCCGCCCATGAGCTCGTTCTCACGCGA
>chr12_69140042
GGGGTGTGTGTCCTCTGTTAAGAGTGCTACTCGCCCGGGGTTGATCTGTGCATGCCACTCCTGGGTCAGACGGTGAGGTCGGCGTCTGCGAGGACGCGGCGGTGGAGTAGAAGGGCAGCC
>chr14_102430961
CTCTCCTCAGTCTGCGGTGGGCTAGCGGACGGTCCGGCTTCCGGCGGCCGTTTCTGTCTCTTGCTGGCTGTCTCGCTGAGTCGCGGCCGCCTTCTCATCGCTCCTGGAAGGTCCCGAGCG
>chr2_175190836
AAGAGAAACTCGCGACAACAGAGTTGCCGAAAGAGAAGTGTTGGCGCCTCAAACTTGAGGATCAGCTTCTTGGGCCCCACTCCAGGGTGTCGCGGGGGTCGGGTTCTTTCCGCCGCCCCC
>chr6_42531806
CTTTCCTGGTGCAGGACGCGGTAGTGGCCAGCGAGAGTGTCAGGCCTGGGGTTTTCTGTGTCCTTCCCTGGGTCAGGGACGAGCCAGTGACTTGACTCTTGGGCGCTAAGCTTGGGAGGG
>chr7_30634563
CCACCCTCTCTGGACAGCCCAGGGCCGCAGGCTCATGCCCTCTCCGCGTCCAGTGCTGCTTAGAGGTGCTCGCGCCGCTCTGCTGCTGCTGCTGCCGCCCCGGCTCTTAGCCCGACCCTC
>chr7_63774208
CCCCACCCGTTTCAATCCTAAGTGACAGAAGATGTAATCAGACACTGGGCTGAATGAGGCAAGGGTGACAGGTTTTTGCCTGCAGCGTTTTCAGGCGAGTCCTCCCTGTGCTGGGGGCCT
>chr8_144679580
CGTGGCTCTTGGTAGAGCCCAGTGCTTCATTTCCCGTGCGCGGCCCGGGCGGCCCTCCCTTTCATCAGTCTTCCCGCGTCCGCCGATTCCTCCTCCTTGGTCGCCGCGTCCTTGGCTGGC
>chr9_130828855
CTTCCCCAGGCCACCCCAGAGCTTGCTGGCCCTTCCCACTTATGCACGCCGCCTGGGCAGGAGAGGTCACTCACTCTGTGTCAGGGTGACCGTGGCTGCGGCTGCGGTGGCCGAGGGTCC
>chr9_134001264
CGAAGCGCGGTGCTGGCTGTCCCGCCTCCTGCTTGAACAGTTTACCGCGTTCACAGCTCTCACCAGCGCGTCTGCCGCGCCGCTGGCGTGATAGCCCCACCGAATGCAGTTTCCCAGTCC
>chr1_16766789
TCTGCCTGAATATCCTTCCCTCTCCTGACTGTAAGGCTCAGCTGGCACCTGACCCACCAGACTAAATAGATGCCATTACCCTACCACCCTCCATGCTTCCCCTAGGGGAACCCACTTATA
>chr1_48938131
AAAGGGAGCTGCTGTTTGTATAATGGGACGGTGCTCTGTTCAGGGAGTTGGAGTTCCTGTAAGGCCGTCGGAGGGAACCCCTGAGTTACAACGTGGTGATGGCaccttgggctagtggcg
>chr17_40427650
GGGCGGGATCCCACATCAGGACCCGCCAGGCCTGGGCTCGTGCGTGTGGCCGTGGGATGCAGTGTGCTTTTTCTTTCTAGTCAGGGATAAAGGGTTAAAAGTGCTCCTGGTGTCGGGGGG
>chr18_28681310
CCCCCGCCCTTCTCTCAGAGTAAACAATTCCCAGAAAGGCGAGCAGTTCCCTTTTTCACCCAAGGACACTCGCTCTCCGTCCCGGCCGCCCAGCGGTTCCCCTTTCCGTGGCCTGGGCAG
>chr2_219232586
GCGGAAAGGGTTGGGCCGGTGGGAGGAGCCCAAGGCCGGTGACGACGGACGCCACGGGTCGAAGGGGCCGAAGAACTCGGCGGCGAAGGTGACCACGTCCTCCGGCTGGCGCAGCAGCAG
>chr20_62587734
GGACCCGCCAGCTCCCGGCGGCCCATGCGCGCCGCCCGGCCAGGCCCGCAAAGAGGCCTCCGAGCGCCATGGCTGCGCCCCCGGCCCGCGCGGACGCTGATCCTTCGCCCACGTCGCCAC
>chr21_45553277
GAGGCTGAGGGATGCTGGTGACTCCCGGGGTCCCCAGCCCCGCCCCCATCGGACGCCTCCACAGGCGGCGCACCCTTTCCGCCATCCGCAGAGCAAGGCTGCCTCGGGGCGGCTCAGTCC
>chr6_96025209
AGAAAGAGAGGACTGCGTTTTGGGGCGTTCTGTCAGAGGGGAAGGACGTGTGGATTGGAGTCAGACTGCACTCCCGCCCTATTTCTGCAAGTAGAACTCACTGCCTTTAGAAACGGTCTT
>chr1_43424525
AATGGCCGGGGTCCTATAAACGCTACGGTCCGCGCGCTCTCTGGCAAGAGGCAAGAGGTAGCAACAGCGAGCGTGCCGGTCGCTAGTCGCGGGTCCCCGAGTGAGCACGCCAGGGAGCAG
>chr1_714323
CGCACATAAGCCACGAGGAGGAGCTTTACGACTTCCCGGTCTTCGGCGCCGGGCGCAGCAAGGGCCAGACTCTGCGCTAGCAGGCGCTGCGCGCCAACCGGCCGGCACCTGTCGCAGAAG
>chr10_70715410
ctctctcccgctagtctataaagcttcttgacgataaggcttttgtgcttgttagtgaatactagtcctgtttctcctacctgacacagtgaacgctcataagatgtttgagtgctcgca
>chr15_88120151
ttagtggttcatcatgagtgtgaggttggtgactttctaggaagaggaagagagatttgagtcaggccactcagctctctcaccatgcgattgccctgcaacaccttggaactctgcaga
>chr16_74700759
GCCTGCCGGCGGCTCTGGCGGGAGCTTGAGCGGCTCCGGAAGTGGCAGTTGGCGTAGGTGCATTCGGAGTGCGGCCGAGGTAACTACCGAGTCTTCGGCGGGCTCGCGAGCCCGGCCGCG
>chr19_14248049
GTGAAGAGAGAGGAGGAGCGTTTGCGGCCTCAGCGTCTGTCAACAGGTGAGCGTTTCCTGGAGCTTTTCTGAGTGGCTCCTGACCCTTGAGGTCCAGCGGCGCGGGAGTCCGTTGTGAAC
>chr2_99953057
AGTTGCAGTTTCTTAGTGCGCAGGCTGTCGTGGCCGGACTTTCTCAGGAGCGTGCTTCAGTATTCACGGTCCAGTGCGCCAGACTGGAAATGAGACAGCTGTGCTCTCGCTCAGCCGTGA
>chr22_20748981
CTTCTGGGAAACTGGCCTGATCTCTCTGAGTGTCAATATCCTCAAGTGCAAATCCACAGACATACTGACTACAAGAGTGAAGCTGTACCTGTCTTCTCGGGCTCCGGGGCAGGGATCTCC
>chr22_41986200
TGGCGGGTTGATAGTGATTGCAACAGGCCGATTAAGGGGCTGGGTCGGGCGGGGCCTCTACCATGCAGTGCAGTGTCTAGTGGGCCAGGCGGGACTAAGAGAGCCGAGGTCGCTCCCCAT
>chr6_27833086
CCAATGGCACAGCTTTATTTTCGCGCCCAGTATTGACTATAAGTAGTGGAGCTCTGGTGAACTTCTCTCGGCTGTTCTCAGTTCCTCCATTTATCGTTTCTTCGTCATGTCGGGACGCGG
>chr6_79787906
TGCCTGAGAGTTGTTGTTTCCTCCTCCTCCTCCTCCGCCTCCGCCGCCGTTGCTTGAATGGTGGAGCCGAAGCTCGGCTCGTGAACACACACTGACAGCTATAGGGCAGGCGGCGGCACC
>chr7_12443102
GTTTGTTCCTCACCCGCCTCCTCTCTGTCCCTCTGCTGTCTTTGAAAAGGTCAATTTCCAGCTTGAAAACTCTACACTTTTCTTTTGCGCACATGCGGTTGTTGCCTCCTCTTACTCTAC
>chr7_39605838
TGTGGCCCGTGGCCGCCGCCGGAGCCTTTCGCTTGCGGTGATTTTGGGCTCCCTCGGTTGGCAGTGTTGATGTGTGCCTGTGAGTTGTGAGCGAGGCAGATTTCCTCGCGTGGCCGGCAC
>chr8_95487241
GGCGGCGAGGGGATAGCTGGTTACCAGAAGGACTTCTTTGCAGGGCCAGTGGTTTCTGTCAGATTTTCGCCGGTGCGTCCTGCAGGGGGAAGCTCGGGAGGCTGCGACAGCCTGTAGGCT
>chr1_145208961
AGGGGTTTCCCGCAGGAAGAAGCGCCGGCCCGAGCTCCGCGCGGAGGGATCTACTACGAGTCACTGGCCCCGTCCGCATCCTTCTCCAGCGGCCCCGGGGGCCGCCGCGCCTTAACTCGA
>chr1_161735948
GGAAAACGTCAGAGACTAAGCAAATTTGAATAGACCTCTGAGTAAATATTTCCCTTTTGGAGTTTTCAGGACTTTCTGTCCCGCTGTTTTATGGGGAAGGCGGGGGAAGACACGCAGACA
>chr1_244998198
CAAAATGGAGGGAGCAGCTCGCTAATGAACATGCGTCAGCACGTTGGTGTCCGCGGAGAGGGCGCGCGTGTGGCGAAGTCTTCCGGCGTCCCCGAAGGAAAAATGCCTCTGCAACGTGCA
>chr10_112678536
GCCAGCCCGGAAAAAAACCGCCTTCCAACGGAAGCGGCCCTGAGCCCCGCTCGCCATTTCAGCGCTCTGTCCCACAGGGACCGTCCGGCCCGGGTCCGGCCCACTGGTTGGGGTCCACGG
>chr11_695909
AGCTCGGGCGGGGTGGGGGCTTCCGGGCTTGCAGCGGCGGGCGCGGCGTTTCCCTGTGGTGACAATCCGGTTTCCGCTTTCGGTGCGCTCACGGGGCCGTGCCACCGTCTCTACGTGAGC
>chr12_1609666
CCTGGGCACTCCCATGGGGCTGGCTGCAGGGGGACTGACCTTCTCAGGGGAGGCTGCCTCCGGCTTCACCGCTCCTCCCCGAGCACAGCCTTTGTGGGGCCTACGGGGCAGTAGGAGACA
>chr16_22448249
AGCGGGGTCGGCCCCGCCGGGCCTGGGGAGAGAGGCGGGTCCTGTCGGCGGGGATCTCCACTAGTGCGGCCACACACTTTTCTCCCGAACGCTTCCCGGAAAGCACCGGGATTTTAAAAA
>chr17_28619007
TGACTCAGCAACGCGAGGGGGGAGTTTTGTCCCTCCGCGGACCCCGTTTCTCCCAGCCTCAGCCTCCCCGCCGCCGCCGCCGCCGCCGCCGCCGAGCCGGTTTCCTTTTTCCGGCGCTCC
>chr2_223725765
GCAACGAGTGCCGGCCGGGGGTGAGCGTCCCAGGCGGTTCCGCTCAACAGACGCTGCTGTGGCTGCGCCGGGCTGCGACACTGCAGTTGTCTACGCGGCCGGGGCCGGGACGAGGAGGCG
>chr21_34914606
CCGCCCTGGGCGCTGCCTGACTGCTCCCCAGCCGAGACACCCAAGCCTTAGCACGTTTATAATGTGACAGTGGTACGGGGTGCCACGCAGTGTTTCCAGGAGCGCCGGGGGGGAGCGCCA
>chr4_37828340
CCACGTCTTGGGGCCGGGCCGGAAGGCAGATCTCACCGCCTGCTTCCCTCTGCAGCGGTAGCACAAGCTCAGCGATGGCGGCTCCAGAAGGCAGCGGTCTAGGCGAGGACGCCCGGCTGG
>chr4_76598539
GGACGTCCGTGGTCCTTGTCGCACGTCGCAGCGCCTGGCGCCCGGGAAGAGGTGGTTGTGAGGCAGACGAACTCGCGGCTCTCCGGCTTCCGAGGCTTCCGAGTTGTCGGAGGAAGGGGG
>chr5_138940991
cccggcggcgcagcccgcccgcccgcgcgTCCCTCGGTCCACCTGCAGCAGGGAGGAAGACAGGCAATCCCTCCGGCTGTCCGACCAAGAGAGGCCGGCCGAGCCCGAGGCTTGGGCTTT
>chr7_100728755
ctgtgcgaggcgagtcggTGTGTCCCTGGCTGGGACGGAAGTTGCACCACAAGTACAATTAGTTTCAGTTTTGTTTCTTTTCCAGGCACCCAGCAACGGCGGCCTCCAGGCCTCAGGCCC
>chr9_130922300
CCCCTCTCCCGGGCGCTGGGCGGGGCCACCACGGGGCTGCCCCTGGAAAAGCCCAGGAGTAGGGAGGTCCGGGAGGAGCGGCGGGAGACCGTCCAAGCCCATCTGCTGCTTCGGCCCCTC
>chrX_118708482
CGTCTTGGTACGGCCTGTCCGGCGCTCGACGTTCCACCCCCCTCTCTCTGCTCTCAGGTTGGTTCAGCCCCCGTCTACACTGGGGTGGTGCTTAGCCGGCGCCAGACCGACCCTCGACTT
>chr1_151162786
AGAGTGTCGAGAGACTCCCAGTCCCACCCTCTAAACCCTCTTTACTCTTCAGCCTCTCCTACTCCTGCGCGGATGCTCTAGGCCGCTTGCTCTAGTACCCAGCGATCTCCCTTGCTCAAT
>chr1_167189300
GCCCCGGCAAACGCGAGGGGGAGTGTCGTGTGATTGTTTTAATTAGCCCTAAATCTCTTCTGCTCTACTTGCTTCTAACGCCAGGCTGGCTTCCTCGGGAGCTAGGCGTCTTATTAAGTC
>chr1_171711555
GATGAGGCGTTAGAAAGAAGGTGGTGCTTGGTGGCACATCCGTCCCTCTGGCTGACTACGTTGAGTGGCAAGTGGAGAGTGGCTCGCAGCTCGAGGACCTGCTTCGGGTTCGTCTGGGGC
>chr1_228270418
CCCCTTACCCGGCGTGCCCCGCGCCCGGAGGCGCTGACGTGGCCGCCGTCAGAGCCGCCATCTTGTGGGAGCAAAACCAACGCCTGGCTCGGAGCAGCAGCCTCTGAGGTGAGGGCGAGG
>chr12_118454595
GTGCCAGGGTCTCAGGGTCAGGTCGCGGCTGGTCACTGTGCAGGCGCTTGGGTGACGCGACGATCTCAGCGGATCTGGTCACCTTCGTCTCCCCGCCATGGAGACCTCAGCACTCAAGCA
>chr12_122750943
ACCGGCGGACTCGGTTGGCGTTGTGGGGCAGGGGGTGGTGGAGCAAGATGGCGGCTCATCTGTCCTACGGCCGAGTGAACCTAAACGTGTTGCGCGAGGCGGTGCGTCGCGAGCTGCGCG
>chr12_56511773
ACCAGCATTGGCCCCTAATAACCCGCGAAACCTAAAACCTGCCTCCAGAGACGTACCATATCCCATCCAACTCCAGCGAGATGCAAACCACACCACGTAACCCGGGCTGTTGCCTTTATA
>chr12_70636791
GAGGAGTGACGAGGCGGACGTGCGGGGGCGGGGGTGTCCaacacaaacacaaacacaaacacgaacacgaacacGCTCAGCGTCCCCGGGGAGGGCGGACTGAAGCCACCTCACCATTCA
>chr13_45914894
CGACCGACTCACCTTCCCCTCCACCTCCAGGCACAACCCGTCCGCGATCTCCCGGATCTTGTAGATGTCGGAGAACATCTCATCGTCTGCCGGATACACAGAGCCGCCCATCACCGTGCG
>chr14_24563524
TTCCGCCCCCGCGCCTGCCCCCCTCCTTTTTAAGCGCCTCCCGCCAGCCTCTGCTGTGGCTCGCTTCGCCGCGCTCCCTCCTTCCCCGCCTTCCATACCTCCCCGGCTCCGCTCGGTTCC
>chr15_63569374
GCGGGCGTCCTCGGCGACGTTAGGGCCCCAGCCATCGCCGCAGCCCCACAGATACACTCCGATCGGGTTCCAGTGCCGGCCGCGAGGTGGTTAAGAGAAGGGAAGCTCCCTAGCCCACCT
>chr16_58768382
AGGTCGTGGAAGAGGATGACTGCACAGTTTACCTACGCCCAGCCCTTGCTGCGCTTCATTCATTTAATCCAGCTGGGCCAGGCCTGGCCGGCCGAAGAGGTGGCTGCTGTTATGGCAGTT
>chr16_89989007
CGCTGCCCACCCTCCCCCACCCTGGCCGGGTTCTTGCCTGGCTTGTGCGTCCTTGTGACAATTCCTGACACGGATGCGCACCGGGCAGTGGCACGTCCAGGTGCTGTGCGCGCCCGGGCC
>chr17_40575262
CGGAGTTTGGCCCGGGAGCTGGGGAGCTCACCGATCCCCCGCCCAGCAGTTCTGGCCGCTGTCCCGGTGCGCACGGACGTGGCTCGAGTTTCCTCTGCTCTCCGCTCTCGCCCGCTAGCT
>chr18_3603726
TGGATGAAAAGTTTTAGCAAAAGCAGCAACAAATGTACTTTAAATACTAGCACAGTAAGGGAATTCCTGTCTTTCAGGATGAATGCCATCCACACAAAAGAGCTCCTGTTGACATCTCAT
>chr19_24216306
ATTTGGCTGGGCCTTTGTCTCTCGCTCCCACCAGAGCTTGGAATCCGTCTCTGCTCTTCTGCATTCTCCACCTCGGGAGCCCCTGGGGACTCTGTGACGGCCTCTGTTGCCCTGTGATCT
>chr2_70315339
GCGGAGACTGGGAGAGCGTCTCCAGCATGACCAGGCAAATCTGCTTGACACACTCGGTGACAGACTGCGGCACGCCAGCGATGGTGATGGCCCGCTCGGTGGAGTTGGGCAGCATATCCC
>chr2_88926976
CCAATGAGAGAGCAAACGCGCGGAAAGTTTGCTCAATGGGCGATGTCCGAGATAGGCTGTCACTCAGGTGGCAGCGGCAGAGGCCGGGCTGAGACGTGGCCAGGGGAACACGGCTGGCTG
>chr22_21356355
ACCCCTCGCGAGACTTCGGCGGCGCAGCAATGGCCAGAGCGTGAGTGCCGCTGACAGAAGTCAAGAGAATCGGCTGGGACGGGGTTGGGGCGACAACGGGCCGGGGGGGACCCGACAGGC
>chr5_180649478
CTAGAGCTATCCCGGCCGTCTCAGCCGTGTGTGTCTTCAGGACGATGCCGGCAGGAAAGTAGCCAAGGTGGTTTCCGTAGTGTAGTGGTTATCACGTTCGCCTCACACGCGAAAGGTCCC
>chr6_31587553
TAATTTCTTAACAATGGGTTTCATTTTGTGAAATGCAGTACTGTTACCCTCCTTTGTCTCTTACTACCCGATTCTAGAACTCTCTGCTCCCATCAGAGTTATACCCATTCAACAGATCAT
>chrX_48379813
TCTAGGTAGAGTAACCCTTAGTATAATGCAACGAAACTGTTACAAGCAGATCACACGCTATACACTGCAACCACCCCCTCCCCAGCTCTTCAGTGCTCAGAACTCCTCAGTCCTAATAGC
>chr10_3827406
CGGGGGCGGAGGGGGAGGCTGGCAGCGGAGCTTTGAATAGGGAAGTTTTGCAGGGGTTACGTTTGCAGTCAGTCCGGTGTTTGCAAATATTGTGTGGGCTCCGCGCGCTGCGGGCTGCGG
>chr10_70660825
GTAAAACCCTGGCCAATCTCCATAAAGGAAGCATGCACTGATTAACATAAATAGTTCGGTTTATCTTCCCCTCCCCCACTCCGAACGGGTCTCCTCGGCCTCGCAGAGCCTTTTGGGGGC
>chr10_75006555
GTGATTTACGGATACTCTTTGCCCTCAGATCCTGGGAAAAGTCTATTCCGTTCTCAGTGACAGAGAACAGAGAGCAGTGTACGATGAGCAGGGAACAGTGGACGAGGACTCTCCTGTGCT
>chr11_114271734
TAGGCCGAAAGTGACGACTAAAGGTGGTGGAGGGATCCTCGATCAGGTTTCCCGTGGTAGAGATCCAGGGGTCCTTGGGAACACAGTGTGTGTGTAGGGTCTTCGTTGAGCAGTGCTTTT
>chr12_102514309
AGTATCTAGCGATGGAGCTGGTAGGTCCTGAGGGTTCGTCTGCAGCTTGGAAGACAGGCCCGTAGAGGCCTGCTTAACTTCCATTAGTTaggcaggaaacctgggttctagtcccactat
>chr12_121124736
TCCCAGGCGCCGGCCCAGCAGTCGGGCACCAGATGGAGCGCGCGCAGAGGGAGTGAGTTCGGTTGAAGCGGCGGTTCGATGCGGAAGTGGCGGGTGCAGCGCCCAGGCGGCCCCGGAATC
>chr14_35451589
ATGCGAACTAACCGTAAGTGTAAGTGACCAGAGCTAGAGGCAGGTGGTGGGGGCAAGGATATGCTGCAGGCGCTGACTTTGAGGACTTAAGCGGGGTGAAGCCAACAGCCTTCCTTGGGA
>chr2_122288451
TTAATTACCACAACCCTACCAGGTATTGGCGCTTCCTGCTTGCAGCCCAGGGACTTTCTATTATAACCATCCTTTTCTTGGGGTTGCGCTACTGTCCAATGAGCGCATAGTGAGGGCAGT
>chr2_176032430
AAAGGAATAACGGCTCCCTCTTAGACCCCTCCCTCCGAATTATCTTCACCCTACTTGGGTCAGTTCAGAGGTCCTCGGGGCGCGCGTCGAGTCAGCCGTGTGCGCAGGGAGACCTCTCCC
>chr4_164416178
CAGGAAGTAGTGACTAGCGAGAAGTTAGGCACAAGGCAAAGAGGAGCAAGGCGACGTGTGAGCACTTCAGCACTCGGACGCGGAACTCTAAGGTCCAGGCGTTGGGCCTGGGACTCGCCT
>chr6_13575573
GGGGGCCCCATTCCCTCCCGTTCCATCACCTGCTTTCCTCAAGGTCGTCTCCACCCTCCTATTTGTTGATACCCGGCCTCTGACCCAGTTCATCACTTTCCCGGGCTTCCGGGCGCCACC
>chr6_161413460
TACTCGAATGAGGGCAGAGGGGAGGGACCACTTTCGTTCAGTAATGATGAGAGGCACTTCAGTGAGGCCACTCTTCCGAAGCTAGCGGCAGGGGAGGCAGCCGCACTCTGCTCCCAGCCC
>chr7_16685287
GAGGAGAGAAGCGAAGCGTTTCCGCGGTTGGCTACTCAGTGTCTTGGTCTCAAGTTGCCTCATTGCGGCTGGCGTTCCCAATACAGACGCATCGTTTCTTTTTTAATACTCCCTAAGAAA
>chr8_37707334
AAGTGTCCCCTCCTACTTCTTGCTGCCTCACGGTTGCTGTTGCAGACCCAGGAGTCTCTGAAGGCTTCCGCGGCTTTGGGGCCGGTTGTGAGATGCCAGGCAGAGGCCGCTGCCCGGACT
>chr8_77912604
TGATTGGCAGGAGAGTCACGAACCGGTCAGCCCCGGGTCAGGGGCCGCAAGTGAGGACACTACAAGTGTCGAGGGGCCTAGGGGAAGCCGGGGCTTGGGAGGGCAGGGCTTTCTCTGCTT
>chr1_156471191
GACCGGAGGGGGCCTGTCACAGGTAGAGGGAGCAACTGAGCTCCCTAGGTAACACCCCCCAACCCCAAGAATGTCGCCCGTGAGTGGGGCTTTGTCACACACCAAGTGGGGGAGATGGGA
>chr1_227506035
CGGGGGAGGGCTGGAAGGGAGAGGAAGGGAGTGGTTGGGAGCCGGGCTGCCGCAGCCTCTAGTCTCCTCAGCCGCGGAAGCGACCCCTCCTCCTGCGCCGGGCCGCCTCCCTCCTCGCTG
>chr14_69864973
ATTGGCTGTTAGCGGCGTTGTAGTTAAGCTCGTGTAACGGCGGCGGTGTCGGCAGCTGCTGTAGCGAAGAGAGTTTGGCGCGATGGTGAGAAAGGCCTCCGCGGCTACCCGAGTCCGAGT
>chr15_44829078
GGGGCGGAAAGAGCAGAGGGAGGGGCACAGGGGGCTGAGGAGTGCTGGGTCGGGCTTCCAGCTCCCTACAACGCAGACCAGTACTGGAGTTCGTGGTGCTGGAAGACCGCCGCCCGACTC
>chr15_75660477
GTCCGAAGCTGTCGCCGACCTGCGCGGGGCGGAAGTCCCGCTGGACTGCCTCCTGGTAGGGAAGTCTCTCCGGCGTCAGGAAGCTGGAGAGCACAGCCACAGGGCAGCTGGCCCCAAAAA
>chr18_657983
TGCAGGCGCGCTACAGCCTGAGAGGTGACGCCGCGGGCCCCTGCGGGACGGGTGGCGGGAAGGAGGGAGGCGCGGCTGGGGAGAGCGCTCGGGAGCTGCCGGGCGCTGCGGACCCCGTTT
>chr2_27435102
TCCCCGGGCGTGGCCTAAGCGGCCCGGTCCAGTCGCCCTGGGGCTGCTTGGGGGCTTTTCCTGCTCGTGGAGCTCTGCGCTGGTCTTCATGCGCCCTAGCCCTCTTTCGGGGATACTGGC
>chr2_46656152
CATCCGGGTGGCTTGGCAGGGGTGTCCTCTGGAGATCCAGCGGTCGGCGGGGTCGGCTGGGAGAGGCTGCCGCCACCATCAGGTCACCGAGGTGGGTTGAGGAATATGGTCGATGCTCCT
>chr3_23847446
aggaggaggcggcggcggaggagTGGTGTGTGTGCGAGCGTGTGTGGCTGGGGGAAGCCATTGCCTGTTTAATAGTTGCTGTTGCTGCACTTCCGCTTCTCTCCCAGCGAGAGAGAGACA
>chr5_131892943
TGGCCTCGCTCCCCGCCCGGATCCTCCTGACCCTGAGATTCGCGGGTCTCACGTCCCGTGCACGCCTTGCTTCGGCCTCAGTTAAGCCTTTGTGGGCTCCAGGTCCCTGGTGAGATTAGA
>chr5_72112492
GGGCTCCGCCCCCCGGCCAATCGGACCGGCGCTCGGTGAAGCCCAGATTCTCTTTGTTCCGCAGCCATTTCAGGCCCCGGACAGGAGGCAGTGCCGCTTCGGCCGAAGGCCCGAGCGCCC
>chr6_31670810
TTTGCTCCCCAGAAGTGCCCATAATGGGAAATAAGGGGAGCCTGCTTGTCAAGCCAGTTATCCGCAAAATCTGCGCTCTGTGTGCTTCCTGAGTTAAAGTCACGCCTACGGACTGGCCGC
>chr7_134896258
ATTTCTCCCAGGCCCCGCCCCTCCGTCCCTCACCGCACCACCCCTAAAGACGCTAGCGCTGCGATGGCGGAGGCCGTGGAGCGCACTGACGAGCTGGTCCGGGAGTACCTGCTCTTCCGC
>chr1_149784161
ATCCTATCAGAATGGTCCATTTCACACTAACCAGTTTTAAGCTAGGTGAAGCGATAGTTTCTACGGCTTGGGGTTTTTTCTTGGTTTTCACTTTCCATTAGACTTGCATACGGAAGAAAT
>chr1_173837957
GCTGGCTCCCCCGCCCGACGCCTTGTCCCCATCTTCTCCGAAGTTCCTCAGTGACATTTTGCCCTTTAGCCAGTTCCCCTCTCCCCAGGCTTCCTAACGCAGAAGAAAGCTGCTCAAGTG
>chr11_64863675
CACCTGAAGGACTGCCTCGTTTCAACAACAACTTTATGGCTCCCGGAAGTGCCTCCTCCCCGTCCCCTTCCTTTCCAGCCTCACGCCCGTGGGCTGCAGTTGGAACGATGGCGGCGGCAG
>chr12_131356185
GGCGGTACTCGCTCGGGCAGACGTGGTCAGGCACGCGGCTTCCAGGCGCTGGCCAGCCTGTCCTTGTCTGTGCCCCGTGGGGTGGGGGTTCTTGAGGTCCTGGGGCTTAGGGTGGCTCGC
>chr12_56522049
TTGAAGTCCCCTCCTCCATCCCGGGGATCACGTTTTGCCTGGGGGAGCTGATCGCAAGACTAGGCAACCTCCAGCCAGTCCCTGGGTCGGGCGGATCCTCCCAGAGGTGGCACAATGGAG
>chr18_33767350
AGCCTCCCAGTCTCTCGGAATCCGCAGCCTAGGTGTGGCGCCCCGACCGGACTTTCACTTCTGGCCAGCCCTTTCCCCACCTGGGCGCGGGAGCGGGTGCCAGTCTTTAAACAACCTCTC
>chr2_187454794
CCAGTGCCGCCGCGGCTCTCAGGCCTGAGGTGCGGCGCTCACCCCGGCAGTCCCCAGCCTCAGACGCTGCGTGGAGCGGCGGAGCCGGAGGGAAGCAAAGGACCGTCTGCGCTGCTGTCC
>chr3_14444121
ccggccgAGCTGGTATTTTTCCACCCAGCAGGATGGGTGATGCTGAGAGCTGCCTGCTCAGACAACAGACACGCGAGGTCAGGAAGAAGCCGCTTATAAATTACCGCTTCCTTCGCGCCG
>chr4_80994608
GAGTGAGGAGTGAGGAGGCCGTCACCTCCCATGGAATCCTTAGTCTTGGGTTTGTGAACCACGCATGGGGGCTGTTTTAGCACAGCTGCTAAAATAGGCCAGGCCTGCAGGACATACGGG
>chr7_102119368
CGATGAGCCGATCCTTGAGCGGGTTTGCCCCGCCGGAGTAATCCGGAAGAGGCCTCTTATTAGGGCTCTGGTGGCGGCGGCGGCGGACCCTTGGGGTCTGGACGCAACGGCGGCGGGAGC
>chr7_99613221
GACCCGGAAGCGCGGCGCGGTCCCGGAAGACGAGGTGGTGACACGCTTCCGGCCTTTGTGACTCATTGTGTCTGTGTCGAGGCGTCGGGAGGGCCTAAGTCCGTGTGCGGTGCCCTTCGG
>chr9_4679698
GATTCTGGGTAACGGCCCGGACCCCCGGCTGGGCTTCTGGCTCGGCGCAGCAGGTTCCATTCACGCCAAGTCTGTTGGCAGTGGCAGTTGTAGGGCCAAGGGCGGTTGTAGGACCCGGAG
>chr1_179923648
GGAGGAGCCAAGGTATATCCGCAGAAGAGACCACCCCTGCCCTTTCGCTTTGACGCTCATTGGGCCTTTTGGCTGCGCATTTCACCCCGGGCTGAGAAAACAAGCTGGGGATTCGACAAG
>chr10_127408018
CACGCCGCTCACGGTATCTGACGCTCAGGCTCCGCCCCCTGCATGTCTTTGTTGGCAAACAGTTCTGGGGGTCGTCCGATCCTGCAGGTAGTGTCCGCGTGGGAGGGGAGGTGCAGCCGT
>chr10_38300109
GGGGAAAGGCGGGTGCAGTCGCCCGCCAGACCGGCAGACTCGGTTGCACGTATTGCATTCATCCTCTTTAGGTTCCGAACTGACCTCCAGTCAGGTCCATCACTGCATCTTGGTATTTGC
>chr10_71993145
CCCCGCCCCGCCCGCCGGTCCAGTGCTCGCAGTGCGCAGGCGTGGGGCTCTCTCCTTGTCAGTCGGCGCCGCGTGCGGGCTGGTGGCTCTGTGGCAGCGGCGGCGGCAGGACTCCGGCAC
>chr14_35344547
GAAGCGAGGAGTGAAAAGCTCCTCCCAACAGCTCTTCCTCCTTCAGAGCCGAAAGTAGATCAGAAACTTCCCAGGAGCTCCGAGAGGCGGGGAAGTGGCGGTGGGACGCAATTCCCCGCG
>chr17_42786083
AGGAAATTTAAACTGAAGCCGCGGCCGAAAACGCCAAGAGATTGATGCTGTAGCTGCCCTGAGATAACCAGGACTGTGGAATCGGGAAGAGCTCATGGAGCTCGCGAATGTAATACGGAG
>chr19_36139304
GACTGTGGTGTCTTTGCTGAGGGTCACATTGAGCTGCAGGTTGAATCCGGGGTGCCTTTAGGTGAGTGTGGAGGGTTCTGTAACCTGGGACCCCAGTCTAGCGGGCTGAGGAGCCGGACC
>chr2_210867366
CAAAACTGCGCGCCCAATCGGGGTGACGCTCTAGCCTTGCCGGGGACTCGTGGGTAACTTGCTTTTGGGAGCCAGCGGTATGGCGTCGGGCTGCAAGATTGGCCCGTCCATCCTCAACAG
>chr3_196014477
GCGCCGGCCAGAAATCCGACCGGACCGGGCTCGGGGGAGCGTGAGTTGCAGGTGTGTGCCTATCTTTGCGTCTCTGTTTGAGAGGACAAACTGTGGGGCTGGGACCGCGAGGTGACTGTG
>chr3_48130851
GGAGGGGCGCGGGGCGGGGCCTAGGTCGCGGGCCATCTGGGCTCTGGAAGGAACCCTTAGAGGAGCGGGAGGACGCCACAGGTCCTCGGCGGGGCTCCGCTCCCGTGagccgcatgtggc
>chr4_2263215
CCCGCCCTCGCCGTCGCCATCTTCCCGCGGCCGCGCCTCCCGGGCCGCTCGCGTAAACAGTGCCACGCGTACAGCGCCCGCCGCCGGGGTCCGCTCCCGCGCCCGCTCCCCGCCCCCGAG
>chr6_149867363
GCGCCGGGCTGCCCAGCTGACTTACGGATCGGGTTGGTCCCGCCCCCGGCGCGGCCGTTTTGAAAATCCTGGTCCGCCCTTGGCGATTTTGGTGGAAGCCTGTCCCTCAGAACGGTCTCA
>chr6_158589705
CCCTGCGCCCAGGTGTAAGTGGAAGTTAATTAAATGGGCGTACGCTGAGTGGTTTGTTTCCAGCCTAGGTCCGCACGGGACGTGATTTATTTAGTGAAGGGGCACAAGATCTGGAGATCT
>chr6_26285762
CAGTCTTCAATTAGGTCCGAATTCCCGGCATATAAGGGCGTTGCTTTGCCTTGGCGTTTAGGTTTCTTAAGTTGGTTTTAGAAGTTGCTTAGTCATGTCTGGCCGTGGTAAAGGTGGAAA
>chr7_32982134
GGTGTGGGCGTCGCCTCTTTTGGGGAAGCCAAGAGTTATTGGCGCTTGCTCGGCATTTGTGGACCGAACAGGCAAGTTCAACCGAGCACGCTGCCCCCGCGCTCCACCTCTGAGTTCCCT
>chr7_91763736
GTTTAGTAGGAGACCTGGGGCAAGGCCCCCTGTGGACGACCATCTGCCAGCTTCTCTCGTTCCGTCGATTGGGAGGAGCGGTGGCGACCTCGGCCTTCAGTGTTTCCGACGGAGTGAATG
>chr7_97501718
CCCGCACGCGTTACAGGAGCCAGGTCGGTATAAGCGCCAGCGGCCTCGCCGCCCGTCAAGCTGTCCACATCCCTGGCCTCAGCCCGCCACATCACCCTGACCTGCTTACGCCCAGGTGAG
>chr8_126442612
ggaaaaggagaaggaggagTGCACTGGCCGGGATCGGTGCAGCGCTCACACTCACTCACAGTCACTCTCTCTGAGCGCGTCTCGCTCGCTCTCATACACGCCCGGAGCCCAGGAGCGCTC
>chr9_115983521
CCCTGGGACTCTGGGAATACCCAGCTTCCTCCCCGCAACCCGGTGAAAGCCAACGCAATGTTCGGTGCGGGGGACGAGGACGACACCGATTTCCTCTCGCCGAGCGGCGGGTGAGTGACT
>chr9_37422711
CTCTCCCGCCCACTCCAGCCTGGCCCCGCCCCGGCCCAGCTACATTCCCGGGCCAGCTTCTGTACTGCCAGGTCCGGGTCGGCGGCTGCACTGCGGATGAGACCGGTGCGACTCATGAAG
>chrX_44732434
CAGCCGGGCGGGGAGGGGGGGTCACGGCGGCGGCGTGGGGTTCGCTGTGTGACACAATTACAACAACTTTGTGCTGGTGCCGGGGAAGTTTGTGTCTCCAACGAATCCCCTCAGTGCTCC
>chr1_197116000
TGCGGAGGAGGTGAGAACGGTAGCGGAATCCTGGCCACCGTCTAAAACCCGGGGCTTAGAATTGAAATTCGTCTTTATATTTTTGGTTGTGCTGAAGGGAAGGGAGTCACAGCATTTCCA
>chr1_47780174
GGAAAGCCCAGCTAGGTAGACGGAGGAGCGAGTGGCAGATGAAGCCGGAAGTGCTCTATAAGATGATCATTGGTCGGCGACTGGAAGCGGACACCCGAAGAACAGTTTCCAAACTCTTTA
>chr11_118927852
GCGCGCGCCGCGTCCGGGGCCGGCTGGTGCGCGAGACGCCGCCGAGAGGTTGGTGGCTAATGTAACAGTTTGCAAACCGAGAGGAGTTGTGAAGGGCGCGGGTGGGGGGCGCTGCCGGCC
>chr14_59951277
GAGCCGCCGAGCTCGCTGTGGCCCGGATGTTCGGTGCAGCTGCCAGATCCGCTGATCTAGTGCTTCTCGAAAAAAACCTTCAGGCGGCCCATGGGTGAGTGGTCGCCAAGATCCCGGGAA
>chr16_69458589
AGCGCGGGCTCTCAAGGAAAGTAGTCGCGGAATCTCAGTTAGCGGTGGAGAGGCAGTATGTCCGGTTCAATGGCGACTGCGGAAGCTAGCGGCAGCGATGGGAAAGGGCAGGAAGTCGAG
>chr17_58677712
GCCCCCTCCCCCTTCTCGGCGTCGTCGAAGATAAACAATAGTTGGCCGGCGAGCGCCTAGTGTGTCTCCCGCCGCCGGATTCGGCGGGCTGCGTGGGACCGGCGGGATCCCGGCCAGCCG
>chr2_232379339
GGTCTAGCGCGGGAGGCGGGGTTTTGGGTTCGCTGGTCCAGGTGCGCGCGGTGTCCCAGGTCTTCGCGCCAGGTTGGCGCGGGAGAAGGCCGAGGTGCCCCAGAGTTCGAGGAGTTGGTG
>chr2_53994617
GGAACTGGGCTTATTTCTAACGGGGCCGAGGAAGGAGAAAAGAGCAGGAGTCGTCACTCGTGTCCAGATACGGAGGCGGTGTACCAGCACCGCAGGTAGCAAAGCACCTAGAAACACGTT
>chr3_49044855
GAAGGCTCGTTCTCGCGAGAGTTCAGCTCCCTTCTTAGCCGTGGCTGCCTCAGCACCTCGAGGATCGACATGGACGCTCTCGAGGACTACGTTTGGCCGCGGGCAACCTCGGAGCTTATA
>chr3_9975539
CTGGACTGCGGCGCGGGTGGGGGTTGTGCGTTTTACGCAGGCTGTGGCAGCGACGCGGTGAGGAGACGGCCCACGGCGCCCGCGGGCTGGGGCGGTCGCTTCTTCCTTCTCCGTGGCCTA
>chr4_84406249
GGGCCCCGCCTCGCTGCCACCACAGGGTCTTGCCTCCGCGCGCCCCGCCCTCGTCCTCTTGTGTAGCCTGAGGCGGCGGTAGCATGGAGGGGGAGAGTACGTCGGCGGTGCTCTCGGGCT
>chr5_34008158
GCGTGGCGCCGGGGATTGGGAGGGCTTCTTGCAGGCTGCTGGGCTGGGGCTAAGGGCTGCTCAGTTTCCTTCAGCGGGGCACTGGGAAGCGCCATGGCACTGCAGGGCATCTCGGTCGTG
>chr5_39074650
ggcgacggcggcgggTGGTGCAGGCTCGGCCCCAGCGCTGAGGGAGCACTGAGCCGACCCAAGGTCTGCAAGGAGTTCGCGGCACCCGCCCGCCCACGCCGGACCCGGAGGGCACGTCCG
>chr6_135819618
GAGTCACCAGGGCTGGAAAAATACTAGATGCGCTACTCGTGGactcgtgaatacactcgtgaatacaGGCCATTTCCTGTACCTACAGCCACCCGCTGTAAGCTGTTGCTTCATTTGTAC
>chr6_30712322
AAGGACCCGCCCAATTTTCAGGAGCACATAAATTACCTCTGCCGGCAGCCGACCCTCACTTGGCCTTACACTCCGCTCGGCTCACCATGTGTCACTCTCGCAGCTGCCACCCGACCATGA
>chr7_54826878
CAGAAACCCGGATTCCGGTTCCGGTGGGCCTCCATCAGCAAGCTCCAGTGCTACGTGTCCCTGGCATTTTAGGTGTCGGTTGGGTAGGTGAGTTTCTTCCCACCGGTCGGTACGGGCGAA
>chr9_136325165
CCCACAAGGCAGCGCGCCGGCTCGGACGCGGCCGGCTACCGAGCCCTTTGTGAGGGCTGTGAGCTGCGCCTGACGGTGGCACCATGAGCAGCTCAGGTGGGGCGCCCGGGGCGTCCGCCA
>chr15_49102717
gagggcggAGCGAGTAATGCTAATACACAATAAGCATCCACAGGCTGAGCGAATGACCTTGAGGAACTGTTTGGCGTCAGCTACGGCACTACAAACATGACCAAAGCCGCACGGGGCCCA
>chr16_3930742
GGGGGGTGACGCACCGGCGTGCCCCGCCCCCACCCCCTCCCCGTTCAGGCTCTGGAAAGAGAAGAAAAAAAACTTTCTTTTTTTTTTAATTGAGGAATCAACAGCCGCCATCTTGTCGCG
>chr16_89883201
AGGTCGAGGCCTTGCGTCGTGGCCATGTTGGTCCTGGGGGAGGCGCCTGCGCGCGGTGAGGTAGTTTTTGCGTTTGGCTTTGCCGCCGCGGTGTAGTCCGCGGGGGCGTCTCGCGCGGGC
>chr17_58755246
TGGTAGGAAGTGGCTGCCGTCAATCACTCGGGGAGACTCCAAACAGTGAGCCTAGAGCTGGAGACTAGCGTTAACCGGCGGGGCGGCCGGTGAGAGGGCTGGCAGGGCTTTGGCTTTGGG
>chr18_813214
TTCAACGACTGGCTTTACAAGGCTCATAGGAAAGGTGCGTGTATTCAGACGGACACGATTCCAGCTGTGGCTCCTCCACTTTCAGGGTCGCTGTTTCCACAGTTGACAAGCAGGAGAACC
>chr19_17416700
GCTGGAGCGGCTCTGGGCTCCGGAATCGCCCGCAGCCGGTACTGCGGGACCCACTGCGGATATGGCTGTCTTGGCTGGATCCCTGTTGGGCCCCACGAGTAGGTCGGCAGCGTTGCTGGG
>chr2_95613060
TGCAGTCCAGGAACCATCATGCGCAAAACCTCAGTATATATGTAATGCCGAAGAGAGGTTAGGGTTTCTTTAGGTTTCCGTACTTTCCTGTTGAGCACTGCGGCGCAACTCGCCTTGCTG
>chr3_128369642
GGAGGGCGGGCTACCGCGCCCGGGCCCTACCCGCCCTGGCGCACTGCTCTTCCCGGTCATGGAGGCGCCAGCCGCCGGCTTGTTTCTGCTCCTGTTGCTTGGGACTTGGGCCCCGGCGCC
>chr5_134209888
TGGCCGTCGGCGCTGGACTGGAGACCTCTTTAGGAGCTAAGCGCCAGACGTTGCAGGTCGTTTTGAACTCTGCTGACCCCAGAGTGCAGAGCATGGCTCTGGCAGAGGCCCATGGCCTCC
>chr5_145827315
CCGCCTTTGGGCCCCGCCTCAGCCGCGTGTCGCCTCCGTCTCGGCCGACCTGAGTCTGTCCCCAGGCCGCGCTCCGCTGCGGGCCTGATTTTCCTCATCGACGTCTCTGCACTCCGCAGT
>chr7_134001692
TGTAGTCTGGCCGGGGCTCGGACGCCCCCTCGGATGAATGGGACCGAAGCTGACTGCGAACTACAGCTTCTTGGCAGCGTCGGTGTTGGCCGCGGGAGAAGGGGAGACCGCGGCGGCCCC
>chr7_148823373
AGTCCCAGCATGCACCGCGCCCGGCCGGCTCTGCCTTTGGGGGCCAGCAGGGCTGTACCTGGGAGTTGGGTTGGGGCGGAGCGGAGGGGAGGCCGTGCCAGGCAGGGCCGGTTCGTGCGG
>chr7_45808569
AGGAGACCGCCACTCACGCGGAGCCAATCGGAACTCGCGGCGGGGTTGCTGGGTCTTCCAGGATCGCGCATTAGCGGACGCTGGCTACGGGTGGCCGGGCGGGATGTAACCGGCTGCTGA
>chr9_35080173
GAAAGCGGTAACTGGAGACGAGGGCGCTCCGTAATCGTCCATCCTTTCTCTGCTCACTGTCGAGCACCAACACGCTCACCAAGGTCGGCTTTCTACCGCGTGTAGTCTGCTGGCAGTGCC
>chr1_114471869
ATCACCACAGTTTAGTGTGACACCCCCAGAGCTTGGGCAGTGTACGGGACGACAGTGCCTAGCAGAGGAGCTTCACTGCCGGTGAGGGATTACCTCAGGTTAGGCTTTAATGTTTCGTTG
>chr1_161015893
CTTGATGAGAGTTGGTGTTTGTGGGTTATTTGTGAAGCCGGAAAGAAGCCGTGTCCTGGAGAATGTAGCTGAAGGCCTGGCCACTTTCGACAAGAACGGGAAAGAGACGACTAACTTGTA
>chr1_174128662
gcccgccccctccctcgcctcttcctgccaggcggcccttctcccctcccctctcagttccctccgccctcctcGGGCTCCAGCGGTGGCGGAGCGAACGGGACCGGCCCGGCTTCAGAG
>chr1_180471995
GGCAGGCGGAACCTTAGTCCTCAGCCTCGCGTTTCCCGCGACTCCGCTCTCACCGCTACACTACCACACAAACGGCCTCCTTCCCCCACCCCCGGGGGCCCATCCCGGTGGCGGGCTCCG
>chr1_242011068
GAAAAAGTTGCTCAGTCCCCCTCGGCGTCATCAGTCCCATCCTAATTCCTTCATTCTCTTTAAAACGCCCGGTTGCCTCTACAAATCGAAATTGAATTCAGTTCACGCTGGGTTCTTTTC
>chr1_85086712
GAGGGCGCTATGGAGCCGGGCGCTGGTGAGTTCTAGCCCTTCGCCAGGAACGGCGATTCTCAGCGTCCTCTCCGGTGGAGGACAGAAGGCATCCCAGGGTCGCGGGAGAGCCAGCGCAAA
>chr11_62439752
ACCACATCCGACTCGCGTCTCGGCCCTGGCCCGCCTTGCGGACCTTAAAGCAGTCAGTCCAGGGTTTGGGGGAAACGTGCTCACCCGACGGCAGCTCACAGGACCCCGGAGAGTCCTGGC
>chr11_67121002
TTTGGGGGTGGGGGAGGCGTCCCTCCCTGGACCCCGGCGACTTCCTCTCTCGGTTTGTCTGGGTCATCTTGTCTGCCCGCCGCTGGCCTGGCCCCGTCTGTCTCTCTCAGCAGCTGTCTT
>chr11_95657330
CACCGCGCCTGTAGGCTGCTGGGCAGCGGGAAGACCCCACTGCGCAGCTCAGACGCCGGCATCGACTCTCCGTGCTGGCTGTGTCCGGCCGCGCGACATCTGGTCTTGGGGAAAGGGAGG
>chr15_34517101
GTTGAGGAGTCCGGGTTTGGATTTAGAAAAGCAGGGAGGAAAAAAAACCAGGCAAGACTTAGTGCTTCCTAAAGCCACTTCCGCGCGCTCCCCTTTTGAATGTCCTTGTTATGTGTTCCC
>chr15_90809227
GCCGCGCCCCCTTGGCGCCGGGTGTCCTGCCGCTGCTTGCGCAGCGGCCCTTGTTTCTTCTTACCCGTTGTTAGGGGCGCAGCGTCAGGTGTTCAGCTCCCCTGGGACCACTGGTCCCTT
>chr16_29973004
ACCAGCCGCGCCCGGGTTCCCGGTGAGGACTCGGCATCCGCTCAGAGTTGCAGGGCTGCCACTTGAGGACTCTGTCCACTGGGGCTGGGAGTGGTGTTTTGGACTCCGCTCTTCTGTGCA
>chr16_74330560
GGAGAAAGGGCTGGAGAAAGGCGGGAATCGCCCCTCGTCCCTCGCCGTGCGTTTCCCTGGACTTAAGGGCCGAAGGGACACCGGCGACTTGACCTCCTGGTATTGGCCTGTACCGTCACC
>chr19_1103750
CTCGCTTGTGTCTAGGAGGCCGTGGCCTGGCTGGCGGCGCGTCGGGAGGCAGCGCAGTTATCCGGCTGGTTGACAGCAGCGCGGCCGCAGGCCAGACAACCTGAGAATACTACTTAAGAC
>chr19_39343313
CGCGCATCTTTCCTCCTGGTCAGGCAAGTGTCTTGGCTGAGGCAAGTGTTTGGGGTGTAcattgctcacataaggaaatgggctggagggacgcaagtgactaacccaggatgccacagc
>chr19_46010746
TTGTGGGTGCGGGGAGTGGAATTTTGGAACGAAATGTAACGAAGAGAAGTACAGTAGTAAGAGTAACACTGTAGCCGCCACCGGCAAGGGGTGCGCGCTGGGGAGCGGACGCTGCATCCC
>chr2_60983235
GCCCCGCCCACAAGCTCAGGGCTCTCAGTATACCGTTGGTTCGAAGGAGTATTTATTTGGTACTCTCCTTTGTCCGCGGTACTGTCAATGCCGGTAGACCGCTTGGAAGGAAATTTGGAG
>chr20_21106721
TGTTTACCCGCGGTGCATGGTGGGGCGGTCTCCTTCGGCAACCCCGGCCGAACGGCCACCCAGAGGCTGTGCTGAGCTGGCGCAGCGGCAGCAGCATGAGCCGGACCCTCGCATCGGCCG
>chr21_48055064
GCATTAGCGCCACCCATTTCTCCTTAACCCCAAACTTCCTCTCCCCACAACAGAAACGTCATCATTCTGCTTCCACTTATCCAGAAGAAAGGCAGAGGGCGCACACTGCGCAGCGCGGAT
>chr22_29196734
CAGGACCGTGGCTATGGAGTCCGGCGTGGCAGCGGCAATCCCTGGCCAAAGGTACTTGGGGTCATTTTCCGCGGGGGGTTACGTGCGGGAGCGTGTCCTCCACAAACGGATTTTCCCCCC
>chr3_49209059
CCCCGCGCCGGAGCAGTGCCGGAGCCCCGCCAGAGCCCGACTTCAGCCCCAGCCAGATCCCGCGTCAACGGAGGCGGAACGGCGGACCCCGTACCCTGGCAGCATCGGAGCACCGGCGGG
>chr5_21459638
TACTTCCTCCAGCATTTGCCGCGAGTTATTGGCAAGTTCCCCTGCAGTTTGGGCTGTCTCTGTGGCTGGTTCTGCGGCGTGCGGCCAGCCATGGAGCGCTCTGGGCCCAGCGAAGGTGGG
>chr5_43483656
TCCCGCGGCCCTGGGGTCTGCGAGGAGCCCTGGCGCCGCCCTCCGGCTTCGCGCTTTTTCTAGATCCCTAGAACCCCAGCCCTCCGCCTACGCTCCGCGCCCCTGGCCTTTTTCTGGCCC
>chr6_31619833
GGGGCTCCACGACGCCAATCACAATAAGCAGGGAGCCAGTCAGATTAGGAAGGAAGCACGAGACCAGAGACTAGTGTCATCACCGGTCACGGCAGGACAAGCGCCCCAGAGGTCGGAAAA
>chr7_2393607
ACCGGAGCGGTTCGCTCTGCGCGGGTGCTCACGGGACGGGCATTGGGTGCATGTGGCTTCTATCTTGTTTTTTGCCGGAGTGGAGGACAACCACTGGTTGGGGGATGTCTTAATCATCCT
>chr1_149859508
CCTTCACCCCTCCCGGTAGCTCTTATAAATTACATCAAATTGGTTATTCTTTCCACATTCTTCTCCTTGTAAAAGAAGCTGTAACTGCAATTTTAGCCGTAATGTCAGGACGCGGAAAGC
>chr1_160232180
TGTAAGATGGCGGCGGCGTTGGTGGTGGCAGTGGACGGGGCGGCTGGGCCTGGAACAGTCGGAGCAGCCGCTAGCAGAAGGATGACCCAAGACGGGAAGCGGGCTGCTGAGCCTCGCCGA
>chr1_235530508
GCCCAGGGAAAGCGCGTGTTCCAGTTTACTAGATACCACAGAAGTGAGTTACAAATCCTGTAAGAGGTTCAGTTCCATGCGTATTGAGAGTCTACCACGTAGGCAGCATGCGGTGGTCAA
>chr10_104614215
TCCCAAGATGCAACGCGACCTCCTTCCCACAGCAACGAAAGACTGCGACTCCCCGGACTATCAGGCCGGGAGAGTCCACTTCCAGCTCACCTCGGAGCTCCGGGAGCCTTTCAGCACCTG
>chr13_49821879
GAGCTGTAAATCGCTTGAGACCTGTATTTGGTTGTTTTGTTGGTTTTGCCAAGTAAGGTCACTTGAGGATTTCTTGGCTCGAGGTCCCAGGTTGCGCAGACTCTGACTGCATCGAGTTGA
>chr15_40675201
TTTGAAACCCAGGCGGCCGACTTAGCCGGTGGCACGACAGTTGCTGCAGGGAATCTTTTAAACGAGAGCGAGAAGGACTGCGGGCAGGACCGGCGGGCTCCTGGGTTCGGCTCTCCCGGG
>chr16_67881589
AAGGGCGTGGGCTGGGCCTACCCGGCAGGAGCCGCCTCACCCCATCAGGCCCAGATCCTCTAAGACAAGACAGGGATAAAGTCTCCCGTGGAATCCCCTCCCGCCTCATATTCCCTGACC
>chr19_12476429
TACACCCCTCTGAGCTCCCGCTCCTGGCTCTGTAGCTGAGAGAAGCCCTGGCAGGTCAGTGGCAGGCACTGTCACGCTGAGTCCTATGCTGGCAGCGGGGAACCTTGGGGAGAACACGGG
>chr2_152117900
TCAGGACTAGGCTGTCACCTCCCACACCCACTGCCCAGGCGACGGGGACGCCGCCGTTCGTCGAGGAGCTGCTTCGCAGGCTGTTAGGGCTTAACTGTTGTCCTCCCACGCCTCGGGGGG
>chr2_178129376
CCCGGAGGAGCCGCCGACGCAGCCGCCACCGCCGCCGCCGCCGCCACCAGAGCCGCCCTGTCCGCGCCGCGCCTCGGCAGCCGGAACAGGGCCGCCGTCGGGGAGCCCCAACACACGGTC
>chr3_20081630
CGCCGCCACAGCACACGCCCTCCCTTGGTTCTCCTGCCCGGGACTCTGCTCCGCGCCCTGGCTGCGGACATGTTCCTCGGGACTGCGGACTAGGTGTGCGTGCCGGCGGCTGCCAGCCTC
>chr4_178363747
CCGCGGGAGAGTTGTGTCACGGGGCACTGAGCTGTTCCCTGCGCTAAGGTGCTTCTTCCTAAGTGCTGTTCAGATTTTTAAAATAGCCAGACAAGTTGCTGCTTTTCCTGTGGTTAAAAT
>chr4_84376964
GATTGGACAGGGTAGAAGTTTATGCGTGCTTCCGGTCCGCGAGCCCTGAGAGCTAACTTGGGGTCTTTTCCCAAGGTGGATGTAGAAGCGGGCTCCGGCGTCCCACTCTCCCTTCCATAT
>chr6_31830590
GCTTAAGGGTGACATCTGCGCTTTAAAGGGTCCGGGTCAGCTGACTCCCGACTCTGTGGAGTCTAGCTGCCAGGGTCGCGGCAGCTGCGGGGAGAGATGACTGGGGAGCGACCCAGCACG
>chr7_129074068
ATGAAGAGATTTTTGAGGGGATCTTTTTAGTCCTGCGGCATTGCTGGCGGACGGAGACTCCTAGGTTAGCTACAGGCTCCACACCTCGCGAAAGCTGGGCCTTGAGATCAGGCGGGTTAT
>chr7_99517146
CCGGGCAACGTCCGTGCGTTCTTTTTGGGTCCTGAACCCCGGAAGAGAAACTGCGTTGTACCCTTTTACGTGAGGCGGTGACGGCGGTTCGGAAGTCGTCTGGCCTCCCCGCGGCCGCTC
>chr1_113217118
CCATTCCGGCCGCAGCCGACCTAGATCCCAGCCCTGCCCTTTGCTCTCCTGCTTTTCACTGAGTCCCGAGGCTCTGGAGGGTGGGCGTGAGGGTAGCCCTGGCTGAGGCTCGGAGGTCCT
>chr1_155829068
CGCTGTGGTTCCAAAACGAGAAAGTACTGAAGGGTAAGAAGCATAGGTAGATTATTATATGAAATCCTCTGATTTCAGTTTTCTGGGCTTTAATACAGCAGCAAAATGTTCTCGGTCCTG
>chr1_15943642
TCTCTGCTGACTGGTTGACTTAATGACAGAAGTCTGTGGAGGAGTCCCCGGTCTTATTTATTCACCGAACAGGCATTGATTAAGCGCCTACCATGTGTCGGGCGCTGGCGATGCAGAAAT
>chr1_167189733
CATGCGCTCCCTCTAGCTCAGAACCAGATTATATAGTATCCCGGGCGCCTGTGTCTTCTTACACTTCTCCCTTTTCCTCCCGCCTTGCTTCCCTCCTGGCTTCGCTCCGGTCTCCCCCAG
>chr1_213188966
AGGCCGCCCGCCCCTCTCTCCTCCCTCCGAGTACCCAGCCCTACTGACCGGCCTCTTCCCACCACACAGTGGCCGTAGCCCTTCCTCACACAGCGCCAGGCTTCCATCTTCGCCCTCCGC
>chr1_25664873
GGGTGGATGGTACTGCTGCATCCGGGTGTCTGGAGGCTGTGGCCGTTTTGTTTTCTTGGCTAAAATCGGGGGAGTGAGGCGGGCCGGCGCGGCGCGACACCGGGCTCCGGAACCACTGCA
>chr11_4115845
TCCCATGGGCCCCATTGGATATGGACATGCCCGGCGGAAATGCTGCTCTCCTGCTACCATGTTTTGTGTGGGCAAGCCGAGTTCGGGACCCTCGGGGCCCTGGCGTAGCACCTAGAGCCC
>chr15_44828974
GGCGTTGGCAGGGGAGGGGCGACGAAGACTGGCGAGGTTCAGGCGCCAGCCAAAGAACCACTCTGCTAACTTCCTGGCACTTACGTTTCCTACCCGGGGCCCAGAGTCGGGCGGCGGTCT
>chr16_66586561
AAGTAGGGGAGGGCGGTGCTCCGCCGCGGTGGCGGTTGCTATCGCTTCGCAGAACCTACTCAGGCAGCCAGCTGAGAAGAGTTGAGGGAAAGTGCTGCTGCTGGGTCTGCAGACGCGATG
>chr17_73775860
ATGACGCAGAGACGCAGCGTGAAGCGTGCCTATAAAAACGGAGGCGACGCGGGGGCTTGGAGCGCAGAGCGGTTTGGTCGTTCGTTGGGCGGTGCTGGTTTTTCGCTCGTCGACTGCGGC
>chr2_180871773
TACGTCCGGTGTAATGGCGGCGCGGTGGAGCTCTAGGTAATTATCGAACTCCGTGGAGTCCCCGCAGGCAGAGACGCGGAGTGGGGGTGGCGGGTCGCCGGATCGGGTGGGAAGTAAAAG
>chr2_55746556
CTGGAAGTCATAGACAGATTGCGCTCTCTCTTCTGATAAATGCGTAGGAGCCAAGGTTTAGAAAACGCGCAGTAGACGGGCGCGGTGGCTCACGCCTGTAATTCCAGCACTTTGGGAGGC
>chr20_30327128
TGGGTTCAAAATTTCAACGATACTGAATGAGTCCCGCGGCGGGTTGGCTCGCGCTTCGTTGTCAGATCTGAGGCGAGGCTAGGTGAGCCGTGGGAAGAAAAGAGGGAGCAGCTAGGGCGC
>chr21_9968528
CTCCGGAAGTGCGGATCCCAGCGGCGGTCGTGTAGCTGAGCAGGCCTGGGGCTTGGTTCTATGTCCCTGTAGGTAGGTGCGAGGGCGAAGAGGAACCTGTGGGCCTCGGGGGATCCCGGG
>chr3_23958418
TCCCGCCCCCTGCTCCGCAAGATTCGAGCCTGAGCGGCCTGGGCGTCTCGAGAGGTGAGAGAGTTGGCGGCGAGGTCTCGGCGGCTAAGCGAGCGTCGGCGACTGTCTCTCCGCGAGAGG
>chr3_24536523
CGCGGGGGACCCGGAGAGGCGGGGACTCTGGTGCCCCAGCCGCAGTAGCTTCCTACGCCTATAAAAGTGGAGAGACCGGGGAGGTGCGGCGCGGCCCTGGCTGCGGCCGCCTCTCTTCGC
>chr4_120133894
CTCTGGGCGGCGGAGACCAGCCGCCTGTGCTCCAGTTCCCGGTGAGCCTCGGTACTGTGGCAGCAGTCAGTGTGTCTGGCGGGTGTCGGCGTGAAGCGGGGCTGGGCCAGCGGGAGGTAG
>chr4_77069751
AGGGAACGCCCCCAGCCAGCTCACTTCCGGTGGGCTTCACATGCTGTGGGGTGTCACTGTTAAGGTAAAATGCTGGGACGCTCGCGAGGGTGTGCCGCCTGAGAGTCCTTTAAAAACTGC
>chr7_144533277
AGGCAAGTGGGAGCCGCGCCCTGTGCTCTGCGTCCGGCACTACCCACCTCAAGTCTCCAAGGCTTCGTTTTCTGGGCTGGTTCTGCTAGCTGTAGTACTGCTGCCGGGCCCTCTGCACTC
>chr7_38217605
GGGAAATCTGGGCATCCAGCTTTGAAACACGGAGCTGGTTGGACTTTCCCGCATTGTGCATCGCACGGTTTAACAAGCGCCCGCTTCCTCTTCGTCCGCGTTTCTGCGCCTTCCGCTTCC
>chr1_90461584
GAATTTTGGCACAGCAAGCATCAAATGTCCTTCACATTTAGACCTGTACACAGCCTTGTAAGTGTTTGACTTACGGATTAAATAAACTGTATTTTAGCAATACTTTTCAGTTGTCTCAGA
>chr10_94333778
AGGGCCGGCTCGAAGCGCAAGCAGGAAGCGTTTGCGGTGATCCCGGCGACTGCGCTGGCTAATGCGGTACCGGCTAGCGTGGCTTCTGCACCCCGCACTGCCCAGCACCTTCCGCTCAGT
>chr11_57092740
TGCCTAGAGAAACTGCCTTGGCGGCCCCTCCCGGGCTCCGCCGCCTGCACAGAGCACAGTATCATCGAGCTACGCCGGCAAGAAGGTAGCCGCCGGCTGACTGAAGCGGCTTCCTGATAC
>chr12_56320896
TCCGGTGGGGAGGGGGGCGGGACCCCAGCCCGCTCACGCCGGAAGTGGTTTGCGTTTTCAAGATGGCGACTCCCTATGTTACTGACGAGACCGGCGGTGAGTGCGGGAGGCGCGGAGCCG
>chr12_6960644
GTGTCAATGGACTGATGCTAGGCTTGCCCAGGGGTGACGCCTCCTTGATAAGGGTACTTCTGTTCAGTATCGGCCTGCGAGCCGTCCGTGGCAGGCTGAGGAGTGCCAGTCTTCGCTTTC
>chr15_75918251
CCGTTATTTCCGCCTTCAACGGCTGGGGCATTTCCCATCGGCTAGGGAGGGGGTCTTCTTGCATTTGCTTTGCACTGTCCGGGACTCTTCCTGCTAGATGACTTGACCAGGCCGAGGCCT
>chr5_112312569
GTCGTCTCTGCCGCGGCTTCCTCGGCTGCCAGCTCTCCGGCGAGCCGGAGTCCTAGTGCCGTACCGTCAGTCCCCGGCCGCGCGGAGCCGGGATGCACTGTTCCTGCTGTGGGTCCTCAT
>chr5_31532209
CCTGCGGTGGGCTGAAGAGTTTTCCCTCCCTTGGCCCAGCTTTCTCAGGTTTGCTTTTTAATTCCCTCGGTTTCCTGTTCCGGAGGCGCGGGCGGTGCCACTGTCTTGGTACCTGCGGTA
>chr5_32174563
GGCCGGGGATCCGCTGCCACTGCAGCCTACACCCTTCCCGGCCCTCGGTGCTTGTCTTTTCTTTGGCGTTCCTGCGCCCCCTGACCCGCGGTCCTGCAGTCCTGCTCCCGTGACGTGCCC
>chr6_99963512
TGCGTTCTGCGTGTCCGCAGAGCCCGGAGAGTCCCTGATAATCTAAGACTCATAGCCACCGACTAGCAATTTGTTAGGATCCTGGGCCAGCGTGCGCACCTCGGATGTTGCAGGAGTCCG
>chr7_138794468
GGACTTGCGTCACACGCCTCAGTCGGCTGGCTTATAAAACACCGGCCAGAGCCCCAAGATCGCTTTTAGTTTCTCTTCTTTCTAAAGAAGGCTCGCGGAGCCCGGCTGGAGAACCTCACC
>chr7_16685816
GCGGGGCTGCGCCGGGTTCCGTGTGTCTATGTCAATGTGTCTGTCCTTCACTCCTCCATTGTctgccgccactgctgctgctgctgctgctgccgctgctgctgcACGAATCGCCGCAGC
>chr7_23221714
GCATCGAACGGTGCAGACTGAAGACGCCCTCCGTCAGCGACGCCGTCGCAATGGCCATTTGTCAATTCTTCCTTCAAGGCCGGTGCCGCTTTGGAGATCGGTGCTGGAACGAACATCCCG
>chr7_43769283
CGGGTCCTCCGGCCGGCTGATCCAGAACTTAGGTCGCCGGGACGTGTGGCTTCTGCTTCTCAGACGCTCGGACTCGCGCCGGGAAGGGTTTCGCCTCCCCTGGTCCCCGCTTTTTTTTTT
>chr8_99057939
TGCCGGTTGCTATTGGTACCGCTAGCTAGAATGGCTGCGGGggccgtacgcggctgctcatacctttaatcccagcactttcggaggttgaggcgggaagatctgttgcgtccagctcaa
>chr9_100818786
CTCTCCTGTGCGAGGCTTGAGGCTTGCTGTCCCAGAGCGTGGTCTCGGACCATCGCGGTATCCGTGCGTGCACCCAGGAGCAAGCATTCCCTGCAGGAGGCGGACGGCTGCCTGCGCAGG
>chr9_132816086
GGAAGGGCCCGGGGAGCGGGGCTCGGCGGCTAGCTCCGCTGACCCTGTGGTCGTTTTCCTGGAGATTGCGACCTAGGAAGTCGTCGAGGAGCCTGTGCTGCCCACCTCGGGGCCCTTCGA
>chr1_100817737
GAGCGGGCGGGGCCTGTAGGCCAGAAACTTATGAATGAAACGGCGGGGTTGAGAGTGGACATCGCCAAAGGCGCTGTCGCGGCCTCGGAGGCTAGGATGTGCTGGCGCCCCCTTTCTTTT
>chr1_146556582
GAAGTCGCCCTATCCCTGATGTCACTGACAGCGCCTTCCCCGTCCCAGTCAGCTTTTCCATCCCACCCTCCGCCACTCAGCCGAACAACATGCTGCCACAGCCTGCGGGAGAAGTGACGT
>chr1_167523200
TGGTTCATCTGCATTCCAATCGCTCTGCCTGCCCTCTTTAAGGATTGTGAATTTGTCCTAAACGGGATATTTGTTTTGTTTTGtttgacaggcggaaaaagaaaggcttgaagaaatcaa
>chr1_23671311
TTAGCCCCCGAGTCCTCCCTCGCACCCCCGCGGCCGGCGTTCCCCCCAGACACGCCCATAGCCACGCGTTCGGGCCTCTTTCGGTCATCTTTTCGCCTCTAGTGAGCACACGATTTAAGG
>chr1_763138
AGCAGCACCGCCCCCGGCACAGGAGCCTCACGCGCCTCTTACCTAACAGGAAGTTGGGTGGAAGCAGCGCGGACCCACGGCGCACCGAACGCACTCCAACAGAACCCGACGCAGACACGC
>chr10_79789474
GCGCTTACTGGAAGCCGCACCGAGGCGTGTGCTGTATTTTAAAAATCCCATTTCTGGTCAATTTCTCCACGTAATCAGACACCCGCAGAGAAACTGCATATAACTCTTTGCCTCAAGGCT
>chr11_86749083
CTCGCGCCCCTCCCTGCAGGGCTCAGGCTCTCCCCCTCCTGTCTTCTCCGCGCTGTTCCTCGTCATGGCGGCCCTCAGCAAGTCCATCCCTCATAACTGCTATGAGATCGGCCACACTTG
>chr12_51318502
CTTTTAGAGGTCACTGGAGAGCCCGGTGGGGTGTAAGTACACTGCGCTTATAAAACTCTAGCAGGAAGCTAGCAGCTGTCTCCAAACCCAGAGAAGGGGAAACAGGAATCGATTAGGAAT
>chr12_66563575
TGAGCACTCCCTGTGAGTCCCAGGAGATGGCCGCTCTCCCTCGGAAGCCGGAAGTCGGCTTCTAGAGGCCGAGCAGTGCAGACAAGCGGCTGGGAGGCACTGGAGAGGGGACAACGTACC
>chr16_691687
GAGGCCAAGGCGGACGAGGCGCCCTGCTGCCCGGGAAGGCCGTTGCTGCCTGGAGGCCATGTCAGTGTCGGGGCACCGCACTCAGACTGCTGGCGGCGAGGACCCAGGGGCCCTGCGGGG
>chr17_46184921
ATTGGCTTCCCCTGACAGTGGGCGGAACGCGGCCCCGGATTGGATATCCATTCGCCGTCCCTCACCCGGCACCTGCGTGCACTCTCCGGCGTCCCAAGTGAGTGGAGGGGGGATCCCGAC
>chr19_12405591
GTGGCCTCTTCACCCTGGTGACCTCTGTTCCGTATTCTGTCACTGAGAGACGCCCTGGGACATCTGTGGTGGCTTTTGTCGCGCTGGGACCTACCCTGACTACGGGAGTTGGGAGGACCC
>chr19_45971256
CGTAAGCAGGGGGGCGGGTCCCGGGCATATAAATACAGGCTGGCGGGTCTGTGCTTCATTCATAAGACTCAGAGCTACGGCCACGGCAGGGACACGCGGAACCAAGACTTGGAAACTTGA
>chr19_48828722
CACCCTCCCGAGGCCCCCGCCTCTCTCACCGCCTTCCTCCCTCCCTTGCTCTCCCCTCCAATCCAGAACCCTTTCTCTCTCGCTCGCTCTCCTTCTGCGTCTCTTCTCTCCCTCCTGCCC
>chr2_127413550
TTTTTTAAACACACACCCGCCCACTTCTGAACTCTTCTTTGCTCCAACTTTCCTGCGCAAGAACCACGCTTTTCTAACCGTTTCTCTTTCCATCTGCCACTACCGGATACAGAGGTTGTG
>chr2_178417876
GGTGCAGGGTAACTCTCCTTCCCTGCCTCTTAAAGATGAGGGGCGCTCACTGTGTCTGTTATGGCACCGTGGTCTCTGGCGCGGCGGAGGAAGGTTTCCGGCCCCATGTTCCTGGCGATT
>chr20_17949446
GACGTCAGCGCTCGCTGCCATCTTGGACTCGGGCTGAGTAATAAATTCCCCCCGCACCGAAACGCGGTCTTTCTCTAGACGCGTCTTGCTGGGAGAGTGTCCGTTGCTTCCCGTCCGTGT
>chr21_34864194
AGGGGGCGTCGAAAATGATGTAAAGACCGAGTTGGCGGCGTGGGGAGTTGTGGCTCGGAGGGCGAGGGTAACTTTCTGGGGGCAGGGGAAGGCAAGGCTGTTTCCCCGGAACGGGACCGG
>chr5_33441133
TGCATCAGCTGGTCCAGCCGAGGCCAAGTCCCGGGCGCTAGCCCACCTCCCACCCGCCTCTTGGCTCCTCTCCTCTAGGCCGTCGCTTTCGGGTTCTCTCATCGCTTCGTCGTTCGCCAA
>chr6_26923971
GGACCAATCATCAGGATGTGGGTGGGGTGAGATAAGGGAATAAAAGCGGCTGCCAGAGCCAGCAACAGCAACGTGCTGGGGTCCCTTTCCACAGTGTGGAGGCTTTGTTCTTTTGCTCTT
>chr6_30457279
CTAGAGAAGCCAATCAGCGTCGCCACGACTCCCGACTATAAAGTCCCCATCCGGACTCAAGAAGTTCTCAGGACTCAGAGGCTGGGATCATGGTAGATGGAACCCTCCTTTTACTCCTCT
>chr7_66093607
CGAGAGACCCGGCGGTGGTGCGCCGCTACGCTCTCATAACTGGGCGTCGGAGTCTGCCGTGAAGAGGGTTCTCACCCGCGTCAGGGTAGACGCCTTATCCCTTCACACAGGGGGTCACGA
>chr7_92076799
CCTGGGGCCAGCTCACCGCCGGAAGTCTCCGCGTCCCCCCCACCCCGGCCAGATCCCTTTCCCAGTCCTGCTTCCCAGTGCCTCGGGCCAGGGAATCCTGGCCTCCGCCTGCGGAGCCGG
>chr8_22551125
CAGACAAAGCCCAGCCGAAGGGGCGCGACGTCACAATGGAAGCTCCTCACAATGGAACATTAGAAAGCAGGAAGCGGGCCGCAGCCAACGTGCGGCGCCCGCACCGCTCGCGGCTCTTga
>chr1_38478458
AGGAATCAGTGGACTTGGCGGCAGAGGCAGTGCGGATCCGGCGTTCTCCACTGATCTTTTCCAAGGCTGTACAGACATGGCGGCGGCTTTTCGGAAGGCGGCTAAGTCCCGGCAGCGGGA
>chr10_121410926
AGCCGATGACTCAGGGCGGAGCTCCGCATCCAACCCCGGGCCGCGGCCAACTTCTCTGGACTGGACCAGAAGTTTCTAGCCGGCCAGTTGCTACCTCCCTTTATCTCCTCCTTCCCCTCT
>chr10_73976806
CTTCTCTATCTCCTGCATGACCTTTGCTGAGCTGCTCGCCCTGCGTTCTGTCGTTTGTTCATCATTCATTCATCCGAAATGCTCGGGACTGGAAGCACAGTGGAAACACTGCCCCAGGTT
>chr12_122985471
CTTTCGCGGCCTGCGTCTGGAGAAAACCCTAGCGGGTGGCTCCGTGCGGCCAGAGCTCTAGAGAGTGGTGCCGCCTTCCAACCTTCTTCCCCAAGCCCTGGTGGCCGGCTCCGCCTCTTC
>chr13_45915325
GGCGCAGCGGGCGATGACGTAGAGGGACGTGCCCTCTATATGAGGTTGGGGAGCGGCTGAGTCGGCCTTTTCCGCCCGCTCCCCCCTCCCCCCGAGCGCCGCTCCGGCTGCACCGCGCTC
>chr14_23426295
CCACCTCCTTCGTCGCGGCCTCTAGTGCACTTTCGGCTCCTTCCCCTTCCCGGGCCTTTCAGCTTGGTCTTTCCGGGCCTCGCTTCCCCCAGCCCCTGCGCCCGGCCCGAACGAGAGGTT
>chr16_1922323
CTCAGACTCAGCCCTCGGGGGAGGGGAGGGGAGCCCGGTTCCCGTTTCCTCCTTCTTGGGAGTTAGAGGGACAAGACAGCCGCAGGCGCGGGGAGGGGTCTCCGTGCGCTCTCACAGCCG
>chr16_57496596
GCGGAAGCCGCGGAGGCCTCGCTGACTGACTTCCGGTGTTGGCGGTGGCGCCGCGCAGTCACCGCGGAGCAGACGCGGAGGCTGGTGGCCCCTGGGCGAGATGCCGTACGCCAACCAGCC
>chr17_74722947
cccctcccctcccGCGCTGCCGCTGTGCCCATCACTTCCGGTCGCGCCAGCCGCCCGTTGCCAGTTCTGCGCGTGTGAGTCTCTTTCGCCTTGCTCCGGGCTTTCTTCGCTCGCAGCGCG
>chr19_1021505
CGACCATAAGTTATCCTAACCAAAAGATGATTTGATTGAAGGGCTTAAAATAGGTGTGACAGTAACCCTTGAGTCgtgctcgcttcggcagcacatatactaaaattggaacgatacaga
>chr2_232329191
GCGCCGTCGTCGCCTTTCCACAGGCGATTACTGGGCAGGCTCAGTCTTTCGCCTCAGTCTCGAGCTCTCGCTGGCCTTCGGGTGTACGTGCTCCGGGATCTTCAGCACCCGCGGCCGCCA
>chr2_27805673
AGTGAAGGGGCGGAGCTTGGAGCCTCGGCTGGGCCTCAAAACCCCTGGCTCTCATTCCGAATCTTTGCACAACTCCTCGTGTCCCTCCAGCCTGCCTTCCCCATCCACCCGCCCAGTGGT
>chr21_40817869
GGCCTGGAGGTCAGTGTGGCCTCGCGTTTGTCTTCGGTGACGGGAAGTGAGTTTCTTGTGTAGACGTCTGTAAACGATCCTCCTGCCGTCCCTGTTCGGCGCCCGGGACCCTGCCTTCCC
>chr22_22874622
ACACGTGACTGGAAAAATGATTGGGCAATAAGGGGCTTAAAAGGAGTGGGACCTTCTGATCTGGCCTCAGAAAGGACTTTGAAGAGCAAGCGGCGTTGTTCGCCTGCGGAAGCAGTGCTG
>chr3_172468596
GAGCAGCTTAGTTTTTGAATCGGTTGTGGCGGCCGCCGGCGAGGAATGGCGGTATTTGTGAGAGGAGTCGGCGTTTGAAGAGGTGGAACTCCTAGGGCTTTTTTGAGAGTGGTAAGGACT
>chr4_170533697
GCCGGCCGCTCTCCCTTAGTCCGCATTCGCTCCAGGGTTTTGGGACCCTAGGTTGCGGAGTCCTTACCCTACCCTGGCCTCTCGAGCAGTTGTCCCCATAACTCGGAATCTAGAGCCGCT
>chr5_114961707
CTCAGGCTCCGCCCCTTCACCCCCCGAAAGGCTAATCCCCACTTCCGACCCTCTCAGGCCTTTTCCGCTTCTCTTTTACCTCCCCAGGTCCGCCCGTCTGCGCCCCTCACAGGAAGCCGG
>chr5_141704819
CTGGGACTGGCTCAAGCTCCACCAGGAGCCGTCGTTCTTTTACAAAGAGGGGTGGAGGTTCCAGTGGAGGCTGTTGTTGCCTTTTTTTTTTTTTTTTTAATGAATGGAGGGCGGCGGCGA
>chr6_126101606
TTGCGTCTAAGCCACACCCACTTTGTTCTTGTTCTGAGTCCTGGTCCCTGAATCTATTTCCTGAAATTGAAGCAAATTCTCGGAAGCGCCGGGATGGCCCCTTAAGGAAAAAACCTATAC
>chr7_99098043
GGTGAGGTGCATCTCGCTGGTTTATCGTCCTAGCCCCGCCCGACGCAGAGGGTCTTGACGGTTTCCCGCATCCCGAGGAAATACGGGCGTCCGAGCCGGTGGCCGAGCTCCGGCAAGGGC
>chr9_127420480
GTAATTCAGGACTGGCAGTTTGAGTGTCTGGCTGCCTCTAGTCACTGAGAGACTTTGAAGGTGTTGCTTTTGTTTGGTGGCATTACCCACCCAGAGGTTGCTTACACCTCTCTACTTGTG
>chr1_149859764
TAAAGCCCCTTATTTGCATGCCAGGATCTTTAAAGAGAGCAGGCTTTCAAACAAAATACTGGTTTTGTTTTACTGAGAGGCACTGTGGGTttttgttttgttttgctttgctttgtttag
>chr1_186344693
GGCGCCACATACGTACTCGTCACCCCTTGGCCCTCCCTGAAGAGCTGGTGACCTTACCGTCAAAGCCCCGGGATGCCATGGATCGTCCTCGTTGGCGGCTTCTGGACACTGAGCCACTAG
>chr1_224032829
GCAGCTAAGTCACCCTTACCTCTTTGTGGAAAGGGGTTTTGGTAAATGCAATCTCGGAAGTTTTAGATTGCAGGAAAGCGTACGTGCCTGGCTCCCTTCGTTTCCCACAGCTTTTAGCAA
>chr1_236445260
AAGCGAGCCGGGGGCGGGGCCGCCTGGGGGATGAAGTGGGGGCGCTCGCCTTTCCTGCCTCACTCGCAGCTGCCGGGTGTTGGGGAAAGAGTCGCCTGCCTCCGGACTGGAGTGCAGACC
>chr1_46769417
CCCTTACAAGTCCTTCTTGATCCTGAACTGGGTTAGGTGCCGCTGTTGCTGCTCGTGTTGAATCTAGAACCGTAGCCAGACATGGGACTGGAGGACGAGCAAAAGATGCTTACCGAATCC
>chr1_75198931
CAGGGAGAGACGAGGCTACCATGAAGGAGCCGAGCGCAGACCCTGAGTCCGTCACCCATGGATCGCAGCGCGGAGTTCAGGAAATGGAAGGCGCAATGTTTGAGCAAAGCGGACCTCAGC
>chr12_77459343
TTGGTGGATTCTCAAATTCGGTCTCAAGGCGCCAGAGGAGGTGTTTTAGCGGGGACTACGATCCAGGCTGGAGTTGCGCTCGGCCGGTCTGAGCGCTGGCGCTGCCCGGACGCCGCGGGG
>chr13_77601287
GGGCGGGGACGCGCCAGGGAAGCGCGCGGCCGCGAGCCCTGGGCGCCATTTTAGACTCGCTGTTTGTGGCCCAGGTGCAGGAAGCTTACGCGGTGGCAGCCGCTCGCTGAGGTAGTCTCT
>chr18_32870131
CCCCGAACCGCCGCGAGCTGTCCCTAGCAGTGCCTTAGCCAGGGACCTGCTTGGCCAGCGACAGATCCTTTGCTGCTCTGTCTGCCGGTTCTTGAGGTGAATGTCGGAATCCATTATCTT
>chr18_33552426
GCGTCCCCGCCCCCTCAGTTCCACCCCTTGGCCTGCCGGGTCCTCTCAGGCACCCAGCGGAGTTTCGAGTCAGACTTGAGCTCGGGCGTAGCGGCTAGACCGGGCTGTGGCGATAGAGTC
>chr18_3594554
TTGGAAGGGGTGGAGGTCTTTGCTGGACTTGTCTTCCGAAAAGTATGAAGAGTGGAAGTCAAGGCTCAGAATGGCGTCCTTTTTTACCTTATCACCTTAACAAAAACTTCACCTTAGCTG
>chr19_15529782
GCTCGGGTGTGTGTGGAGGGGACCCTGTGGTTAGCAGCAGCTATCGCAGCGTCGGATGTTCAGAGCAGCAGAAGCCGGCGTCGTCGGATGTTGTGTTGCCCGCCACCATGAGCTACACAG
>chr19_40950200
CTGGTGGGCCAGAGGCCAGACGGAGAGGCCCCGCCGAGGTGAGCGAGGCTCCAACCGGTCACTGGTGGGTCCTGGCACTGGCGGGTCGCAACGCTGTGGGCGTTCCAGGAGGTGGTCGTG
>chr19_53193687
TTCTCGCAAATCTGGAAGCGGATCGCGTGGAGTGACGGTCACACCGCGGCGGTGAGTTTCGCTGTTTTGTATTAAGTCTGCATTTCCCAGGTCCTCAGCGTTTCTGTCCCTCGGACCTAG
>chr2_97001403
TGCGCAGACCACCTCGGGCCTCCGCGGGCGGCGTCAGAGTGAGTTTTGGGTTGAGGACCCCGTCTGATTGGGCTTCTTGGGGTCGGTGGACCCCCTGAAATAGTATGAAAACCCCCTCCT
>chr3_112281340
ATGGGGCTGTCAGTATTGGCATTTCTCCCCACTCCCCGCAGGCTCTATGCGCTATTCCTACAGTACgctgggaggctttgggcaagttacttacccaacctggggtttagtgtcctcagc
>chr3_129118826
TCCACGCTTCTAACCATTAGTCTAAACTACCTTGCTTTGTTTTGTTGGTTGttttgtagagttatggttttactattttggccaggctggtcttaagcgatctctcgcctcagcctcctg
>chr3_48955720
AGTTTCTTTTCACAGTATAGGAGTTGTCATCATGACTTCCAGTTACCTTCTGGGACCGGTTGTCAAATGATGTGGCTAGAGACGGAGGCTCACTCAGATTGTTGCTGCACCACAATGGAA
>chr4_15657190
GCCTCCCGCCCCCACTCTTTTCGTTTTTTGTCGTCTTCATAAGCCGCAGAAGGAACCCAAACCTTTTCCCTGTTTCTTTCACTACATGAAAGCACAGTAGCTGAGGGTAGGGGAAAGTCG
>chr6_10723346
CGCCCGCACCGTCCCCATTCTCTGACCGCCCCTCTCCCGGTACACTGCGCAGGCACAACAGAGCCGCTCCCCTCTCCTCGCCCCGCCACCGGGACGGAGAGCGCCCGCCGCTGCATTTCC
>chr8_61429574
GAGGCGGGGCGGAGGCGCCGCGGCGGCTGTTATTGTTCGGCTGGGCTCGGTCGGGCGCTGTCTCCCTCGGCTCTGCGGGTGTCAGTTCGTCCGGCTTCCTCACAGCCCCTCACTCCCGGC
>chr1_165667735
TGTTTCTCCGAGCAGGCCTGGCCGCGCTCTCCCCGCTTCTTCGCAGTCTTCGGCCCTCTCCTGTCGCCGCCATGAGCACTGGCACCTTCGTCGTGTCGCAGCCGCTCAATTACCGCGGCG
>chr1_169764010
AGCCCCTGGAGGACTCGACTCACTGGTGCGCGATTTAGGTCCGGAGGAGGCGTTGTGAGGTGAGCTTTTTCAGAAGCGCGATCCCAGGACACGTCGGGAAGCAAGCATCCCCAGGTCTGG
>chr1_211431897
CAAGAACTGAAAACGCGTCTACTGGGCCAGGTCTCATGTTTATCTTATTTCCCCCTCACTCCACAGCACTCACTCCCCAGCTATTAAAACAGAGAAGAAAAAAAAGGAAAGAAAGATGGT
>chr11_62438809
ATCAGTAGAGGCCCGAGCTGTGCTCTGTGGTTTCCTGCAGTCACCCGCGCGTTTTCAACACAGCGCATGGAGGGCATCTACACACATACACATCCCTCTCCATCCCCTCAACTCTGGAAC
>chr11_809476
GCGGGCCTACCCGGAACGGCGCGTGGGCCCGGGCAGAAGCTGCTGGCGGTAGGCTCGCCTTGACTCCTTGGTGGTTCCCTGGCCGCGGCGACCGGTGGTCCCACGTCCAGCCGGGCTCAG
>chr16_57837261
TCTCCTCTTCCGCACCCGGGGGTGTGGAGAGTGAGGGAGAATATTGCTGCTGGCTCTGGAATAAAATGCTGCCTCTGTTTGGGAGACAAAGAACAGAGTGGCTCCTCCAGGTCAGCTGTC
>chr16_68118558
AGCGGGCCCCCGCAGCTGCTCCCTTGACAGCATGCGCGTTTGAGGCCTCAGCGAACCCCAATGGGCAGGGCCTGTCCCTTGCTGGAAGTTGAGTAGATTGAGCGGGAAAGCCCGTTGTGA
>chr17_29421932
GCCGGCGCGGGCGCATGCGCGGCAGGCCGCCTTCCCTCTCGCTTCCCCCTCCCCTTTCCCAGCCGCGCTCTCAATCTCTAGCTCGCTCGCGCTCCCTCTCCCCGGGCCGTGGAAAGGATC
>chr17_45569798
GCTCCCTTCCCGGCGGCCTTTGCGGGAACAAGATGGCAGCCCTCATACCTCAAGGGTTCTCTTGTTTATCGAGGGTTTTGGGCTGGTGGTCTCGGCAGGTGGGTAGGGACGGGGCCGATA
>chr17_45973146
GAAGTCCTTAGGGTGAGGCCCACAAATGCCCCAGAAATAGCATATACATTGCGCCCTAAGTCCAGTCTCGCCCAGGTGTGGCAGGAGCTTTTACCTGCTCTTCGGCAGTAGCCGGCTGCC
>chr17_56595718
GGCCCCGCCCAGGAGGTACTTCTGAAACAGGTCCCCAGTGGCACCTCAGTTTATCCATTCCCGTTTTGGTTTCGCAGCTGTCATCCGGTCCCAACGCCAGAATAGGAGAAAAACCTGCAG
>chr19_16999630
GAGCCCGTGATGGGCGTGGGGATTGGGGTGAGGACAGGGCTGTCGTGAGAACAGTGGCTGCAGATGTGAGCGGCTGGCAGGAAGTGGCCACTTGAACCGCAGATGCTTCCTGGGCTGGTC
>chr19_47616366
ATCTCACCCTTCCTCCCGCCTCAGCCTCTAGGCTGGTTCGGGCCGAGCCGCCATTTTGTGTCAATTCCTGATTGCGGCGGGGGCCGGGCAGCCGGGGCACCCAGGGCGGGCAGAGAAGGG
>chr19_58919823
GGCGGGGCTTCCGGCGTCGGCTTTCGGCGCTGGCTTTGGGGCGGTTTGCGGCAGTGGGATCATTGGGCGGTGGGCGGTGTGGAGGAGTCTCCGCTGGTCCGCAGAAACGAACGAAGGCGC
>chr22_21357129
agcgcccgccaccacgcccggctaatttGCAATACGGAAATTTTAATAGGTAATTAGCTCTCCTAGCGTTATGGTGGGGAATACAGAGGGATGGTTGCCTGCCGCACCCTCCCCTCACTA
>chr22_22221933
CCCGGCACCCTCCTCGGCGCGCGCCCCTCCCTCCGCCCGCCCGCCGGCCCGCCCGTCAGTCTGGCAGGCAGGCAGGCAATCGGTCCGAGTGGCTGTCGGCTCTTCAGCTCTCCCGCTCGG
>chr3_123680161
CGCCCAAGGCGCTGGGCCTGGAGCAGGAGAAAGGGAGTGGAGGCGCGTCGGAGACTATGAAGCGCGGCATTCGGCGGGATCCTTTCCGGAAGCGGAAGCTCGGCGGGCGGGCCAAGAAGG
>chr3_150320913
TCACTGTCCTGACTCACCACCATCTTGGTAGTGTGCAAGACTCTGGGACGGCATGAGAAAGGCAGAAAGGGAGCAAAGGAGCTGGTGGGGTGTCACAGGGCCTATGTATGAGGCAGATGT
>chr4_15683191
CGCGGGAGTTATTTGAATGCCAGGGCGGTAACGACTCCCTAGGCGCCTGGGGCCCTCTGACAAGAAACCCTAGGAGACACCGCGGAGAACTCTGCCTCTGAGCTGGTGGGCGGGCCGGAT
>chr5_126366241
GCCCCGCCTCCCCTCCAGAGCCTGGTCGGCTTAGCCCTGCTTTCCGCCTCACTCGTTGAGCAGGTCCGTGAATTGTCAGCGCGCTGTGGGCGACTGTGTGGCCGCGGCGGCCGCCAGGCT
>chr6_27775703
ACTACCTCGGCCGCATAAACTATTATATAAAAAGAGGAGACCGACTTCTTGTTTTGGTTTTGCCACTATTGTTTCATTATGCCCGAGCTGGCCAAGTCTGCTCCCGCCCCGAAGAAGGGC
>chr6_36515158
TCCGCGGCGGGGGACCGGGCTGCCTTGGCCCCTCAGCGCTCGCGTCTTTTCCGGCAGTTGGAACGCTTCCTGTTGTCCTCACCCGTAACCGCCTGTTGCCCCCTGTCTCAGAGTCCCTCA
>chr6_42713790
GAGGAAGGAAGACAAGAGAGAGGAAGCTTGAAGCCAATATGGAGTCCGTCAGTTGCTCCGCTGCTGCTGTCAGGACCGGAGACATGGAGTCCCAGCGGGACCTGAGCCTGGTGCCTGAGC
>chr7_106301798
GGTGCTGGGGTGGGTGATGGCCTTTGAACGTAAGTCAACGGTTGGGTGGATCTAGGAGGGCTGCCACGTCTAGAGTAAGAGGGTGGATGTTGGCTACACCATGGGAAGAGTGACTCTTAG
>chr7_132766807
GAGGAGGCGGGAGCTCAGGACCGGCGCCTTCTCCTTGCTTCTGGGGGTCGTGGCCTTGCTCCCGCTGTGCGGGAAAAGAATCCAGGCCCTTCCACGCGCGTGTGGGTGCGGGGGCCCCGA
>chr7_65579867
CTCCCGGCATGCAGCGCGGCGATCCCGGCGAGCACCTTGGCGCGCGGAGCTGGCACCTTGGCGCTGTTGGTGGCGGCGGAGACAGCTGTGAAGTGTGAGGTTCTTTGTCTGCTGGCAGCT
>chrX_48114766
TGATTGGCCAGATGGAGTTCACTAACTGCCCTGATTGGTCCATCATCCTGGAGCAATGACATTGCAGAATATTTTCTCCTCCTCCAGCCACACTTTGTCACCAACTGCTGCCAACTCGCC
>chr1_16940205
CTCTTCTGCACAACGGGTTCGAGCAGGTTAGGGGCCGCGCAGGCGGAGGAAAGGAGTAACCCAGGGGAAGGACCGAGTGCAGCGGGGACGGGGAAATCCCTCTCTCCCCTCCGCCTGTCT
>chr1_226069582
CAGCCTCCCTCCTCAGGACTCCGCCAAGGCTGCAGGAAGTGGTCACCCAGGAACAGCCCGAGGGGTGGCCTCTGCCTTCCTGGCGTCAGGAGAGTCGGACGCTTGGCCCTTTCCCAGCCC
>chr1_228291196
GGCTTTGGGCGCCTGCGCACTGCGCCTACCCTGCCGGGCGCGGGAACGCCTCTGAACTGGAAGTTTAAAAATGGTTAAAACGGggccgggcggagtggctctcgcctgtaatcccagcaa
>chr1_45452485
CCGAGGAGCATTCGACACGTGTGTCCCTCTGtccattaacacattaccaacgccttttgagtattcctcccagtgcagggtgccgggaacccagacggaacaactcagcctctttcctca
>chr1_78148280
GCAGAGCAGTTGTCCTGGATGGCGGAGCCTTGGGTTCCGGGGGCCTGGGACCTGCAACTCTTTCTACAAGGCAAGTCGTTAGGGAGGGGCCCGGGGCGAGTGCCTCTTGGTGCCGGGATA
>chr1_93811298
CGCTGCCAGCAGCTTCCGCCTGCTACGGTCCTGGCAAGCACCTCGGGATCCCATTCCTTCACAGGGACCCTAGCCAGGCAAGCGCGCGCCTCACTGTACCGGAGAGCTCCAAGCACGCGC
>chr11_129872561
GGAAAGAGCTGGGCGCCATTTTGGGTGGGACTAAGCAAAGACGAAACACCCTCCCAGTCTATGGGGTAGTCTGGACCCTGGCTTATCTGGTTCCCTTAATCCTTTAGGTACTTACACGAC
>chr11_96076352
CCCCCACCCCCATCTGCAGCTTGCTGGCTCTCTCTTTCTCCTTCTCTGTCTCACTCTCTCTCTTTCTCTCCCTCTCCTATCGGAGCACAATGAAAGCCTGTGTATCGCCGTGACTCCGGG
>chr15_75315747
TCCACTGGGGAAATCCTGGAGCAAACCCTGGCCCTGTTCTTTGTATTGCTGGGACTCTCGATAGGGGCTGGCATAACTGTCCGACCTCCTTTCCTCACTCCTATCAGCCCCACACACACT
>chr15_75660903
GCCAGGGGCCTTCCGGAAAGAGGAGCGAGAGCCCGGCGATGGCGGCTGCGCCGGCCTTGAAGCACTGGCGCACCACGCTGGAGCGGGTGGAGAAGTTCGTGTCGCCGCTCTACTTTACCG
>chr17_26646218
CTAGCCCTCGCGGGGGCAAGGCGGCGACCGAGGCGCGTGGGTCTGGGAAGGCGCGCGGATTTGGCCCCTCTTCTCACATCAGCGGGTCCAGGCCCAACCGACAGACTATGGGGGCTCCGG
>chr17_42219361
GCGGCGTCTTCGAATGCGGCCTAAGGCGCCTGCCGCCAGTCTCCTGGCGACTTTCCCTATATCGCAGAGACTCATCCCTCTGACCCCAGCCCGGAAGCACTGTCCCTCGGAGTCCGAGAC
>chr2_170441134
TGGGAAGAGGGGCGGAGCCGGCGCGGCTGACCGGGTTGGGTTTACCGTCTTTCCCTCGAGGTATCGGGGCTGCTTGGGCCCAGAGGAAGTCCCTGAGGACCGCAGCAGTGCCTTTGCCGC
>chr21_40721658
GAGGGCGTGGGAAGGAGAGCCGACGCGGCCTTTCTGTGTAACTTCCTTCCTTCCTTCCttttatttgagacagggtctcgttgtgtcgtccaggctggagtgcagtggtgcgatcacggc
>chr5_141031108
TGTCCGGCGACGTCGCAGGGCGCGGAAGCGAGAGGGGGCCACCGAGAAACTAAACCTGTTACTGCTGCGAATACGCCGGCAGGGTCCGGGTGGCGGGGCGGGCGGGGCGGACGCAGCGTC
>chr6_4021545
CTAGTCCCGGGACGTGGGGTTTTATATCCGGATTCTTAGCGCGGACTCAGAACCCAGCTCTTCCCTACACGGTCGGCACATGCGCGGCAGCTCTTTTCCTTCTTCCTCCACTTCCCCTAC
>chr7_123174564
GAACGCGGCGAGTATGGAAGCTGCGTCTTAGGAGCCTGGGAAAGCACTTCGACGAGAATAGTTTGGTTTCGTACACAGGTAGGAGAACAGATTTTGACTGCGGCCTCCTGGTCCGACGCT
>chr1_149858469
TCGTTCTTGACCCCACCCCTAGGAAAGCTTATAAAGGCTTTCCTCTTGGTTCTCTTTCAATCTTATTTTGTTGCGAGGTTCTGAGCGTTGTCTGTGTTTAACCTTGATTTCAGTCATGTC
>chr1_178062721
ATTCATCCGGCCTGTCCCGCCTACTTTCCAAGTACCCTCCCAGGGATAGCCGGGTATTGAGCGGTCCGGGTCTCTGCTGCTCAAAGTAAAGACCGTTTGAGAAGGCGGGGAGGTAAAAGG
>chr1_25071928
GCTCAGAGTGGCGCGGGGGGCGTGGGGCGGTGCTGAGGAGCTGAAGCCGTGGCCAGCTCGACGCCGGACAGTCCAGCGAGCAGCACGGCGGGAACCGGCAGCCGGAGCAGTCCCGGagca
>chr10_101945945
ATTCTCCTAGCCGCGGGCCGCGCAGGCTCCTTTGGAGGCAAGTCGCTTTCTGTACACTGCTGGTTAACTGCTTCGGAAGAGGACAGCCCGCAGTCTGGAGTGAGCAGCGAAGCAGAGAAA
>chr12_8234041
ACAACACCCTGACAGTACAGATAGCAAGTGGCAAAACTGAGACAGAAACTCAAGCCTGCCTCATTACAACAGCAGCAGTCTTCACCGCTGCTGGAGCTGGCAAGGTCACCAAGTCTGCCC
>chr15_75182428
CTGCCGGGAAAGGCATACGTGCTTAATCCTGGTGCAGGGGGCGAGCATGGCCGCTCCGCGAGGTGAGCCATTGGCTGGGGTGTCGGCGAGTGTGTTCGTGGAGCGCGTCCTGGGGACGAC
>chr16_68118721
CAGAGGGTGGGCCTGCGGCGACCGCGAGCTCAGAGTCCGGACTTGTCGCGCAATCTGTCTCCTTCGGTTCCACCCCAACCTAGCTGGACTCTCGGTCCGGTCCCTGCCCTCTGGAGACTC
>chr17_15466868
CGCCCCGCCCCTGGATTTGCTCCCTCAAAGCGGAGGTGAGGCCGGACTGAGGCTCTTACAGTGGTCCCTGCTGGCCCTTGGTGACGGGTCGCGTCAGTTCCGACCCGGACCCGTACGCTG
>chr2_149402727
GGAGGGGGGAGGAGGGAAGGGGGGGTAATAAACACTCGAGTCCCTACCGATTCCTCCTCCTTCTCCATCCCGGTGGGCATCTGGGGCACGGCCCGGTTGATGGAGACGCAGTCGTTGAGA
>chr2_208490307
GTACACGGACGACTTAATCCGTTTCCCCCGCCGCCGAGGGAGGCGCTGTGGGGGCGGGAGCAAGAGTGAGATCGGGGTGCCGAACTGCCGCGGGTGCACAGGGAGAGCATGGGGTGCCCT
>chr2_85555474
GAAGTGAGGTCACTAGGGGCAGGCTCCTCTTGGCCACCACCATCGTGTGCTTGCGTTTCTATCCTCTGCTTTTTTCGTGGTTCCCTCCTGGCCGTACACAAACGTGCTGTGCTCTGGTCT
>chr22_19419546
CAGCTCTGCCTCGCCAGTCTGAGTCCGACTTATTAACTAGCTTCCGTCATTCATCAACACGCGCTATTGGGCATCTTGCGAGCGCCGGGCTCCGCGCCGGCGCCGGAATGCGATCCGGGC
>chr22_21271767
GCTGAGCGGAGGGGGAGGTGGCTGCCGCTTCTCCCGCGTCCGCCATTTTGTTGCTGTGGCTATTGGGAACAAGCTGGGCAAAAGCACCCCGGAGGCGCGACGCTCCTTCGAGTTCGGTGC
>chr22_21983779
TTGAGCGACCGGGAGTAGCTGCCGAGGATACCCTCCTCGTGCTTCCGTGTGATGGCTCCAGTGTTTGAATGCGGAAGTCATCCACCGCCAGCTCCTAACGGCCTCACAGTACCCTCCGGG
>chr4_53247
GGGTTGGCTTCCGGGATCTGGCGCGGCGTTTTCCTCTGGCTCCTGCGAGGGCTTGGTTTAGGGCTTCAGCTCTCTGCGTTCTCGGCTCCGGGAGGCCTCGGTGATTCAGCCACAGCCTCT
>chr5_74633111
CTCCGCGACTGCGTTAACTGGAGCCAGGCTGAGCGTCGGCGCCGGGGTTCGGTGGCCTCTAGTGAGATCTGGAGGTGAGGCGGGCGGTGACCGAGAAGAGGGGCAGGGGCGGCGGGGAGC
>chr7_12443658
CCCCATAGCCCAGCGTGTACCGGCAGTGGCTCCGCCGCCTTGGATGTCACCGTGCAGTCGCACAGCCAGGAGTCAAGCTACAGGGATGTAGCTCTCCGCCCGCTGCGTCTTGCTGTTCTA
>chr7_130794883
gcggcCGGAGCTGGAGGGGGAGGAGGGGAGGAACCTGATCCTCCGGTAGCGAAGGGCTAGAGGCAAACACCGAGCTCCTCCAGAGCCGCCCGGGAGCAGGGAGGGCTCCGCTAGCCCGGG
>chr7_16505366
TTACACCTGAATGAACGCCAAACCTCTATGGATATATAAAGGGAAGCTTGAGGAGGAATTTCACAGTTACAGTGCAGAAGCAGAAGCAAAAGAATTAACCAGCTCTTCAGTCAAGCAAAT
>chr7_65216109
TAGTGCATCCCGGCCACGGCGCGCCTGCTCTGGGCTCTCCGCGTGCCGCGTCGCTTTCTTTTCTTCCTCTGGAGCAGTTATGGCGGCGGCGAAGACCCTGAACCCCAAGGCCAAGGTGGC
>chr8_144766694
CGCTCGGGAAGTTTGTAAAAGTCTGGGCTACCGGCGCGGCGTAGTGGATGCAGCATCCTAGTGGAGGACGCCCCTGTGGTGAGTGCGCCCGTGTCCCCCGCCGCCCCTCCGTCCCTGGGT
>chrX_16737777
GCTGCGGCGGCTGCGGTGTTCCTCCGACTTCCGGACATCTCCCTGGGAGTCGCGCAGAGTGGAGTCAAAGGCAACCAGTGCTCGCTGCGGTCTCTGGGGATCGGGACCGCGGCGGCGGCC
>chr1_229644016
TGTTTAAGTTCCGCGCGCAGGCCAGGCTGCAACCTGACGGCCAGATCCCTCGCTGTCCTAGTCGCTGCTCCTTGGAGTCATGTTCCCAGCCGCCCCTTCTCCGCGGACCCCGGGTACCGG
>chr10_49864584
CTGCGCCTTCCCGCCTGGCTTCCGGTTACCCAACCTCATCTCGCCCGAGCCTCATCTGTAGCTCACCGTCCTGTGCGCCCTGTGCTGTTGGCAGGGCGTGTGGGATTTAGAGGGTTTTCT
>chr11_10830796
CGTAAAGCCGGAGAGCCCTTTTGAGTCTGCGTTGGCGTGGCTGCTGCTTCTTGCTCCAGTCCCTTTGTTCACTGAGTCCATATGCCATGCTCCAGTTGTATCATCCCCTTTTCCCTCGAC
>chr11_65625660
GCGCCGGAAGCCCGCCCCACCCCTCATTGTGCGGCTCCTACTAAACGGAAGGGGCCGGGAGAGGCCGCGTTCAGTCGGGTCCCGGCAGCGGCTGCAGCGCTCTCGTCTTCTGCGGCTCTC
>chr17_36507573
CCTATTGGCGGTGAGCTGTCTGTTGGCTGGCGTTGGTCTCTTTTCCCGGTCCTTGCTTTTCACTTCCTGGGCGCCCAGGCCCAGGCCATCCCATTCGGTAGAGTGGAGAGGCCTTGGAAA
>chr2_63815871
GCGCTCTGCGCCGATTGCAAAGTAGTCCCTGAGGATGAGCCCCTGTGATTGGAGGACGACAACAAACGGATGGTTTGGGCTCAGGAGGAAAGGACCTGCCTGATGGAGCCCGGCAATTGG
>chr2_85555088
AGAGGGGCCCCGCGCGCGGATCTCGCGAGAGCATTAGAGGGCGGAAGCGCTATCCGAGCAGGATGCGGTTCGTGGTTGCCTTGGTCCTCCTGAACGTCGCAGCGGCGGGTAAGACCCTCC
>chr22_23522287
GCGTGGTAGGGGCAGAGGGGGGAGGTTGCTTCTGTCGGAGGACTGCTGCGAGTTCTGCCAGAGAGAGCAGCTCTTGTCCCGGAACATGAGGTAGGTGGTGGGGCTTGGGGACACGCGGCT
>chr3_42642690
CCCTCCCCCGGCCTTTTTGGGAGCGGGTAGGAGGCGCAGGCAACTTTCCGTTTTCTCTTGAGAGAAAATCAGTGGGAGAGGAAGGTGGCCTGGGCACACCCCTAACTCGCAGTCCGGGCC
>chr3_43732047
GTGCGTCCGGTCCTGGAAGAGCCTAGCTAGTGTCCGATAGATGGTGCAGTGGCAAATGAAATGGCGTAATCGAGGTGCTGTGTGGCGTCCCGCCAGCCTTTCCCCGCGGGTTGGGGGGCC
>chr5_34915327
GTTGGAGGCGGGGCTGGTGGCGCGGGCTGCACAAAACCGACTCCCCGCGGATTTGTAGCTCCTGTTTGGCCGGGAGATACCGTGTCAGTTGCGTGTCTTCATTCTTCACAACTTTTCACG
>chr6_28891713
GGTGGGGTTTACGCTGCCGCCGGCATCCGCTCGGACGCGGCCACGTTGTCTTGCGCGCTTTGCCCGCCTGGCCCTGGGACTCTGACCCTCGGCTACCCTTTCCTGCCCCACTAGCGTGGC
>chr6_47445523
AACGAGGGCGTTCTCGCGAGATTTGCCTCCTCCCGGTCCCAGCTCCCCGCACCTTCTCGGCCTCTGTCTGGGTCCCCACCTTAGTCTACGGTGTCGCCTTTTCTAACTGCGAGTGCTAAG
>chr7_99156296
ATGCCTGGGCGGAGGAGGGGGGGCCCTCATTCGGGACCCTGCACTCCGTCGCCGGAAGTGCCACCGAGAAGCGCCGGCCTCGGGGCTGTCTACAGCGGCCCGGGAGAGGCTGTGGTGGCC
>chr8_66546371
CACCTGGGAAGAGTCTGCAGAGCCTTTGCCCGCCAGCGCCTTCGCTCTTTGGCTCCCTGAGTTAGTCCGGTTGCTTGCGATCGCCGCGGCCGGGGCTGCGAACCGAAGGGCTCGCTCCGC
>chr8_87526535
CGAGGATCAGCCCATCCGCAGGGAGCTGACTCCGGGCTGCATGTCAGCTCCTTGCCAGTAGGCTGGCGCTTCGAGGCCATTCTGGAGGCCAGTCGCTTACTGAAAAGGCAAAACTGACTT
>chr9_123605376
TCCGTTAGGGCCGTGTCAACTGTAGCCAGTGGTTGCGGCTCCCTCAGTCTGGCGTCATCTAGGTCGCTGCTCAGGGAAATGCGGAGGCCAGTAGGCTTACGTGTTTACCGCGTAGGGCAA
>chr9_95056227
AAACGAACCAGCGCTGAGGGCGGCGCTGTGCGTGCTGCTTGTATCCGTTGCAGTAGTGTAGACCGAGGTCTCACTCGGGTTGTGGGCACCTCCGGGTAGGTGACGGCCCACTGGGAAGGG
>chr1_100598595
TCCTTCCCTTAACAAACATGGCTGCCTCAGCCCCCGCGCCACACAGGTTAATACCCGGAACTACCACAACCGTCTTCCCTTTATCCTCCGCAGAACCGGAAGAATCCGATGGTGGCTGGC
>chr1_151736099
CGGTACGGCTGAGCGAAAGTATGGGGAGCGGGCCGGGGAACAGATGGCACCGCGGCTTGCCTATTTTTGCTTTTTGGCAGAGGTGACGGACGCCTAGAATTACTGACTGATAATGGAATG
>chr1_17380870
AGATGGGGCGGAGCCATCCTATCCGGGTCCCTGCCCCGATTTCAACCTCTTTATTCCTGGAAtttttgtttgtttgtttgagatggagtctcgcactgtttcccgggctggagtgcaatg
>chr1_17766168
GCGCGGCCGCACATGTGTTTCTGTTTTGTGTTGTAGCATTTGTTCTGGAAGCTCGTATTTACATTTTAAGTGTATCTGGTGAGTGGGCTGGAGCCCTCGTCTGGGCCGGAAAAAAAAAAG
>chr1_28655610
AGTTGGCTGGTTGCACCGATCTGGGGGCTTCCCGGGCTCGGGTAACCGGAGTGCTGGTATCTAATCGTCGCTCAAAAGCTCCTAGGTGCGCGGGTGGATATAATTCCCGGCTTCTCGAGA
>chr1_55681105
gcctcctcctccCCGGGCGGCGGGGCCGCGCCTCGGCTCCCGGAAGCGGCACGGGAGGCGACCGTGCTCGCCGTTGGCAGGCTAGGGTTGGCGGCGGCGTATTCTGTTTGTTTTAAACGA
>chr12_112450854
GCAATTCGTTTGCTGTCCTTCCTCTCCTTCGAAGATGACAAGGCCTACCATCGTTTCTTCCTGCCTTTGGGCCGTCAGGCAGTTGGTTGGGACCCGCTCCAACCCTCGGTCAGTCTATTA
>chr12_123237118
GCCGAAGGGAACGTGACTTGCAGACGCAGAGAGCGCACCTGAGTCACAAATGACTCCCTATTAATGAGTCCGAGGATCATCGCCTCGGTGTCTGCGGTGCATCCTGGAGTCCTGACTAAC
>chr12_94071185
TCAACACTTCCTGTTTAGGGTTTTCGCCATTAACAAAGATGGTGCTTATGGGGCAGGTTCCCTAACAGTCAGGATTCCGGTTGCAGTTTTTCTCCCCCGCCCCAAAGATACGTGGTTGCA
>chr12_98897567
CGCAGGCCTTCGCAAGATGGCGGCTGGAGGCAAGGGCAGAGGCCTTCAGAGCGTTTTCTTTTTCCCTTTCCTCCCTTCCTGCAAACAATGTAAGGCATTTTCTCTCAGGGGAGGCTTTCA
>chr14_103800255
TCTCGCGAGACCCGGAGTGGCCCTGGTGGCGGGGCCGGGGTACCGGGGGCCGTTCTTTGTCGGTTTGGGCCTTGAGGGGGAGATGGTGGTTGGTCCCCTCCCTCGCCGGGTCTGGGACAG
>chr15_40331516
GCGCCCTCCCCCCTCCCCGCCCGCCTAGCGCCCGCGCCCTGGGACGTCCGGGGGCCTGTGACCCGGAGGCGCTGGGGCTGTCCTGGGTCGTCACATGCGAGAAATCGTCTCACCCCAGCC
>chr15_43622918
TTGAGGAGGGTGTAGCCAGTGCTAAGTTCGCTTGCGGCTGACCTTTCTTTGGAATGTCGTGAGTTCCATTTGTCCCAGAATACGGTCCGCTACCGCTGTGACATGAGTGTTAGGGAAGGC
>chr17_36908738
CTCGGGACCTCAGGGACTGGGGGCGGAGCCTGCGCGCACGTGGGCTGGTGAAACTGGGTTTAGGAAGCTGCGGCCCCAGCTGAAGGGGCACCGTGACGCTTATCAACGTGATGTATGAGT
>chr17_46969657
TATTCTAGGCCGGGAGAGCCGATGCCTTTGCAGTAATTCCCACCGTGGAGGTTTGTGGAAAGACCGCTTTCCATGGAGAGTAAAGGCCGGCTGGAAAGTCCCCAAGCGGTGAGCGCAGTT
>chr17_48945341
CCACAAACCCATCTTCCCACCCCTTCTCCTACGCATTGAGCCTTCAGAAATACCCTTTCTCAGTGCGGTTCCTTCTAAAAAGGAGAGGCGGGAGAGTCAGGGTGGAGAAGGCGGCTCCAA
>chr17_7476141
CAATGCGATGGCCGGGGCGGAGTCGGGCGCTCTATAAGTTGTCGATAGGCGGGCACTCCGCCCTAGTTTCTAAGGATCATGTCTGCGAGCCAGGATTCCCGGTAAGAAAGGCATTTGCAA
>chr19_16653246
AGCGGCCCTAGAAGCCCGCCGTAAACGGCTCCCTCGCGCCACTTCCGGCCGGCTTCCGCAGACGGCGCTGGTGGTCGATCGTGTGGCGCCGGAGGACGTTCCCCGCGGCCGGAGCCATGG
>chr2_3622919
TTCCGCCTCTTGCCTTCGGACGCCGGATTTTGACGTGCTCTCGCGAGATTTGGGTCTCTTCCTAAGCCGGCGCTCGGCAAGGTAGGTTGGCGGCCTGCTCTCCGACAGAACTTTTCTTCT
>chr20_32261922
GTTAGTCTCACCCTCCGGGGTTGTTCGGGCCCCGCCGCTGTTTCTGGGTCTCTTCCCCTCTCTCTGGCCCTGCTGTTTTCTCTTGACCTTTCTGCCCTTGTGTGACCTGTTCTGTCTCTC
>chr3_183736061
TAAGAACTGGGGCTGGCCGGCCTGACGACTCTCAACGGGTTAGACGCGGGCTACGATGACCTTCACGATCTTTTCTGGCAGCTACACGGCCACGCAGGGTGGGACTGCTCTGCCTACGAA
>chr3_43732234
CCCAGCCAGCATGCACTAGTTCTCCCGCCCGACGCTCCCGGGTGTAAGCGCGGGGCGGGACAGTCAGCCCAGAGGGACTGGCGAGACTCACCCGAATGAGTTAGGTGTTTTAGCTAATTT
>chr3_48130364
CGGCCCTCAAGAGGCGACGAGGAAGCGGCCGCCTCCCTGCGCCCCGCCCCTCCGGCTAGCTCGCTGGCTCCCGGCTCCTCCCGACGTCTCCTACCTCCTCACGGCTCTTCCCGGCGCTCT
>chr5_43483916
GGGGCGGAGCCGCTGCTCGAGCTGCTGCTGGATTGAACTCAGAGAAGCCGGGGTGGGTATGGCTGAGCCGCTGCGTGGGACTGAGGGGAGGGGGCCGGGTGGACGCCGCGGAACTGCGTC
>chr5_80597520
ACTCGGCTGCTCTGGGGGATTCGTGCGCGGTAAGAAGCTGCGCGGTAGCGCGGTGAGGTGAGGTTCTCAGCCACCAAAGCTGCAGGGTCTCGTCGTTCGTTCCCTCTGGCCTGGCGGAAC
>chr6_37137473
GCGAGGGAGGAAGGATGGGGAGGGGCGTATCGATTCAAACCCAAACAATAACAAAGCCATCAAAGGCCGCCCGAGGCCGGCTCTGCGGCTCTCCGTTTCGCTGAGGGTTTTGGGTCAAGG
>chr7_117824225
CGATATTTGCTGCGACCCGCAGGCGCTATCCGCTGCCGGGTTCTGGCGCGCCCTTTCAGTTCTGCTTGCTGTCGGCACCGCTGCGTTACCCGGAACCGCCGGGCCGAACAGCATGACGTC
>chr1_46768948
GCACCTCCCCAAGATGGCGGCGCCCGAGGCCTGGCGCGCCCGGAGTTGCTGGTTCTGTGAGGTAGCGGCGGCAACGACCATGGAGGCCACGTCCCGGGAGGCGGCGCCAGCGAAGAGCTC
>chr1_94313090
TGGGTCTCGGTGACACTGACGACGGGAGGCGCGGTCGGAAGAGCGCGGGGCCGTCGCCTCTGGCTTAACATAGCAGATGCGCTGAGACTCCAACAGGTggctccgtggcgcaatggatag
>chr10_51565247
AAGATTGTGTTGTCGCGAGAACTCTGCCTTTGGGCCGTAGGTTAGTGTGGGGCCGTGTCTCAGTCCACCCAAGGTCTCCTCGGATCGCCTGGAGAGGCACTCGGACCTGGTAAGAACGCT
>chr10_75012338
CTTCCGGAGTCGAGGTTTTCGGGCTTGTACCGCTTGGCGGTGCGGCCTGGTGTCGGCTTGCAGGTTCTTTCTGTGTTTGTTCTCTGCCCTGCCAAGGCCGTAGAGCTGGTGCGTGCGGGT
>chr10_75173199
TGGACATCAGCCATCTACCTCTGCACCTTGGTTTCCTTGCGCAGTGTTTGCACAGGATGAGCTAATTTCAACACAGATTTGCTGCTGGTCGGGGAACAGCAATCAAATCTGGAATGCTAT
>chr12_62653718
GTGGTGTGGGGGCGTGGGGACGGCTAAGATATGGCAGAAAATGTAGCAGCTCAGTGACTGGGCTTTTCGTTACGAGTGGGAGAACCCAAGCTCGGTGAATATGGGCACACACAAAAAACA
>chr15_44084558
CAGAAGGGGCGGGACCTGCAACGTCCGACAGAACGAGGGGACGTAACGGAGGCAGGTTGGAGCCGCTGCCGTCGCCATGACCCGTGAGCACCGAGCCCCCTTCTCCTTGCCCTTTTCTTT
>chr17_42785893
AGTTTCGCGATTCCTCTTTCCGTTCCCCCACCGCCTACGTCTTCTCAAACCGTCTCTTCATTTCTTGGCTCTTCACTGGCTAGACGGCTTTGCCCCTTAATGGCCCTCAAGTTGAGGACT
>chr18_32924406
TTTACCTCTCCCCGCCTCCTCAGGCCCGCAGACCGGAAGCAGCCCGCGCCGGGGGCTTCTGGGAAAAGGCTTGTGAACGGCGTTTCTGCGTCTGCCGTGGACAGCGAAGCTGCTGCGGTT
>chr19_54618689
CTGCTGAGCCTGATGGGACAAGTAGTTTTGCGAACGGCTTAACCTACAGATTGAAGAGGTCGGAAGCTCTGAGGCCCGGGGCTTCCGGAGGTCGCGGAGATGGAATTGGAGCAGAGAGAA
>chr19_9785717
AGTGTGCCACCGCCATCTTTACCGGCTGTGGCTCAGCATGGTCAGTGCCGTTTAACCTTTATTGTGGTGGAGTCCACCCCGCTGTGGTGAGTTCTACCTGCTTGGGGGTCCGGGACATAC
>chr2_183903562
GTGTTTTCCAGGCGAGTTTCGCTTAAGAGTGGGCTGGTGGCTCCAAGCGCTTTTTCCTCCCACTGCTTGACAGGCGCTCGCCGCAGAACACAGCAGATGTTGTGCTCCGCGAGGTGGGGA
>chr2_27632683
GCCGCCGTCCTACTCCGCTTCCTCGCGCAGGTGGCAGGTCGCCTCTGGCAGAACCTCTTCCTTCGTTCCCAGTCCCCAGCCTCTTGGCGTTTTGTCTGACGCCTCTTTTGTGTCGGACTC
>chr20_16710706
TGCTTCCGGTGCCTGGCTCCGTTTCCTGCTTTTGGTTCTTACAGTAGTCGGCGTAGGCCTTAGGTGGGTTCGTGCGCCTTCTACCTCGCTGTTTCGGTTTTCCTGGCTCCTCGGCCCTTT
>chr20_18268768
CGCATCTGTTCGGCTTCTGGGGTTGGCGGAGGTGTACCGCTGGCTGACCAAGCTTGTTCAGGTGCTGGTTTGTGTTGCAGCGGCCTGTGGTCTCCCTGGCTCCAGCCGCCTGCTTGGAAA
>chr3_160167861
GCGCCTGCGTGCTAGGCGCAGGCCGCCTCTCGGAAGCTTGGCCTCGCAGGAGCGGCTCTCTATCCTGTGGGGAGCTTCGGCCAGTGGGCCTCGTGAGCTGGGGTCCCGCCTGGGGAATCC
>chr3_32544267
ACGGCCGCCTCCCGGCTACCGGGGACTTCTGGAGTCCGAGAAGTCAACGGCGCGGTTGCTGCGGCCGCCGCGCTCCCCGGCCCGAGGCGATGGAGAACGGAGCGGTGTACAGCCCCACTA
>chr5_162887023
CGGCCGCGGCCGGGAGGGACTGGATTATGTCGGCCCCGTTTGAGGAGCGGAGTGGGGTGGTACCGTGCGGGACCCCGTGGGGCCAGTGGTACCAGACCTTGGAGGAGGTGTTCATTGAAG
>chr5_172385615
ACTTTGCGCGGACCCTGGGTGTAAAAGGTCCCCGGGTCTCTGGTCCCGACGGAGCTGTGAGGGAGATCAACCACGCCCCCTCCGTGGGCACCGTGGCGGCAGGGAAGGAAAAGGGCTCTG
>chr6_155054553
GGCGCGCTAGCCGGCGCCGCGGATCCCCGAACTGCGCGGCCCGACTCGAGTCCGCCATATTGGATGCCGCAGCCGCTGCTGCCAGCGCTTCCTCCTCTGTCTTCGCCGAGCGGGGCTGGT
>chr6_27662171
CGAGCGCCATCTGCTCCTGGGTCAGAGGAGTCCCTGCAGAGTCATCGACTTCCTCATTTCCAAAAGCCCCATAGGTTGCACTGGAGTCCCGAGGCGAAGCGCCGACACTTCATCTGCCCG
>chr6_33217390
CCACTCTCAGCCTCAGGAAGCAGCAGCCTCCGCTCCGCGGCGGGTGTGCTCGGCAGTCACAGACCCACTCAGGACACCTCCCGTTGCCGACGGGCTAGACCTGCATCCGAAGGGCCTAAG
>chr8_145911485
TCGCCGCGCCAGAGGCCTCCCGCGCGGACCTACCCTGTGAGTTAGCGGTGTCTTCCCGTCTCTTTCGGTGCAGAGCAGTTACCATCTGACACGTCTCGGTGTGGTTTGGTGTAATTTTGC
>chr8_56792250
CCGTTTGGTCCCTGCCCAAGGTTTGGGTGTTTGGTGTGGCCGTCGCGCAGGGCTTTGAAGGCACAGAAACCTGGCGACTCAGTCTGCAGCTCCGGGGAGTGGAGCAGCCCGGGCCAGCCT
>chrX_47420984
CCCGACCGAGTGGTGCCGGGATTCCGTCTTAACCCCCGCTAAGGTGTCCAATGACCTTTCCTTACCAACTGCGGGGAGTGTGTGGAAACGCGGTTCACTCCCCGGTTTCCTTATTCTGGA
>chr1_149783925
GCGAGTCTTCATTTGCATACGGGCTCTATAAGTAGCGCATAACCAGCCCGTTTTGCGGTAGTTCGGATTACTTCTTTAAGTCTCTTTTCTCTTTTTTCGCGCAAAAATGCCGGATCCAGC
>chr1_210001188
ACATCCGGTTCCCGGTTCTGCCCCCTACCGCAGCTCTTTGAAAGCACGGGAGTTCGTTCACTAGTGTTCTCAGAGCCCTAGAACGTGGGCAGCTGGGCTTCCCGGGTTGCGTGAGTCGGG
>chr1_222886528
GGGAGAGGTGGCCAGACAACGGCCGAACGAACCCCAGTTTAGCTTGTATTATAAGCTCTCCAATGACCAATGGAGATGCGGGGCAAGGGGATTCAGCGGATCTAGCTGTTAATGCCACTG
>chr1_36850780
GGGAATGGGCGGGCCTGACCGGCTCGGCAGGTGAAACACTGACCACAGCAAGCTCTCCTTGGAAAAGGCCGGCCAAACGTGGCCTTGGCAAGCAGGTAGCTGTGACTCGTACCTGAACGC
>chr10_102133759
CAGCCTCGAACGTTCCTGAACGCTTTGCTGTTCCTGTGCTTTTACTCACGTTCTCCCCAGTGACTGCCCAATCTTTAGTGTGTTTTGCTGACTCCTGGCGCTCTGGCTTTTCCATAAGAG
>chr10_89577921
TTTCCTTCCTGTGTGAGGCCGGCTGAGGGCACTTGCTCTTGCTGTTTCTGCCCCTGGGTGAGTAGCTGGTTCCCGTGGGGCCTCATGGGATGGTTGTCGTATCCTTCTGAGGTCCTTTAA
>chr12_131355671
CCCCGTTGGTAACTAGGGCTGGTAGACGCGTCCAGACTGCAAACAGTATTTCATCATTTTGTCTGTAGCATGCAGCGGCCAAAGCTGCCAACCTATGAAACGCTTTGAGAAGCCGGAcgc
>chr12_7052969
CACCTAAGCTCACCCTCATCAATTGTGGAGTTCCTTTATATCCCATCTTCTCTCCAAACACATACGCAGCagtgttacagctcttttagaatttgtctagtaggctttctggctttttac
>chr15_34635307
AGGAAGGAAATTGACGAACACGTGACGCGGTCGGGCGGACCACTGCAGACTGAGCGGTGGACCGAATTGGGACCGCTGGCTTATAAGCGATCATGTTTCTCCAGTATTACCTCAACGAGC
>chr15_64679842
GCTTCTTCCTGCTTTGTTGTCTACTTCCTTGTGCCCTCCGGAGTCGAGCTCTGTCAGTGCATGATTCTTGCCAATCGCTAAACGTAGGACTCGAGGAAGGCCATTGGCAATTCTGCTAAG
>chr15_91260352
TGACTACGGTTACATCTCGGGCTTCCGGAGCTAGTTGGGTCTTTGTTTTTGGTGTTTTAGAGTCGGTGAAGGCTTTAAAGGAAGTAGGCAGCTGGAACCCGGCTGTGGCGGGTTGAAAAG
>chr16_83986838
CCCCGCCCACTGCCTGCGCCGCCTCCTCCCTCCCCGTGAAATACCCTCACTTCCCTCTGGCCTCTCAGAGCCTCTTGGATCCCCACAGGGTAATGGGTGTCCCGATCTCGCGGGGGACTC
>chr17_38296377
AATTGAGACTTCAGCAGCCTCCCGGGTTCCTGGCCCGGCCATCTTGGGCTTCCCGAGTGGAAGGAGTCAACCTGTCACAGCTTCACTGCAACACTAGGGCTGTTTCATGGTTTTCTGTTT
>chr18_9136844
CGACGCTGTCCTGGGAGCGAGGAGGCTGTGGTGAGAGACGGACCGAGACCGGAGATGTTTTCAAGCCCGGCTCCGGCGGCTTTACAGGCGGCTGCAGCGGCGACGAAGACAACGACAGCG
>chr19_57791193
GACTTCCCGTACCCTGAGGTGGGGAGGCTGCTAGTGGAGCAGGCTTGCCGGGAAGCCCAGTACTCCCATTTCAAGCATGATCAGTTTGAAACGTCAGTAAGACCACAAAGCGTAGTGCCA
>chr2_198365123
GCGCTGGGTGATTTTTTCACGTGTCGCCAGGGCCGGACTGCGAGTCTCTTTGCGGCGCTACACTAGAGCAGAGTACGAGTCTGAGGCGGAGGGAGTAATGGTGAGTCCCGCGTGGCCCCG
>chr2_74406189
TCCCCCGGAGGCGTGGCGAGGATGGCGGTCCTGCGGAAGGGGCAGTGGCTGGTCCTGCTCTTAGAGTATCTTGGTGCTGCTGGGTTTCGATCCCGCTCCCTAGGTTATGCAGGGACCTCT
>chr20_30161218
GGCCAAGCACCGCCCGGCGGggactggtgagctccaagagcctgcgatcccggtccctgcctttactagatgggtttccttgggtaggtcgttttacttctctgtgcctcactttcccta
>chr22_38053938
ATTCCAGGGATTCTACCGTGAGCTAGGATAGGGTAGGGAAGCACTGGGCTAGAGGCTGGTAGGCTGTCACTGCAGCACGCCCCGGGAGGGCAGGATCCAGAATGGTCGTGGCCAATTGCC
>chr22_39716315
ATCGCGCCACTGCGACAGAGCGAGACTCCGTCTCAAAAAAGAGATTTGTAAGGGACCAGCCTGGAAGCAGGGAATCGGTCAGGATCCGAGTCACCCTGGAGCCTAGGCAGAGATCAGCGA
>chr4_99183447
AGATTAGACAGGAGGAAGCTGGGAAAGAATAACTACCATGTAAGTTCGGTAACAACGTTACAGGGCGCAGTTTCCTGCTACAGAAGACGGACGAAGGAATCCAGAAAATAGGCTGGGCAC
>chr5_148724876
GAGCTAAGGCAACACTTCCGGCTCTCAGTGTGTTCCGCGGGTAGGCGAGGTCCTAGTAGTAACTACAGTCTCCGTGCTGGGCGCAGGGTCGGCAGCAAAGAAAGCAGATCATAGCTGTGC
>chr5_89705538
TGGGAGGTCCCTGAGGCCGCTGAGGTCGTTCGTGTCTGTTGAACGGCTGTGGGCGTCTTGCTGCCTTGGGTAGGGGGTTAAAATCGTTCTTGAGAGGAACGTCTCTGTGCGAAGAGATAA
>chr6_117923592
GTCGCCGCCGTTGCCGCCTCAGCTTCAGCCTCGTTACTCCTGCGGTTCTGTGACTGTGCTGCTGGCGTTAACGGCGCGAGGTGAAGGGAGGTGACGGAGTGTGCCCGCGCGCGCGGGGGT
>chr7_72298717
GTTCTGCAGCCACTCGGTACGGCGCTAACGCCGCGAGGTAGCTCGGTGCGTCTCGCAGTACCAGTGCGAACCTTTGGGCTCTCCAGGTCCGAGATCCTAGTCTCCTGTCGGCTCTGAGGA
>chr8_103424930
CTCCCGTTTGCCCCTCCCCCGCCGCTCCGGAGCGGAGCCTGCGAGACGGAGAAACTGGGGCAGAAGTGAAGATGGCGGCGGCAGCTTCTCGCTAGTGACGCGCGGTGCGGGCTCATCTCC
>chrX_153060117
GCTGCCACTTACGCGTCGCTCTTCCTCGTTTGCCCCTCGTGTTCATGGGAGCTCGTTTTCTTTTCCTCTAGGCAGAGAAGAGGCGATGGCGGCGATGGCATCTCTCGGCGCCCTGGCGCT
>chr1_151253721
CGGGGGAAAGGGAGGAGTCGCTCGGAAAATGAATCTCCTTGATGCTCTAATAGCACTCACTGGCAGAATTCGTATGCAAGCCCAGTGTGCCACCTCGCGCACGCAGCCGCTCGTTAACGG
>chr1_184942822
CCCGCCCCGGAGAGGGGCGAAGCAAAAGAGGAACACTGGCGTGCTTTGTAACTGCCCGAAAGTTACAGATGGGGAGAAACTCATTTAGGGAGACCCTCAGAGATGTGGGGACTCAGTAGA
>chr10_99446947
GGGAGCTCATACCTGGCTAGGGCCGAGGATTGGCTGTTCCGGGGCTAGGGAGCGCTTTCTCCCGGGAACCGCGGCTGTGACCCAAGTGGCCCGGACCAGTTTGGGGCTGCGTGCGGCCTG
>chr15_93425557
GATGGAACCTTTGGGGTTGGAGCTGAGCTGTTGCTTTTTTCCCCGCAGTGCGGACCCCTCCAGGCTAGCTGGAGGGTTCCTGGTATGGTCTAGGCCAGGCTAGAATGGTTAGTGCAGGGT
>chr16_46864265
TTGGGCGCTCCTAACTTCCCCACCCCTCGCAGTATCCACTGTTACAAATTTGGCCTGTCTGCTTCCAGATCTGTATCCCTGTCTGTCTGAATGTCTCTGTGTGTCTCTCTCTCTCTCTCT
>chr17_55928069
CACTGAGAGATGACTTTCTCCAGATTTTTTCGTTTCCCTCTCGGCGTCTGTTTGTTCCGGACACTTTCACTTTTCGAGTTCCAAGGAGGAGGTAGCCCGCGACACCGGCCGCGGGAAACA
>chr19_58873827
TGGCCCTGCACGGGCCAGAGGCGACCGTGGTCGGGACGGAAATGGCTCCCGTTTGCTGTTCTCTCGGTGAACGCGAGCCTTATGGCGATCAGTTCTGTGGCATCGTTCCTCCTGCTCGTT
>chr2_211341417
TAGCCCTTCTGTTACTGTCCGGGGCTGCGGGGTGAGAGGCCAGGGCCGAGAAGGGCTTCAGGACGCGGGAGGCGCACTTGCTTCAAGTCGCGGGCGTGGGAACGGGGTTGCAAAACGGGG
>chr2_46656361
GCCTCTTTAGGCCACAGAGCAACGTAAAGCCTAGGCCTGCAGAGACTGCTCAGTCACAGTTGAAGGAGACCTACTGAGTCCTGAGGACAACCAACAAAGGCCTTAACGGCACAGAAGGTG
>chr2_54342933
AACGGGAAAAGGCATACTTTAGGTGGGAGGCGCTTCTCACAGCTTTCTCCCCTTCCTCCCATAACCTTTTTGATCTCCCACCGTAGAGGGGCCTCCTACCCTGCACTCTTCCGAACACCT
>chr2_70485088
CCGGTCCTCTCAACCCTGCAGGAGCTCCCCACTCTGGGCCACTCAGTGCCCTAAGCACATCCTGCCGCCTCGAAGCCCACCCTCCTTCAGAAGACATCGAAGGCAGAAGCTGGCCGGGCG
>chr20_50808936
CCAACACTAGGGGCATCACCTGGGAACTTAGAAATGCTCGTTCTCACGCCTCGCCCCAGACCTACTGAAGCAGAAACGCTAGGGTGGGCCCAACAGCGTGTGTTCTAACAAGCCTTTCAG
>chr3_195808963
CCCCTGGGGGCCGGGGGCGGGGCCAGGCTATAAACCGCCGGTTAGGGGCCGCCATCCCCTCAGAGCGTCGGGATATCGGGTGGCGGCTCGGGACGGAGGACGCGCTAGTGTGAGTGCGGG
>chr4_155471470
TGTGGCGGCGGGTACTGCGTTAGTGATTAGAGTTTCTTCCCTGCCGGAGGTGGGATACACGGTAGCATCATGGTCGAGGTAAAGTGACACTGGGGCTCTCAAGAGTCGTTTGTCTCTGGA
>chr6_28367472
GTGGGTCACTTTTGATGGGTTCCGGGTCCCAAAAGGGTTCGAGGCCTCTTGCCTTCGCTCCGTAGGAGGGAGTTCTCTTCTGGCCCTGGGGGCCGCAGGTGAGCGATGTTGTGCTCTGTA
>chr6_33386282
TCCAGGAAAGGGGGGCCAGAGACCCCGCAGAGTCGATGCGTCAGGCTGTGGAGTGGGGAATCATCCTTAAACCCCACAATGTGCCTAGTGACCTCCCCTGCACTGTTTCCGAGGTCTTAA
>chr7_91570267
gcggcggtgacggcgCTTCCCGTGCGGCTGAGGACGATCCGCCAGTGAGCGCGGAGACTGCTTCCACTTCGGGCGGGGGAGCGCCGGACCGAATCGGCTCTCTAGGCCGTGGAGCTTGCC
>chr7_98476677
CCGGGCCAGAGGGGGCGCTGTGGTCGCCGCTACCTTCGCTCCCCGCGCCGGGCCTAACGAGTCCAGTGCCGGCGTAGAGGCCCGGAGGTGCCAGGTTGGCCGGGGGGCGCCTCCGGAGGG
>chr8_55047642
AGTCTGCAACCTTGTCTCGGTTGTCCTTTTAGTTGTTTGGGGATGTGATCTTATTTTCCGAGATCCTGCTTTGTCCTCGGGGTCCCTTTTAATATTCTGAACGTAAAACCTTCTCTTTCG
>chr9_98080131
GGCGCGGCCAGGGCTCTGGCGGAAGTGGGCCCGGCTGGGGCGGGTTCTAGGCGAGCGGAGTCGGTACTGCTCCAGTGTTCCCGGTTTCGCGCGGAAGCCCCGGCGGGAGCAGGGTTGCAG
>chrX_11129252
CCTGTAACTGCTGCGGGGGCCGCTTTCTGGGCCCGCCCCTCCAGGCCAGGAGCCTTTTTCAAAATGTGGCGGTGGCAGGGAAGGTTGTCTGCTCCAGAGGCTTCCCTAGAGTGAAGAGCT
>chrX_47004062
GCATTTCTTTCCCCGCCCCTGAGACCCTGCAGCACCATCTGTCATGGCGGCTGGGCTGTTTGGTTTGAGCGCTCGCCGTCTTTTGGCGGCAGCGGCGACGCGAGGGCTCCCGGCCGCCCG
>chr1_115323451
ACCCGCTTTAACCTGCGGCTTCCTTGCAGTCCTTCCTTGCGCGGAGCCCCAGACCTACACTTGCCACGCCGTTGGTTTCCAGTTACCACAGCCTGGTGGTCAGGCTATGATTAGCTGGGC
>chr1_206808900
CAGACCGCTCCCCCTCCCGCCCCTGGAGCTGCGTCTCCCCACTTCCCAGCCGGGGCCAGTCGGGAGCGAAAGTGCGCTGAGCTGCAGTGTCTGGTCGAGAGTACCCGTGGGAGCGTCGCG
>chr1_25756805
CACCTCCGATTGGCCGGCGCGCTGTCACCACGTCGCGGGAAGCTGGCAGGGTGTGTGTCTGTGTGCGTGTGGGGTTTGCTTTGTCATTCGTACCCCCGGTGCGCGCTGACGCGGTCGGCC
>chr1_63989287
CTGTCCAGCTGCGGTGAGAGGAACGCTGAATCGCCGAAGAGAATTGGCTGCGCTTCCTTGTTTGTGAGCTAGAATTAGGTAGCAAACAGCtcgctgtctctgtctcttcgctccctctgt
>chr10_52385065
TTCCGTTATCCAGCGAGAGCGCTGCTCTGGCTGCCTCCCGGTTCTAACCTAGTCCCTGCAGAGGAGTGATGTACCGGCAGGGACATTGGACAGAGGCCGTGCTCTTCCCTGCAGCGCATA
>chr10_70231648
GCGCCTTTTTCCCTTTTCTAAGCTTTCTGTGTTACCCCCGGTTCCGCTGTCTTTTCTGTCTACAGTTTGCGATCCCCGCGTCCAGGATGGAGCAGCTGAACGAACTGGAGCTGCTGATGG
>chr10_98591632
ACGCCAGCCCCATTTATCACTTCCAACCTGCCTATCGCCCGGCACCAACTGTTGCAAGTTCCGTAATAACTGCTGCTATGAACTTCTCCGTCGAAACTGCTCCTCCCCAGAGCCTGTTTA
>chr11_277744
catttataaactgtcatcgtgttggtgggagtgtcttttagtgtgctaatgtactgtaactagagtaatgagctgtgaggatgaccagaggtcactctcattgccatcttggttctggtg
>chr11_47664039
GCCCTGGCACGTGACCTAGGACCGGCTCACCGGGTCGCTTGGTGGCTCCGTCTGTCTGTCCGTCCGCCCGCGGGTGCCATCATGGCGGACGCGGCCAGTCAGGTGCTCCTGGGCTCCGGT
>chr12_107167832
CTGAGGCCAGCGGCGGGGAGACCGTTAGAGGGAGGGTCTAAGCGTCTGCTTCGGTTTTGTTCGTTATGTCGCTGACTGTCCTGCTTCAGTCTCGGCTGGCTGGGCTGGCTGGACTGGCCG
>chr16_2828120
GAGGCAAAAATCGCACCTCCACCTTCCACCCCTCTCTCAACAGCCCTCAAAGCGCAGCTCGGAGGACTGCAGGGCGGTTTGGCGTCCAGGGCCACCCTCTGGCTCATCTCTCCAACGCCG
>chr17_1619974
CCCAGCGCGCTCTGTGAGTTGGCATTTTTAAACTGAGCTCGGAATCCAGCCCGGGGAAGTCCTTAAAGGGCGACAGCCCCTCCTTGTTGGAGTCGTGAGTGCTTCTTTTAGACATTCCCC
>chr19_59070558
AGTCGCCATCTTTGAGTGGGGCAGACGTGGGCCGCTTTTGCTCGCGGTCACTTCATCTTAAGTTGTATATATGTGCAGAGCGCGGCGCGGGTGGTCACCTCCGCTGCTGCCGCCACCCGC
>chr2_198380801
CCCCGCCCCCCGCGCAGGCTGCCGTCCCTACATCCGGGTACCGACTCCAGCCGCCTAGACGCTGGCACTATGGTCATGGCGGAGGGGACGGCAGTGCTGAGGCGGAACAGGCCGGGCACC
>chr5_41925233
CCGCCTCCAGGGCAGGGTTAGGCCCAGGGGCAAGGGCGGGTACTGGGAGGAAGCCCACTGTGCGTGGCTGTGAGCCGAGTACGAAGCTCCTGTCAACAATTAACTTCCCCAGTAACTTGT
>chr6_26216929
AGAGCTGGATATTTTGAATTCTTTATTTGCATGAAAGGCCTATAAAAGGAGAGACTCTAGACACGAGCTTTTATTTAAGTGCGTTCATTCTCACTGCTGTTATTGTTTTCTGACAGCATG
>chr7_108210365
TGTAGGTCTTCTGAGGTGGTGGCGCCAGCGGCTACCTCCTGCCTGTGAGGAGCTGGCTGAGAGGGGACTGGGCGCCGGCGGGGAAGGAGGAGCGCTAGGTCGGTGTACGACCGAGATTAG
>chr7_140396756
TCCCTGGGACGCTCTCACCTTGACTGGGGCGCCTGAAGAGGCCGCGTCCCGAGGCATGCTGGGACCTGTAGTCCGCGTGTCTCCTGAAGCCGCGACTCGAGGAGAGGGACCCCGCTGGCC
>chr7_56174415
AAGTTCCTGTGGTTCATCCGCGAACCTTGTCCTCCGGTCCTCGCATCAGAGCACTTAGCATTTTGCTTCCCTAGGGCAGCTGGCCTGTCGCTCCGTCCTTCAAACATTTGTATTAAATCC
>chr7_99063750
AGCAGCCCTCGCGCGGTCCGGCACAGCGGACACCAGGACTCCAAAATGGCGTCAGTTGGTGAGTGTCCGGCCCCAGGTAAGGCTGTTTGGACTCCGTGGTGGAAGCAGGAGCCAGGGTCC
>chr8_141521106
GGGCGTGCCGCCGTCGGCAAAAAGTGACGCTTTCTTGAAGCACAAAGTCCAGGGGGGACGACCAAGCGGACAGCGGATGCGTCCTGCGCCGGTAGCCAGGCGACCGGTGGAAGAGCAGAG
>chr8_9413148
GGAACCAGCTTCTGCCTAGATGGGAAACATTTCCTGCATTTCTCACTTTCAGTCGGCTTTCTTTGCCCTGCTCCGCTCTGTTTCCCTTAGTCTCCCTTTGCTTGCTCCAGAGCCAGCTGT
>chr8_95731754
GGTTCCACTTCTGCCTCTGACCGGCTTTGTGACTTCCACCACATTAGATCTGAGTTTCCTCCATGTAAAATGGGGCGGGAATGGAGGCTGGACCTGGGAGGTGTCGCTGATGATCGTCTC
>chr9_132597505
CGCCGGAAGCAGCCTGGGCCGCTGCGCAGAGGCGCGGCGGCTGTACAACTCGGCCGTTGTCACCATGCCGGTCGTCCGGAAGATTTTCCGTCGCCGCCGGGGCGACTCGGAGTCAGAGGA
>chr1_176175523
TCCTCAGCAACACTTACCTACCTCTTTATTATCCCCACCCTGCCTCGCTACTCCAACATTCCTTCACCCCACCAACCAGGAGCTCGAATGCCTGCAAACGCTCGATTCCCTCTGCAGACA
>chr1_19577979
CCGGGACGGCGGTGGGTGGTGCATGCGCTCGCATCATGGCGGCTGAGTGGGCTTCTCGTTTCTGGCTTTGGGCTACGCTGCTGATTCCTGCGGCCGCGGTCTACGAAGACCAAGTGGGCA
>chr10_17271276
GGGAGGGGACCCTCTTTCCTAACGGGGTTATAAAAACAGCGCCCTCGGCGGGGTCCAGTCCTCTGCCACTCTCGCTCCGAGGTCCCCGCGCCAGAGACGCAGCCGCGCTCCCACCACCCA
>chr10_38691794
TCACGCGGAGCCAATCGGAACTCATGGCGGGGCTGCTGGGTCTTCCAGGAGCGCGCATGAGCGGACGCTGCCTATGGGTTGCCGGGCGAGATGTAACCGGCTGCTGAGCTGGCAGTTCTG
>chr10_70231843
CGGCGCGTTCCACGTGGGGCCCCTCACCTGAGCAGCAGGGCTCTGTCCCCTGCCTTTGCTCCCTTGCTTAGGACTGGGAATACAGGGAGTCTTCATATCTGAAGCAGACTAAACGCTCCT
>chr11_6256453
AGGTGGGCCGGGCCTGCGGAAAAGTGGAGCCCTAGAGAGGGCTGACTGCGGGCACTCTAGTTCATTTTGCTCCATCGTCGTGCATAGCTTGGTCTCTACTTTAGTACCCCAGCGGTGACT
>chr11_63953147
AAGGCCGGGTTTCGCCCCGCCCCTGATATATGGGAGTACCGGCTGCAGTCGGGGTCTGTAGCTGTGTCGCCGGCGGCTGCGGGGCCTCTGGGTTGCTTTCCCTCTCGCTCCCGAGTGCCG
>chr15_43425608
GCGGGGGCTAGAGTCCTGGCTCCGCCTTGGTCAGTCACTCCTGACCTCAGTGGGTCGATCTCCTTACCTGTAAAACGGAGTTAATAACACCTTCCGTGCGCACTTTGCAGGGTTGTTGTA
>chr15_76628813
GCCCCCCCACCTCCGAAACCTACAAGGATCCTCTCTCATGCCCCGGGCCTGGCAATCTGGACTGGACCTTGCGTCACCGCCGAGCTGGCTCCGCGGCCGTTACAACTCTGAGCTTCCTCT
>chr16_68297993
GGGATCCAAACGGCCTCCGCCGCCGGGCCACTGCCACTCGCAGTCTAGGAACCCCAGGAAGACACACACTCTGGGGACTTGTCCAAACACACGCACAGCTCAGACTCGTAGCCCTTGAGG
>chr19_19431305
TCAGGCGATGCACACTATAACAGGGCCCCTTAAGGGGCGCCGGAGCATTGTGGGATTGGATGAGTCTCAAGATGGACAACCGGGATGTTGCAGGTAACAGCCCCCGCCTCCTCTCAGGCG
>chr2_152266433
CCGCCAGGCCTAACCTACTCCCGCGCACTCCTGGGCCCGCCCAGCCGCCATCTTGGTCTAGGAGGGAGCGCGCCGCACGCGTGAGTAAACAGCCGGAGCTGGGAAAGTCGAGCTCTGGCA
>chr2_162164796
GAGCTCTTGGGACAGACGGCGCGGGCGGCCCGGCGTCTCCTGTCTCTGGCAGGACTGTGAGGCGGCACTTAGCGCCCTGGTCGCTCGCGCCCCGCCGACGCCTCCTTTTTCTCTCCCTAC
>chr2_27357494
GCGCTCCTGCGCCTGCGCGGAGGGAGCCGCGAGACAGGTGCGCATGCGCAGTGCGCGTCTGCGAGACCGACTTGGACGGAGCCGAGCTGAGGCTCGGCTTCCTGCTGATGGTCAGGGTTT
>chr2_27593144
GCGGAGCCTAGGACTGAGGGCGATGGCTGCTGTGGCCGTGGCTGTTCGCGAGGGTGAGTGAAGAGCCGGGCCTGCCTACTGGTACGCGGAGCCGACGAGCTCCGGACAGCTAGTGCCGGG
>chr22_36925597
TCAGCCCCCATGTATCCCACCGTCACCCGCGACTCCCCGCCTGTTCTACCTGCCTGCTTAATGTGAAACTCAGCGCAGGGGAGGTCCGTCGGTGTCTTAGGCGGTCCTtattgttactcc
>chr3_49142193
CGGAGGCTTCACTCTCATTGGTCAGCGAGTGAATGCCGACCTGCAGACTGGGGCCTAAGTTTCTTTTAGTTTCCGGTGTCTCTGCAATGGCGGCTCTAGACTCCCTGTCGCTCTTCACTA
>chr4_119757286
GTGCGCAGGCGGGAGCGCGGCGGCTGGTCCAAGCCCGGCGCTGGGGGCGCGCAGCCGAGAAAGGGTTTGACGTGGCAGTTCCCAGCCCAGCTGCAACTCCGAGCGTGAGTCCAGGCTAAG
>chr4_120987911
CTTGGCGGGGAAGTGCTGTTGGAGCCGCTGTGGTTGCTGTCCGCGGAGTGGAAGCGCGTGCTTTTGTTTGTGTCCCTGGCCATGGCGCTGCAGCTCTCCCGGGAGCAGGGAATCACCCTG
>chr4_164415725
TCCCCGTTAACTGAGACCGCGTCTTTTTCGCCCGTGTTGGGCTTTTAAGCTCTAGCCCAACGGACAGCCAGACCTGCGTGCTCGCCGGGAGCGGCGGAAGGGAGCTTGCGGCGGGAGGCT
>chr4_174256550
CCCCCACGCCGCACCCTGCAGCGGTGCGCCGGGAGCTCGGAGCCGGCGGCTGCCCTGTCTTTGGCTGGCCTGGCCTTCGCCTGGGCATTCACTGTCTCGTCCTACTAGTGTGATAGTTTT
>chr5_110074721
ACGTGCTCCGAAGACTTCCGGGTTTCCAACGTGACTTCCGGTTGTCAGAATTTACCCCTGACGCGGCGGCGGCCGACGGGAAGCTGTGTGTGCTTAGGTCGTGGTGGCCCCGGTGGTGGT
>chr6_155055448
CCGAGGCCTGGCCCGCCCACCTCCTTCCTGGGCCTTTGAGGATTTAAGTGGACGCTGGACATGACTCTCCAGACCTTCCCGGGTCCTCACTGAGGCTAACACCGATTGGGGGCGGTGGGG
>chr7_107204804
GCGGGCTTTTATTACCCCAGGAGTGCCAATCAAGGCGTGGAACAGATAAAGCTGTGTAGCAACTAACGCGTGACTCTTGTGAGTGTGGAGGGCAAACGAAGCTCCCTGAAACCTCCGCTC
>chr7_23145246
CCGAGCAATGAGACTGCAGGCACAGGTGCGGCCGGATTCCCTGTCGCTGTCCCGCGCTGAGTGAATTTTGCCTCGGAGCTGGTCCGAGGTCGCGCCTGCTCTTTTGTGTGCCCAAGGCAG
>chr7_30544388
GTCCCCTAACCCTGAGGCTGCCGCGCGGCGGTCACTGCGCCGGGGTAGTGGGCCCCAGTGTTGCGCTCTCTGGCCGTTCCTTACACTCTGCTTCAGGCTCCAGTGCAGGGGCGTAGTGGG
>chr7_64363480
CAGGCCCTGAATGACAGAAGGTGTGCTCAGTTGCTGGGCTGAAAGAAGATAGAATGAAACCTAAACTGCAGGCTTTTCAGTCAGGGCTTCCTCCCTGAACTGAGCCCGGCCCACCCACGG
>chr8_30585600
GGTTTCTCCGCCTCCGTTCTCACCCCGGCCCCTGGATCCCGAGCGGCGCCTGCCGCGTGTAGCCTTCTGAAGTCCGGTGGATCGAGGCGAGGAACGGTGAACGTCCTCTCGTTTCAGCTG
>chr1_220263108
TAGCTGAGGTAGGGATGCCATCCTTCTCAAAAGACTTATTGACAGTGCCAAAGCTCGGTACTGGACACAACGAGGGACCTGGGTCTACGATAACGCGCTTTTGCTCCTCCTGAAGTGTCT
>chr10_62538245
CCCGATTGGTGAATCCGGGGCCCTTTAGCGCGGTGAGTTTGAAACTGCTCGCACTTGGCTTCAAAGCTGGCTCTTGGAAATTGAGCGGAGAGCGACGCGGTTGTTGTAGCTGCCGCTGCG
>chr10_70661073
GTGCGTGTCCCGGAAGTGACGCATGGCCAAGGCCGGGCGGCCGCCTTGCCCCCGCTTCCTTTCACGCTGTCGCTGCCCGTAGGTGGTTGTGGCCACTGTGCCCGGAGGGAGGCGGCGGTG
>chr12_120933941
GCACTAGGCGGCGGCGGCTGGCGTGGGGCTGCTTAGATGCGCCACGGTTTCGGTAGCGACGGTATCTCTAGCCGGGCCTGAGCTGTGCTAGCACCTCCCCCAGGAGACCGTTGCAGTCGG
>chr12_48166849
CGGAACCGCAGACGCCACCGCCGCTTTGCGAAGCTGCCGTGTCGTTTGGGGGAATGCTGCTAAAAAGGCGGATTCCTGGGCCCATCCCCAGACCCGCCGTGTCCGGATTGTTGGACCTTG
>chr12_64797959
ATCCGGCCCAGGAGTCCCTACCCAGCTCCTAAATCCCCGGCTGTGTCTGCGTGGTGTCAGAGCTCAAGCGTCAGGTTCGCCCCGAGCATTCCACAAAGGGCTTCTAGTAGTTGAGAGTAC
>chr13_50367319
CCTATCAGGAGGAAGAGGGCGGGCCTTCCTGGGAGCGCACCTCGCTGCCTGTAGCTAGAAGATCAGAAAAGGAACAACCGCGAGTGCTTTGCAGTCTCGCTTTTTTGGGGGTCTTCTCAA
>chr13_73356032
AGAAGTGTTACTAATATCCGGGAATGGAAAGGGAAGAACCTCCGGGGTTAGGCGTATTCTAGATTGACGCCTTTTGCTGGAAGAGCGCTGCTGGGGTTAGGATTCTGCGCGGCGAGGCAA
>chr14_74111518
CGGGGTCCTCCCGTCCGGCTGTTGCTGGCTGCCCTTTTGCTTCCTTAGGTCTTAACCCCGCACAGGAGTAGTCAGGACCGAAAGCAATTTCAGCTGATCTGTAGTGACTTGTCCGCCTAA
>chr15_45879596
TGCGACAATCTCTTCTGTCCGGCCAGCCGCTGGAGTCGTTAGGTGCCGCCTTGCTTCTGACGAGCCACACGTTTGCTTCTTCCCTGTGTTCCCAGCTGGAGGGACATGAGTGTCCCTGGG
>chr15_65903487
CGGATTCCCTTCTGTCGCGCGGCCTTATAGTTCCGGCTGTGGCGCGCGGACGGAAAGTTTATGCCGACGGAAAGTTTATGCCGACGGACTGTGTCCGGCGATGGGCACGGGGTGAGTGGG
>chr15_78441469
GCGAACCCGGAAACTGAGGGGCCGGCATCTCCGGGAAAGCTTCTTCCTCCCCTCCCTGGTTCATTGACTCGCTGTTAAGGTAAGACGTTTGTTCCACACCTACTAGGTGCTGATTAATGT
>chr16_15737542
CAACTTTGCGAGAACTCCGGGGGACCTCGTAGGAAGCCAGGTTGGCAGTTATTTTTTTCTCCACTTGCCACTAGGTTGCACTAGATTTAGGATGCTGGGGAATATGCGCCATTTAATTTT
>chr17_30228685
GTCGGTGGTAGGGCTGGGTCTCCGAACCTGAAACCGGGAGCTTCCTGCTCGTGTTCGCTGTTGAGAAGCTACCCGCGGGGTTGTAGACCTCGGACCTCATGGCAGAGATAATTCAGGAAC
>chr18_44676120
aaccatcacttcctctggcgtgcctcctctgggtccaactccttttctcccagagttaggctaggagccacctgtggtcctactacatttaccactgtcctggttaccagcccgcgcctc
>chr19_36138993
GCGGCTGGGGCTCGGGCGCCCGTGGGTTACCCGATCTCATCACCTCTGTGTCTTCACTCGGAGAGAGTGTTATAGATCCCGGGGCTGGCTGGAGGGTAGGTGTGGAGAAAAATGTCCCAG
>chr2_176032854
GAGAGGACGGAAGCCTGTGGGAGCCCGTGGCCTTTAAAGTGCCGTTCAGCCTTTTCCTCCAGGGGTGCTTTGTAAACACGGCTGTGCTCAGGGCTCGCGGGTGACCGAAAGGATCATGAA
>chr2_64751234
GTGCGGGCAAGCTGCCCTTTCCTTTTACTTCCTTGCGAGTCATAGAGCTGTAGGGGGATAGACGTCTTCCCGCACTCAGGCGCCGGTTGAGGCTGCGCTCCTGGCGAAGGACAGGTGCTC
>chr2_70521046
ACGGAGGGGTGCGTCCTCTAGGCACCTTTCTGAATTCCGTTTTCCTTGTACAAAATTGAGATAACGGGTATTCCACCGGTGGGTATCCCTGCTCtttttcttttctttttgagacggagt
>chr3_183735698
TTCAGCCTTGGGAATGCTTTGTGCAGCGCGCTTGCGCGGTGTGGCGGCCGATGCCGCTATAAAGGCTTGTTTTGCTGCAGGGCTCATGCTCGGGAGCGTGGTTGAGCGGCTGGCGCGGTT
>chr3_195636830
CGGGCCCGGCCTGCGCCTTCCTGCGGTGCCGAGGAGCGGTGGCGCCCTGGGTGAAGAAGTCCCGCCGAGTCGAGGGGCGCAATGGAGGAGCGCCGGAACAGGTCTCTCATTCCGAGTAGC
>chr5_102455515
GAAAGGGCGAGTGCTGTTTCGGGCCTGGGGAGGTGCCTACTGGGTGTAATTGAGTTTTACCAAACGGTCATTTTCCTGCTGATTCTGAGTGTGGTTGGACCTTGCCCTTAAGATTCCGTT
>chr5_139682826
GGACTAACCGGGCTTCTTATCTTTCTCTGAGAATTGACTCCTGAAATATTTGGGTTTCGGATTCCGTGTCTTCACTACCTGACCGGTCAGGTCTGGCTTGCTCCTCCGTATCTTCCAGAC
>chr5_79703913
GGGAAAGAAGCCCTGAGCCGGGATCTGGCACTCCCAGGACTCCCGGCCGGGGTAGCTCTTCACTCCTCAGCGCGACGTCGTGTCGAGTTCCCAAAAAGCTCCGCAGGGGCTGTAGGGAGG
>chr6_131958445
ACTGAAGAGCTGTGATCTTCCTAAACAGTTAAAAGTCAGGCACAGCTATGTAACTCATACAGTTTCTCTTTGCCAGACTAGACTAAAGAAGGAGCACTAATTTATTCTGATAAAACAGGT
>chr6_160210622
CGGCCGGGCCGGGGCAGCCGGGAAGCGGGTGGGGTGGTGTGTTACCCAGTAGCTCCTGGGACATCGCTCGGGTACGCTCCACGCCGTCGCAGCCACTGCTGTGGTCGCCGGTCGGCCGAG
>chr6_31633585
AAGCCAGGTATGGCGTTCGGGGCCCGGGAGTCTGGGCAATACAGTTTTGTGCTCACTGGGTGAAGAGGCTGACTTAGGGCGGGGAAAGGAGGGAGCCAGGCTGGATCTCTTTCCGCAGCT
>chr8_10697358
CGCGCGCTACTGACGTCACCAGCACGCGCCCCGTCCGCTGCAGTCCGCCGGCGAGGGAGTTACGCACGTCCTGATTCTCCTGGAGTCTCCAGCCCGCCCAGTGGCCGCAGTCACCCAGGT
>chr8_146017775
GGTGTCGCGGCCCTGGGCCCCGCCCCGGAAGATAAGGCCGCTCGCTGACGCCGTGTTTCCTCTTTCGGCCGCGCTGGTGAACAGGTAGGTCATCCTTGCGGCCTTGCGGCATGGGCAGTA
>chr9_26892883
TCCGGCCGTGGCACAGAACGTGGTGAAGCGTTATGGGCCGGGGTGGCAGGGGGGTTGCCATAACCAGTTGCGCTTCCCCCTCCGGTCGCGGAGGTCGATTTGAGTGTGTAGCGGGTAGCC
>chr1_1342627
GCTCGTGACCACCATTTCCGACCCGGGCAAGATGGCAGCGGCGCTGCGCGTGCGTTGTTGAGTGTTCGGGACGCCGGCCTGCAGGCGCCATGGTCTTCCTCACCGCGCAGCTCTGGCTGC
>chr1_170501169
CCCCGGCCTCAGGGTCCGGCTTCCTTCCAGGCTGCCTTCAGCAGTGCCTGACAAACTGCCTAAGGAAACCTTGCCACGCAGACATTCGTTTCCTCTGGCTTACCTCTACTCTCTCTCTCT
>chr1_211556201
GCTGTGACGTTCCCTACGCGGTCGGGCGTTGGGTTTCGCGGCGCTCGCCGCACTGGTTGTTCAGCACCTTCGGTCCGGTTGAGGTTGTCAAGTCGGACCAAACAGGTTGTTTCTCTGCAG
>chr1_89990287
GAGGAGGAGGGGACGGGGCGGAGGCAGGGCGCGGAGGCGGCTACCACGGTGGTGGCGGTAGCAGTGGCGGAGGAGGAGGAGGAGGAGGAAGAGGAGGAAGAGGCTGCAGTCGCTTCGGTA
>chr10_62537959
CGTCCTACTGTTTCTAGTCAGCGGAGCAGGAAGCTACTGTTCGCTCCGTTCTTCTTTTAAATTTTTTCTCCCAGCATTGGCACAGTTCAAATTTATTATACTCAAAATAGCTCATCAAAA
>chr12_124118402
CTGCGCAGGATTTGAGACGCTCCCCTGACCACCACTTGCTCTGCGCTGAGGTGCTGGGACAGCCATGGTTTCAGACGGTGAGGACCCTGCAGGGCGGGACTTCGACTCCGGGGCTCGGCT
>chr14_20937554
GCGTGCTCGCTTGCCATTGGCTGGGGACTCCAGGGCAAGGGATATAAGCCAGAGCCTAGACCAGTGAGCCAACTGTGCGAACCAGACCCGGCAGCCTTGCTCAGTTCAGCATagcggagc
>chr15_67546787
AGATTAAGAGATAGGGGCAGCCACCTGGGGAGACTGGGCGCCTCCACTGACTGGAGGAAGAACGCAGGGCCCGCTGCGGGGACAAGGCCCAGAGAGGCCGTGGTGCTGGGTCCGTCGCCC
>chr17_17140465
TTGGGTGGTGGTACGGCTCAGGGAGTCACGCGCCTGGGTGTCGGCGGGGCTGCGGGACCGCGAGTGAGTGTGGTCGCTCCTGGTTCTGCCAGCTCCCCTGAGAGCCTGAACCCGGGCTTG
>chr19_12998035
GCCTTGCTTTGCCTTATCAGAGGCTGCAGCCAATCAGCTAAGGACAGAGAGGAGCCCTCGAAGGGGCTATCACAGCCTCAGAGTTCACGAGGCAGCCGAGGAAGAGGAGGCTTGAGGCCC
>chr19_53662453
GGCGGAGCTGGGGCGGGGTCTGCGCTTCCCTCAGCCTGCCTAGCCCGCAGTCTCATTTTTCCCGGTTTAGAAACGCTGGAGTGTTCACTATGTCCCCGGGAGCACCGTTCCAATTTGAAG
>chr19_7069744
CCGGAGACCGGAAGCGGAAGCGCGCTTGTGTCTTGTGAGAAGAGCCGCGCTTGCAGCGTCTGGGAGAATCTTTCGGTCTCCGCGAGAGGTGCTTCATTCCGTGAGTCCGAGTCCAGAGAG
>chr2_135809733
CCCCCTGTTCATGAGTCTTGCCCTAGTAAGTAGGAGTGCTGCTTCTTCGCCCAGGTCTGTTAAGTCTTTAGTCCGCCCTCAGCTGGTTAATAAAACTCCGCTCTAGCTGGTTTCATAAAA
>chr2_196933108
GCCACAGCCCAGAGCACCCCCAGAGTGCTAATGGCGGTGTGCTTGGGTGAGAGGCGGCTCTGCGAGGAGTTGCAGCGGGTTTGGGTTCTAAGGTGGGAATCGAAGCCAACTCCTAGCCAT
>chr20_18488043
AGCGCGGCGGCGCTTACGCACTTGCTGGTTTGGGAGTCGGTCTCTGTGGTTAAGTTTGAAGTACAGAGGTGTGGTGGTGCTTCACGTTACAAGCTCTCCTACCGTCGCTTGCTGTAATGT
>chr3_141944362
CTCTAGGCTCTCCGGCTGAGCCGGGTTGGGGCCCGGGTTGGGCCGCCCGGGGACTCTGGAGCATTGGGATTTGTAGCGCGCCCTCTGGGTAGGCGGCTGTAGCGGAGAGGCGTGCGGGAT
>chr4_17812614
TCGCGGGAATTATTTGAACGTTCGAGCGGTAAATACTCCCTGGGGCTGTCATAGAAGACTACTCGGAGAGCGCTGCCTCTGGGTTGGCGGGCTGGCAGGCTGTAGCCGAGCGCGGGCAGG
>chr4_39529631
CGGAAGGTCCTGGCCGCCTTTCCGGTCTCCTCAGCACCCTGGAGCGCCGCCCTCGGGTTTCGGTCTCCTGGATCTGCGGGTCGGTCTCGGCGGGCGGATTACTCCTCGCCCACAACCTCG
>chr4_81186882
GGTCCCTCAGTCAATGGCAGGTCTGGGTAAGCTAAAGCGAGCAGTTAGCTAACCCTTCCTGCCACGGGGATCCTGGGGCGAAAGAGGACAACTGGGCGGTCAGTTACATGTGCTGGTGTC
>chr4_986432
CTCTGCCGGCCCAGGGTGACTGTGTGCAGCGGGCTGGGCCCTCTCGGTGCTGCCTCGGGACAGTGTGTCATGGCCGTTCCACAGTGAGCTGGTGCAGCCTGGGAAAAAGGGCGCCTCACG
>chr5_34655788
CACTATTTTGAAGGCGTTCCCATGCGCAATCTCGCCTGTCAGTTCAGGCTGTAGGTTTCTCCTTTCTAACTCCTGAGCAGAACAACACTGAACGGTGGTAGTCTTGCCTTGCCACCCAAT
>chr6_111927273
TCATTCATGAGAAAGGGCCAGTGACCAATTAGGCGGCATTTTTGTTTTCGCCACCCAGCTAAGAAGCTGCCCAGGAGTGGGCAGAACCTCAGTGTAGTCGCAGTGCCCTCGCCTGGGAGG
>chr6_4021387
CGGTGCTGCTAAGGATTGAGGTCGAGTGTCAAGCTTGAGCTCTTCAGTCAATGCTAGAAATGGACGTTTAGTTATTGAATCCCGCTAACGAGGGGAGCCAACAAGAGAGGGATGTCGGCA
>chr7_101458401
ACAGGAAGTTTCTTGGGCTGTTCCGCTGAAGCGGCGCGGGGGGACACAGAACTGGGCTCCCAGACTTTTCCTGTCGTGGCCTAAACTGGAACGGCTTGGGCGAATGGGGGCTGCCGGGAC
>chr7_102987993
ACAGACCCCTTTATGCAGTGCTTCAGAGTCCGGACAGAGCCCTGGGGAAACGCTTTGGCACGCTGGTTTTTGGACTGATTACCTGTGAGAAGGAAACTTTACAGTGTTTGTAAAACGCCT
>chr8_100025567
GCAGCACTGCCGGCGGGGGCGGGTGCCAGGGACTTGGAGGTGGAGGGGACGCGGCGGTACTCTGGCGTGTGAGCCGAGGGTGGAGTGCAGAGGGAGCGGGAGCGGGACGGGAGGTCTTCT
>chr8_42751741
CCGTCCGGTCGCGCCCTCGCGGAAGCTCGGCAGTGCGCGTGCGCCCGCACCCGCACTCCAAATTAGAAAGGGGACGTCTAGTGGGTTGCCCGGGAGGGGTGGCGGGAGCGGTCCTGGAAA
>chrX_102942977
GCGGCATCTAGTGGCAGACTCGAGAGGTATAAACCTTACTCACAGAACTTTCTGGAAAATTAACAGTGCGTATTTGCCTGAAGAAGGTCAGTGTGCTTGCTTGGAGATCAGGACGCAAAG
>chrX_134555584
CTCCGGAGGCTGGAGTGGATTGAAGGGCGGAGCTGCCAGGGATCGCTTTGAGACCATTTCCCAGGGTGGAGCGGCAGTGGAGGAGGACAATCTGGGCCGCTACGCTGATTCTGTATAGAA
>chr1_28832312
CCTTCCCGCGGGACCTTGCTGGGGAATGTACGTTACAGAAATAGGTTTGTAGGTATGTAGCTGCAGAGGACGTTTACTTCTGTGCAATCACTGGACTCAGTCTGTAGGATATGCCCTTAG
>chr1_32479472
CAAGGGCGGTGCCGGTGGCTGGCTGCGCACGCGCGCCGCCTCATTTCCGGTGCTCTCTCTCGCTGGGTCGCTCGGGTCGGCTTCGGTCGCTACCGCTCCCGCTCTGCCACCCCCGCCAAC
>chr1_47645087
GAAACTGAAGGACTGCCAGGCAGCAGAGTTCCGGAGGGCTCCCAGGACCTTCAACCAGAAAGAGACAGAGCATATGCGCATATGTATGTCTGAGCCCGTGCACGGAGGAGGAGTATGAAC
>chr10_120840493
CAGACGTGGCGGCGCCGGAGTCCTAGGCGCGCAAGGTCCAGTTCCCGTCTTGGGCCTGTCCTGGATAGCGTTAGGGAGACAGTTCACAGGCTCTTCAATCTTCGAGCGAGAATTAGGGTG
>chr10_38692186
GGCGCGGGTGTTCGGCTACGTCACTGGGGCGCTACGGTGCCTGGAGCTGGGCAGTCTTCTCGTCAGAGTGGGGACTGGTAAGAGCGACCTCACCGCCAGGTCCTGTGTGTTGCCGGCTGA
>chr11_65728957
ATGCGCTCCTCAAGGGAAGCGGAATTAACCCGGAGGTGGGATCCCAGAACTGGAAGGACTTAGAGCCCATTAAGTCAGTGTCTTCGTGGCTTTAAGTTCCTCCCCGGCCTCCCTGCGCTT
>chr12_112451271
TGACTCGGGGCGTTCTCCACTATCGCTTACCTACCTCCCTCTGCAGGAACCCGGCGATATGGCTGCCGCTGTGCCCCGCGCCGCATTTCTCTCCCCGCTGCTTCCCCTTCTCCTGGGCTT
>chr12_49582852
CCCATGGTGACCGAGTTGTATATAGGGAGCCGCATCCGCCTATGTGCCGCAGGTTCTCTTACATCGACCGCCTAAGAGTCGCGCTGTAAGAAGCAACAACCTCTCCTCTTCGTCTCCGCC
>chr12_51157896
tcccccgcccccgcccccgcccccAGGCTTGTGTAGATCATGCCGCCAGTAGCGGCCCTGACTGCCGAGGAAACGGTAGCTTAGGACAGTTGGCTGTTAAGTGACACTGATTCTCCCCGC
>chr12_62653899
CGGGACTGCCGGGTTTTAGCTTTCCTCGCCGCCGAGGGCTCTGGCTCTCTCTCGCTAGAGGGATGCCACCGCCCTGTCCTCCCGTCCTCAGCGTTGCCTTCCCCTCCCTCTTTCCCACTG
>chr13_99852941
CGTGCGCCCGCTGGGTCAGCGCCCTCCTTCCTGCCGGGGAAGGGAAGTGCGTCGGTAGGGGAGGGCTCACCTCTCCAGGTTGAAACGATGGCGGTCAGAACCGCCTGAGGTAAAAACGGG
>chr14_70233606
GGGGGCGAGAACTCGTTTGGGCTCGGCCGGCTGGTGCCGGAGTCTGGAGGGACATCTGTTGACGTCGTTCGCCCCTGCTAAGTCCTTGGCGTTCGGTTCATCATCATCTCTCCCAGAAGA
>chr14_94547528
CGCACGAGTACGTGCGTGGAGGTCCCGCCCCGGAACTGCAGTTGCTGCTGCAGCTGAGGTACAGCGGCGGTTTCTGAGGTTCTTCACTCGCGACTGACGGAGCTGCGGTGGCGTCTCCAC
>chr15_59981759
TTCCTTGCCTGTGGGCGGACCCGTCGCGTCGACTCCTTATTGGTGGCGTTACTACGCCTCAAGGCGTTTCTTCCCTCTTTGCTGTTCGCAGGGACGCTGCCTGGTAGTTTCAGTTACTTT
>chr19_17337060
GACCCCGCCCCCAGCCCTGCTGAGCGACCCCGCCAGTCGGGTCCATCCTGCAGTAAATGCACAACCCGGACGGAAGTGCCTCTCCGACAGCAGATCCAGGCTCGGAGCTCCAGACGCTGG
>chr19_18303597
GGCAAATCAGTGACCGTCGTCCCGCCTCCCGCGTTAGGGTTGGTCAATCTTAGGCAGTTACAACGCCTTCTGGCCTGGTTGCCCTACGTATTTCCAGATTCTCCTGGACTTAACCAGAAG
>chr2_113033725
GCCGGGCCGACCTCCCCCGCGGCCGCGATCCAGCAGTTTACATAAGAGTGCGCGTCATGGAACTGACGGAGCCACACAGAGACGTCTAGGTCATGCAGGAGGCGCCCGGCCCCGGCCCGC
>chr22_21213370
CGGGGTCGGCGGGCGGGGCGAGGCCCTGGACGGCGGCGGCAGTGGGGCTCCTCCTTCTGTTTCCCAGACCGAGAGCCGCGCCGGCACCATGTCAGCTTACCCTAAAAGCTACAATCCGTT
>chr3_196366554
ccggcccgccccacccccgcgcccgcgccgcgcTTCCCTCTAAGAGGCCGGGTCTGAGTGAGCCTGTGCTGAGTCGCCGAGCAGCCCGCTCTCCATGTGACTTCAGTTTCCGTCCGTTCC
>chr3_33156145
ccagcctccaggccctagccccgcccctgcgcccgGGGCCGCGTTGCCCCTCCAGTTCTAGACCTGGCTCCCTCCCATCCAGCCCTGCCAAAGGTCTCCTCCAAGTCCTGTCTCCttctt
>chr5_64777872
GGGGGAGGGGAGGTAGAGGTACAATCGGGGTAACCAACTACCAGCCATTCAGAAGGGCTTAGACAATGTCAACTTTTCCACACTGTGAATGAGAGAAATTCTGGCCTCTCTAACCTCTCT
>chr6_26365471
TTCTTCCAAAGAGCGACTCTTACTGTTTCTCATGGTGAGAAGACAATATTTGCTTTCTCTTTTTCCTTTCTTCCGGATGAGAGGCTAAGCCATAATAGAAAGAATGGAGAATTATTGATT
>chr6_28973510
ACTCTCTGGTCTAGGCGTTCCCTTAAACTCTCCGCCCTCCTCCTCGCGGCTCAGCCTTCTAGGAGTTTGCGTGCGTTTATGGCCTGTGCAAAGGGGTTGCAGAAATATTACCCTTTTGCT
>chr6_3024123
TTCCGGCGTGTCTCCCGAGGCTGTCTGCCCTTCCCCAGCCTCTGCAGCCTACAATCCCAATCAAGAGCCAGCCCGGTTTCTGCAAGCACACAGGAGCAGAAGAGAAACCAGTGAAGACTT
>chr6_3258996
CCTGGGCGGAGTAGCTGTCCCTGGTTGTCTTGCTGGCCTCTCCCGCACACCAGTACCTCTCTGGACGGGCTGGGGAAACCCACTTGAGTAGCAGAGTGCGACAGTGACCTCTAGGAGTCC
>chr6_33239625
TAGGTAAGAGAACAGCGAAGGTTCCGGGGCTAGTTTGTGTTTCAGACTTCCATATTTCCATTTGCAGTTGGGTGAAGTGGTTAGAGCTGAAAGGGGACAGCTGGAGTCAAACAACTTAAC
>chr7_111202136
CAGCGCGCCCCCACAGCGCTCCCTCACGGCCAGAGCCGGGGGCCGGACTAGGCCCCTTTGTGAGGACTGGGAGAGGGCGCGTTGTTGGGGCGCCGGCTCGGCGGGGAGGAGCGGGCCAGC
>chr7_116502667
CGGGGAAGTCAGGTGgccgctgccgccgccgccgccgcGGTTTGTCGCCAGAAGGAAGATGGCGGATCTGGAGGAGCAGTTGTCTGATGAAGAGAAGGTAAGAGTCGCGGGGGCGACGGC
>chr7_127032760
CCCACCCACTCGGTGAGCTTGTCACTTCCTGCCCTCGCCCCATCTCCGTCCGGGGTCAGTCAGTCGCTCCCTGTCGCTGCCGGAGAGTCTCTGCTTCCCCCTTCCTACGCGCTCCGCGGC
>chr8_146078892
GAACCGAGTCACGCGCGCCGGACGCCACCCGACAGGAGGGGAAACGGGGCAGCTCTCAAAACCCTGGAGGCGCAGACCGTCCACACGGGACAGGGACGCCCGCTCGGCTCCGCTCCGCGC
>chr8_57124338
GCCGCCGGGGAGCGGGGGCAGCAAGTTGGGATGCGCGCTACTTAAGGTCCTGCTGCGTGAGCCATTGACGTGTTTGGAGCTGGAGACGGCCTGGGTGCTGGCGAAGCGGAGGCCGGAGGT
>chrX_129300329
CCCAACCCGTTTCCTGGACAAGTAATTCTGCGCTCTTCTTCCCGCCTGTCACCTTTATTTATTAGTTCAGTTGTGTGTCCTAGATGCTGTATACCAGGTGCTACAGATACACACAGTCTC
>chr1_109419462
GGCGGGGCGGGGCGCTGGTTGCCCCCCTCTTCGCAGTCCTGGGGAACCGTCTGCGTGTCAAGGTGACAGGGGGCTTGGGAGCTTGGTCCTCCTCTGCTCCGGGACGTGTCCTCAACCCTC
>chr1_24969830
CGCGGTGTACCCTGGGATAGGGAGCGATCTCCGAGCGAGGCGGCAAGATGGACGCGGGATTTTTCCGCGTAAGTAGAAGCGCCGGGCGCCGGGGTGAGGCCAGGGACTTCTCGGTAAGGC
>chr1_36852124
CTGGAGGAGGAGGAGAAAGGGACCGAAACTGCAGCAGGAGGAACTGAGGTTAGATAGCTGTAGTCGCTAATAGGAACGCTTCACTGTAAACCTCCCTGGTCAAGGCTTCAGGGATCTCCA
>chr12_123943155
TGGGTTCCGCCTTCAGTTTTGCTTTTCACAGGAGGGGCAAAGTCttttttttttttttttcctttttgagacagtcttgctctgtcgcccgggctggagtgcagtggtgcgatctcggtt
>chr12_56367883
AGGGCGAGGAGGAGAAGGAGGGGCAGGAGGGTTTGGTTGAGCTGCAGCTGTTTGTCTGTTCGACACAGGCTTGGGGCCGACGGGGGAGACGGAGCCCCAGGTACCGAGCTGATGGAGCCC
>chr15_40213081
GGCGCGCACCGAGTCTGGCGGCCGCGCAGACGGTGCCACTGCCCCACTGGGGGCGTCCTCCTTCGTCCCCGCCCGGCTGTCAAGCTGTGTTCTAGCGGCCGAGGGACCGAGGGGGGCTAA
>chr15_60771300
CCACTATGTCGCTGAGACGTCATCACGCAGGGCCGAGTCGGCGCGGCCACATCCTTTAAATATGGTCTTTTTTGGGCGCGCGCGACAATGTGAGGAGTGGGGTGGAGCGTGTGTGGTGTG
>chr15_65903744
CCCACAAATCCCCAACTTCTCTCGAGCCTTGGCTGGGTTTCCTGCCGTGTCTCTCTGCATTGCCCTGAATCTCTCCCCATTCTCGGGCTCTTTCCTTCCCCTTCTGCCCCACTGACCCAT
>chr16_31519831
GCTGCAGAGGGACATCTTTCAAGAACAGGCGCCGGCCTCGGCGTCCGCCGCGCAGTTAGGAAACTGACTGTCGCTCTCTCCGGCCTCGGCGCTGCTTCGGACGCCCCGGCACCGGCCCCC
>chr16_68877489
GCCCAGAGCCTTCTGCCACACTTAACATGGCGGCGGCGGCGCCCTGCCGAGGCGCCTGAGCGGGTCGCGAGCGTGGTGTTACACTCCAGTCATGGCGGCCCGACAGGCCGTGGGCAGCGG
>chr16_81130310
GGGGCGGGGCCTAGCCCCAGACTGGGTTCCTTTCCACATGTGTatctcttttactgcctctgtcataagttttcaaaggtggtttcaccacctcacgaaggaattcaagaacaagtcgga
>chr17_30469131
ATAAACTCCGGGAGGGCAGCGATCAGCTTGCATGGTTTTCAGCTGCGTCCCCACGTTATTGGATAGGGCCGTCAGAAAATGCTTGATCGAGTAGGGCGACTGGCTCCCAGGATCCGGCGC
>chr17_7255520
CGGGCCGCTGCCCTTAGGCCACTTCCTGGGGGCGGAGAGGACCTCAGCGGCTGCGGCGACACCCAGGGAAGGCGGCGCGGCCGGGTCCCGAAACTCCTGGCTGTTTCCATCAGAGCCCTC
>chr17_73452483
TGCGGCCGGGAGAGTGAAGAGCCACTGTCCTTTCCTGTGCGTAAAGCTCAGGCAGTTTCTAGTCCAGAAACCCTGACCAGAGGGCATGGCTTTACCTCCGATTCGTTTTCCTACAGAATT
>chr18_29522446
GTCTTGACAACCTCACGGTCCCTCCTCCAGCCGCCCCCGGAGCACCGCGGGGCCACAGCCCCAGACGCCACGGTACCGGCTCCAGGACGTAAACACTGCCCTTCTCTTCCCTGCCCGCCC
>chr20_5931361
GAGCGGAAGTTGGATCACTGAAGCGCCAAAAAAGAATTTAGGGGAAGACCTGATTTTCGCTTGAGGCATTTTTGCGGCGCTGTGCGCTACAGACACCTTCTGGAAGCTGCGGTGGGGAAA
>chr22_39101391
GTCATAGAACAGGTCCCGCGCCTGGACCTGCTCATGGAGATAGTAAACTGCAAAATGAGCCTCCCACTCGATTCAGTGACTGAGGCAGTTGCTGGAACGCCGATGTCCAACGTGCTGGCA
>chr4_110736504
CTGTTTGGTTGCCGCCCTAACGGCCAGAACTAAAGCACCTTGCAAGGAATGAAGTTGGTTCTTGAAGTCCGTGCTGACTGGCTGGGCGCATTTGCGCATTTGCTTCTCTGGCTGCAAAAT
>chr5_180650122
GGCGGGGCCTGAGAAAGCGCTTCGCGGGTTAGGGCAGCAGACGCCCCACCCTTCCCCAACTGTAGTCGGCGTTTCGCATCCGAGGTAGAAACTGCCAACCGGACACTGTCTCATGGTTTA
>chr5_64064474
GGAAACTGCATCCGCATCTACTGGTTCTGCCGTCGCTAGAGGCGTACAGGCCCTTCCCGACCGTAGCGAGGGTGCTGCTGCGCTGGGGGAAGGAAAACGCCGCTTTGACTGTGCCTTGTT
>chr7_103848404
GCGGGTCCGGTTTCCGGCGGGAGCGTGGGCCGCCAGACTCGGGAGAGGCTCCGTCTTGTGCAAGGGTCCTGTGGGCTGGCTGCACTGGCCTCTGCGGTGGTGCCTGCCAGAATGCCCCAC
>chr7_26904540
CCTTACAGCCATTTTCGGTACTGGTGCCATCACAACTGCTGATCGTTTCTGCAGGATTCCAGAAAATAATGTATCCATGATACAGAGTGTATACAAGTTTTGCGATTACGCCTTCTGCGT
>chr7_64467227
CACCCTCTCAGGCCTTGATTGACAGAAGACGTGCTCAGATGCTGGGCTGAATGTAGAGTGAACCCTAAGCCTTTTCAGGCAGAGCTTCCTCCCTGAGCTGACCCAGGCCCTCCCCAGACG
>chr9_130374554
gccggcggcggggcAGCCTCGCTCTGGCTCGCGCCGCGCCCCCGCGCCCAGTCCGCGCGTCAGTCGGTCCCTAGCGCGGCTGCGGGGCGGAGAGCTGCGGCTGGCCCAGCGCGCCCACCT
>chr9_140135739
TCCGAGACTAGCGGAGGCGGGCAGGGAGGGTATATAAGCGTTGGCGGAGCGTCGGTTGTAGCACTCTGCGCGCCCGCTCTTCTGCTGCTGTTTGTCTACTTCCTCCTGCTTCCCCGCCGC
>chr1_11994590
GGCCTCTCCTTATTAGGGCAGCTCCCTCCGCCTCTCTGTGCAGCTCCCGGGGCTTCCGTCAGGCCCTGCCGTCTCCCTCCCTTCTCTGGGGGGTTCACTCCGACCAGAAAGAGGGCGGTG
>chr1_221915767
CGGAGCAGCTGCTCTCTATTTACATGTAAACCGAACCGGCAGGATGCAGTTAACCCTTTACCAGGCTGAAGTGTCAGCGGGCTGGACGCGCTGCTCCGCTAAAACTGGCTCTTCCCACTG
>chr1_241683019
GGCGTGGAGGCGTGGCCACAGCCGCCCAGAAATTCTACCCAAGCTCCCTCAGCACCATGTACCGAGCACTTCGGCTCCTCGCGCGCTCGCGTCCCCTCGTGCGGGCTCCAGCCGCAGCCT
>chr1_52521975
GGAGAGGCGGGGTCGGCTGTATCACGTGGATCTGCTCccgccgccgccgccgccgccgtcgTCTTTCTCTGTCTCGGCTGAGGCAGCCATCTTTCTCTTGCCGCGTGCTGGTGTTGGAGG
>chr10_32734930
GCCGAGAGCGGAAGAGGAGACGCAGTTTGGCGGCTGTGGGGATTTGCCGGAAGGTTAATAATGTCCATGGGCACATCGGCCTCCTCCTTTCTTATTCTCTCCCAAGTGTAATTCCAGGAC
>chr11_108338387
TCGCGCTCTGACAAAGTGCAGGGGATATAGACCAACCGCTTGTGAAGGCTGCTGGTTCTGTTAGAAGCCCGCTTTCGATTGTCAGTGGCTTTGAGGCAAAGGATTTTGGAAGGGAAAGCA
>chr11_43333613
CGGCTGCACTGGCGGCAGCTGGAGGTGTAATAGTGCGGGTAGTGGGTTTGGAGAAGTTCCGAGGCGGCGGTGGCGCCGGTCAGGACAAGGATAGCGGAACCGGGCCCTGGGCTTGTCGCT
>chr11_46867965
GGCCTGTGGGCACGCGCCGCCCGCAGCCTTAAAGGGGCCGCGCGCAGCCGTGTTTCCCTCTGGACCAGACGCCGCCTGCACGGGTGGGGACGCTGGTCGCTGCCGGGGGCAAGTCTGCCG
>chr11_61100512
CAACGTGTCTCTGGGGCGGAGGCAGCGGCAGTGGAGTTCGCTGCGCGCTGTTGGGGGCCACCTGTCTTTTCGCTTGTGTCCCTCTTTCTAGTGTCGCGCTCGAGTCCCGACGGGCCGCTC
>chr11_74109464
AGGCGGGGCGGGCGGCGGCGGCGGCGGCGGAGCCAGGACCCAGACATCTGGGACTGTTGTTCTCTCGCGGCGCGACCGCCTCAGTCACTTCGCCCAGAGACCCGGACCTGGTCCGCTGGG
>chr12_12878047
AATCCCCCGGCCGCGCGCCCTGCTCCCTGCCTTTTCTCAACGTTCCTTTAGAGGCGCGTCGAGGTTTCGCGCCCAACGCCTTGATTTCTTTTTGTACTGCTCGCTCCGATGCCTGCTGCT
>chr12_6716561
GGGCCTGTGCGGTGGGATTTCCCGGCCGGTGTTTCAGGCCCTTTAAGAGGCGACGCTGGAGCCGGAGCCATTTTCCCCCCTTCGGCCGCGGCGAGGAGGAGCCGGAGCGGGAGTGACACC
>chr12_861764
CGGCGGGGGGCGGGATCCGAGCGGGCTGTGTGGAGGCTTCAGACTCCCGGCGCCATTTAGCGCGGAGAGTTTCCCGGGTGGACGCGGCTCCTCTCTCGGCCACTCCGCACCCCCATCTTC
>chr17_72869619
GCTCCAAGCGAGCCTTCCCGCCGTTGGGAAATAACCAGAGTGCGGAAGTCTGGGGCGAGGGAGCTCCTTCCCGGAGCCCAGCAGCCTCCTTCTTCGACCCCGGGTGTTGTGCCGATGTAA
>chr17_74553710
ATGTAGTTCAAAACTACGGCGGCTGGGGGCTGGCCGCGTCCTCAGCGCGACCCTGGAGCTGGGGGTAAGATGGTGGCCGCCACCAGGGGCAGTGGAGGGTCCGGAGTGGGAAACCAGGCC
>chr17_79008952
gccgcggggcggggcctgaggcggCTATAAAGGTGGCCGCCGCCGGACGCCGGGCTCTGTGGTTCGGGTCCGCTTTCGTCTCCGTCCTGCTGCCGTTACCGCCGCTGCTGCCGCCGCTTG
>chr19_18284627
GGTTAGGGGCGGGACCGCCGCCTGGTTAAAGGCGCTTATTTCCCAGGCAGCCGCTGCAGTCGCCACACCTTTGCCCCTGCTGCGATGACCCTGTCGCCACTTctgctgttcctgccaccg
>chr19_50370965
CGGCCCCCAGGGTCTCTCGGCAGCCCTGACCTTCATCTCTCTTGCTGCAACGCGAGGCTCAGGCCGGTAGCGGGGACTGGATCCTCCGTTAGCAGATTTGCCTCTTTCCACCTTGACTTC
>chr2_208576043
CCCGCCTGGCAGCTGCCCAGCCCCTCACGCCGCTATCCCAGACTCGGGTTTTCATTCATCGCTGGCTGCTGGGAGCTTTCCGGTCCTACTGGAAGCGCACGGGCATTTGTAACTGGAAGC
>chr2_27008606
GGTTGCTGGTCTTTGCGGGACCGTACTGACGTCCTCAGGTGCCCTCCAGTCAAAACACCGAAGCTCAGTTTGGAACGTGGATGGTGTGTTTGTAGAACGTGCTTTCTAGAAAAGTCGCTT
>chr2_95831364
AACGCCGGCTTCCCGTGGCTGAACAGGATCCAAAATGGCAGCGCTGTCGCCTTAGCTGGGAGAGCGAGCCGTTGTGGCTGTTTGGGAGACTTATGGTCACCCTGAAGTACTGCCTGCCTC
>chr20_1373689
CAGGCGACGCGCCGAGGTACTAGGCAGAGCCGTGGAACCGCCGCCAGGTCGCTGTTGGTCCACGCCGCCCGTCGCGCCGCCCGCCCGCTCAGCGTCCGCCGCCGCCATGGGAGTGCAGGT
>chr20_34542421
GCGCCGCTTCCGGGAGCCCGCAAGCGGCTTCCGGGTGCTCGCGCGCCGACCTGGACGCAGAGAAGCCAGAGACTTTCGCTTCCGGCTGCCGCAGGCGCTTCGCTGGTGCAGGTAAGCTCC
>chr20_43594964
GCGCGGACCCGGAACCGCCAAGTGGTGAAGGCGCCTCCAGGCGGTGCCCGCTGGTCTCTAGAGTGTCAGTGGCGCTGTCTTCCTGCGTTACCGGAGCGCACAAAATACTCGGTCCCCAGG
>chr21_11099201
ggaaagtgtagtccacgaaccgcatatgcataacttcagtacataaatggggctgaagaagagtcaggctgttccaggttcttctgtgtctgctcaccgagctgctccgagcccggctta
>chr22_22875288
TATAAATATTTCTTACCTGTCAAGGGACTCTTGAGGCTCCCCCTCCCCCGCTTTCTAATCTGTGTTGCAAAGCCTGTAAAGAGAGTGAAAGGGTGGGCCTGAAATTCAGCTGAGAAGGTT
>chr3_4535027
ACTTGGACTACATTGCCCAGGGAGCTTCCCGGCCTATATAAGCCACCCGGAGCCGCTTTAAAGTGCAGTAACCATGTGGATGTGCTGCTGAAGCGTTTCCTCAAGCTCGCTGGGGTGgga
>chr5_132387525
AATACGTCACGTCCTGGCTCGAGAACCTGGGAAAGGACTGGGTGGCTGAAAGATGGCTGGAAAGCGCATTTAGCCAACCGAGCCTGCGCATGGAACCTGCGGCGCTGCACAGCTGCATAG
>chr5_72861452
GGCGGGGCGATCTGGAGTAGGAGGTGTGACCGGAGGGCGAAATTGGGGCTTCCTCTGCTCTGGTGACCCAGAACCGTCAACTGAAATGACCCTGTCTGTGTAGTACTCCGGCAGGATGGG
>chr6_160147953
GTGATTGGCCGCTCTGTGTTCGTGACGCTCATCCGTGATGCTTCCGCGTGTCGGAGGACCAGGTGCCACCTCAAGAGAGAGGCCGTGGGCGGCGAGCCGCGGGCGTTTACTCTTAGCAGA
>chr6_34204681
GGCCCGTCCCCCCTGCCCCTGGGTCGCTCTTTTTAAGCTCCCCTGAGCCGGTGCTGCGCTCCTCTAATTGGGACTCCGAGCCGGGGCTATTTCTGGCGCTGGCGCGGCTCCAAGAAGGCG
>chr6_99963259
GCGCAGGCGCAGTCTCCCCAGGTTGTAGACGCTGCGGCCCGGCCCGGCGGGGTGAGTTGAGAACGCGGCGCTTTGGTCGCAGCGGCGGTATGGTCGCCGCAGTTTCTCGGTCTTCGCTTC
>chr7_102937874
GGCCACAAGGTGGAGCCCACCTCCCTGCTCTGGGACCTCAGGTCGCGACCCCGGAAGCACATCCTTCATCCTCTACCTTCCTTCTAGCAGAAATGGCGGCTGCGGCGGCTCGAGTGGTGT
>chr7_111846775
GTGCCACCCCGCCTCCGACCCGCCCTGCGGCCCTCCCTTTTCTTTTCTGCCGGGTAATGGCTGCTTCCAAGACCCAGGGGGCTGTCGCCCGAATGCAGGAAGACCGTGATGGGAGCTGCA
>chr7_30067804
GGACTAGGCGACGGGAGGAGGGAGGCCCCTGAGACAAGTGTGGAGCGCAGTTCTGACTGTAAATGGTGCCCGCCGTTTGAGGGTCTACGTGACCTCTCACGATACCTCCTGAGTTCTAGT
>chr7_43769086
GCCGGAAGTCTCTACTGCTCCCCGCTGGCGCGCAGGACCGCGGGCATTTACCCGTGCTTTCCCAAGCCTGGAAGAACTCGTCATGCTCTTTGTAGCGTGGTGCTTCTGTTGCTCACAGGT
>chr7_6487531
TCGCTGCGTTTGCGCTTGAGCGCCGATAATTTGGTGGCGGCGTCCGGAGGGTGCTGGTTTGTTCTCGGTGAACGGCGCGCGGGGTCTCTCCTGAGTGCGAGCTACGGGACCTTCGCCATG
>chr8_67579854
TAGCTGCACTTCCTCCTTAGGCGGAGGGGAGGATTCAGGGAAGCTTGGTTAAAAACAGTTATGGCAGTGGGAGTCGAAGCGAGGGTCTGAAGTTCACGACTACTAGAAGGGGAGGGGAGT
>chr8_82644719
CAGCGGGGCGGGGCCGAACTGGCAGCCAGGAAATGCCCTGGAGTGTGTGTCACCTGTCCAGGACGACTTGTTGATTCCCAGGAGGGCCGCCTTTCCGGTCTGGGTCCCCGAGAGGACTGC
>chr9_34329625
CAAGGTCCGCCTCCTACCTCCTTCTGCTTCGGGTGAGTACCCTTAAGGGCCCACTTGATTTTAGTTCTCAGTGGAGGAAATGAGCCTTGGAGCGATGGGAATCTGCCTCTGGCAAACCTC
>chr9_98225391
AGCAGCTCAGGAAACCACAGCTTTTGAACAAGCTGTACATGTATGGGTTGGACACGGCTAGTAAGAAGGGAGAAGCGTTTATTTCATTTCGGGACATGCCTTGGATGATTTCAAAGGCTT
>chrX_103401345
GGCGTAGCTGTAGGATTAAGGGGCGTGTCAACTGTGTTGTGTGTGTTGACACTGAGATGTGTGAATCCCCTCATTATTTTTAGCTGGGGACAGGCGGGGTCTATGGGGGAGGGGGCGGAC
>chr1_145413283
CAGCTGTCCAGTACTCTGGCCAGCCATATACTCCCCCTTCCCCCCATACCAAACCTTCTCTGGTTCCCTGACCTCAGTGAGACAGCAGCCGGCCTGGGGACCTGGGGGAGACACGGAGGA
>chr1_179923945
CGCCCTGCCTCGcgccgccgccacagccgctgccgctggcgccgcTCCTCCTCCGTGTCAGTTGTTGGGCTGTAATGGCGACTGGGCCGCCCCTGACGAAGTGACTCCCGGGCCGGGGAG
>chr1_25559096
ACGAATGGGCTACCATAAGCCCCGCCCCTTCCGGGAGGTCTCCGGAAGTTGGGACCCTTTTAGCTATGAAATATTTTGGATTGCGTAGGGTCTTGCGCAGCCGCGAAAAGTAGCGTGGGC
>chr1_84972246
CCGGGTGCACAGTAGCTCCTACGCCTCACCCAGTATCTCCCCTCACTTCCCTCAACCCTTCCCACAAACTGGGAGGAAAACTGAGACCTCCTGGTCACCCGCCGCCGGGCCTTTTAGAAA
>chr10_97890211
TCCGCCCCTTCCTCCGGGGTTCGGCTGCCCCGCGGGGAGCGCGGAGGCACACCGTCTCCTACTCCCACCCAGCTCCTAGAATGTAGGAGAGTGTAGAGTTCAAAAAGCCCGGAAGTAAAA
>chr11_5706282
ATAGTTTATCTTTCACTTTCCTGCCCTGAGTGTGAGCAAGAATTTCCTGCGGTTCCTCTAGGAAAATTCCTTTGTGCAGATCAGGCCCGTGGATTGGTGAGTGAATCCTAACCACGTCTT
>chr12_110841474
TGGACCCCGGCGACGCCGCCATTTTGGAGTCTTCCCTAAGGATCCTCTACCGGCTTTTCGAGTCAGTGCTGCCGCCGCTGCCCGCGGCTTTGCAGAGCAGGATGAATGTGATAGACCACG
>chr15_44092842
GTGAGGTGGGGCTTATGCGGCGGCGTGGTGAAATAGATATGGCGACCGAGGGGGATGTGGAGCTGGAGTTGGAGACTGAGACCAGTGGACCAGAGCGGCCTCCGGAGAAGCCACGGAAAC
>chr15_83478170
CTCCCTCAGGAGTCAATCATCTCGCAACCTGTTCAGGAGTCTGGGAAATACAACTCTTGCCTCACCTTTTCCACCCAATACATACGGACGTTGGAAAAATATCTGTTGAATCGGCGAGTT
>chr15_90931502
TGGGGCTGACGGCACGGGGCGGGGCCTCGGGGACCCCGGCAAGCCCGCGCACTTGGCAGGAGCTGTAGCTACCGCCGTCCGCGCCTCCAAGGTTTCACGGCTTCCTCAGCAGAGACTCGG
>chr18_596735
TGACGCCGGGTGGGCGGGGCCTGCAGAGGACCTGCGCGTCCGGATCTGAAGCGAGCAGAGCCCTCTCTACTCCAGCTGAACGGTGATGGTCGTCAGGAAGGAATGTGGGCTCACTGTGGA
>chr19_12662295
ACCATCCAATCAGGAACTCTGCAAGGGGGACAGGGGCAATGTTCAACAACTCCGCGGGGTCTTCCTGTTTCGTGTCCGCTGCGTTTGGGTTCCGGTCTCCGCTTCTCCAGTGGCCCCGGT
>chr19_5791180
TGCGCACTTCCCCAGCACAATCAGGGAAGACACGCGTGACCCGGAAGGTCTTCCCGCCACACTCCAGAGCGGATGTGAGGGGCGCCGATGGCGGAGGGAACGGCGGAGGCTCCTCTAGAG
>chr2_179343424
TCTCATGGCCCCAACCCCTCCGCCTCCCGCAGCGGGCTCAGCGCGGTTAACGCTGTTTCTAGGCCCTCGGGCTGGCTGTCCTCAGTCTTTAAGATCGCAACGCACACTCGCTCCGCTTCT
>chr2_54014206
GCCCCGGAAACGGTGACAGGAGGCTCAAGGGGGCGGAGGCGGCGTTGCCGGGCTCTCCGGAAGGAGACGTGGCGGCGGTTGGGCCGGTGATACCCGGGCGCTTTATAGTCCCGCCGcctc
>chr20_62496394
AAGGGAGGCGTGGTTCGGCGGGAATCCATTCCAGGTTGACTCCACCAGCGAGAATCACAGGTAGAACGGTCAGAGTAGCGGGAGGACTGGGAAGGTGGGAAGTGGGAGGACCGTCCAACA
>chr21_35303947
cctattcggccatcttggctcctTATTCTCATTACCTTCTTGAGTTGTGGCTCAGACACTACAACAGAGCTCTGTCACCTCTTTCTAAAAGCTGGGAAATGGTTATTGTCAACGCCAGCC
>chr22_42084854
GCCGCGCGGGGCCATTTCCGCTGCTGCTTCTGTGAGTTTTTCCGGTGCACGCGAGTGCTTCTGAAACGTCAGCTGCGCTCCCCTAGGAGTGCTGAGCCCGCGGAACCGCAGCCATGGTGA
>chr3_40498829
TCGTTACCGCAGGGGCGGTGCGTTCTTCTACACATGCGCAGGGTTGGGCGGGTCTTCTTCCTTCTCGCCTAACGCCGCCAACATGGTGAGTCTTACTGTTGCGGGCTCCGGGGCCGTCGA
>chr4_8442055
cctctttcttctttaatccggtgtctgaggagttttgtctgtggcttgtcctgctacaGTAGGTGACAGATGACTTTCATCCCTCATGGGACAACGTTACATCATTCTTATGAAACAGCC
>chr5_108745003
CCTCCCCCGAGGAGCCTTCTGTTGCCGTCGTTTTGCTGGGCGTCTGCATTTTCCCCGATTGTCAGTGAGGCTCGGCACGCAGACACCCCGCTCGAGCCGCAGCAGTCGCTCTACTCCCGG
>chr5_132073390
GGAGGCTTTCCGAGTCCATCTCCTAGGACGCCAGACTGAGGCCGCGCGTGCGCAATGCTGCCATTCTGCTGCGCTAGAAATGTGGCACGCACTGAGGCGGAGGTAACCTGGCAGCCCGGG
>chr5_43067478
GCGACCCGGATGGCTTTTGTTACCAGGGCCAGCCCAATCCGCCCGATTCTCGGTCCCTATACTGCCTCCTTTTCCCATGCGCATCGCAAGGGATCGGTTGATGGGGCCCTCAGTATGACT
>chr6_30658918
CCTGCACGCCACCGCCAGGCTTCCGGCCCGCCTGGCGCAGCCTTCCCCATCCAGCTGTGGATCCGTCCTGGGATGCGTGTCCCGGCCTGCTGTCTCTCCGTCACAGAAGGGAATGTTAGA
>chr6_41754447
gcacggcccaggggctgggcggggcgggAGGCTGGGCCTCACCCCCACTAGCTGCGGTGTAGGTCCAGCTCCGCGGCTCTGAGACCAGCGTTTCCGACCCGGCCCGGAACAGGGGAGACT
>chr6_43597951
ATAGAAACTTGGCCTAGGGCCACAGGGGATTTTTGGCTTTTGACTCTCTTGTGAAGCAATCTCCAGCTCTTTAGTGCTGTTGCACTCTACAGAGTACATACATTCAGCGACATAAGCCAG
>chr7_120627974
CGGAGAACCTCAACCCACAAGAGTTTGGCTTAGAAACAAGTTTGAAAACCTCTTCAGGTCCAGAGCCTTTAAATAATGCCTGCTATGCGCTAAGACAGCCCTGGGTATCCAGAGTTCACA
>chr7_149105
CGCAGACGCAGGGCGGGCAATGGCCGCCTGGGTCTCTCGGGCAGCCCTGCCCACCTCTCTCGCGTCTCCTGGTCTTGGCCTGCGGCTCTCTTTCTGGCAGGTGCCGCGGCGTCTCCTGCG
>chr7_95950838
CCGCGGGAGGGCGGAGCCCTTGAAACGTAATAGGATCAGGCTTCAGCCCGGGCTCTGGCCCCTGGAAGAAGCCGGAGTCAACAACCAGCGGGGTCAGGAGCAGGAGCGCGCTGGGAAGGT
>chr7_98923386
CAGCTCGGGCGCGCAGTCCGGGGTTAGGCAGGCTGCAGTGGAGGAGGGTACGCCGTTCCATTGGCGTGGTACTGTCGGCGGCCCTTCAGAGGAGATGCTGCCCCACGGAACGCCTGGCAA
>chr7_99070542
ACGCTTCGCTCGGCGCGCGCAGGTGGAGCCAGCGAGAGGCTCTGAGGCTGCCAGAGTGGTTGTGTCTGTTCCTCCGGTAAGGGGTGATTCGCCGAGGGGCGCGGACCAGACAGACCTCGG
>chr9_100395971
GGCCCCGGAAGCGCAGGAGAGGCCGCCGGGTGGGGCTAGGCGCTGCGACAGCCGGCGTGAGGAAGCTCAGTGGGCTACGAACGTCTGGCACACATGCAACCGCCCCCTCGGGCTGCCTCC
>chr9_2844341
ACGCGACAACGGCCACGGGAAATGACGTCATTAACCCTGTGGCTTCCGTGCTGGAAAGAGAGGGAGAGCTCTTGCGAGGCAGAACAGGCTGCTGAAGGACAGACCTGGCTGGCGCGGTTA
>chr9_74526110
CCGTCTCTCCCCCCGCCCGCTAGTAGGCTGGAGCCGGGGTCAGCTTTGGCACCTTCCTCCAGTCAGTGGCCAACTCCTGGCTCAGTGGGGATTGTGCTCGTCCCCTCCGTTCCCCTCCAG
>chr1_154947565
GAGGGGTGGGCGTGGTTAGGGTACTGACCACCCTCACCCATGAGGCTTTCTGGATCATTCTCTGAACTTTATCGGGCAAACTTAACTTGCCTTGTAGAGACTGTTTCACAGTAATCTTGT
>chr1_9970787
GCGGTGGCCTGGAGGAGGAGCCGGGTAAGGCTGAAGCTGGCGCTGCGGTAAAGCCACTCTGCGTGTCCCTATCTGCTCCAGGAGCACAGTGTTCCGGAAAAATAATGGCCTCTCCCACAC
>chr11_85358898
CAGCAGCGGCTTTGGGCTGAGAAGCTTCCGGCCCTAGGAGGTGCCGGGAGGCTAAGCGTTGAGGTTTGTTTGCCTGGCGTAGAGTGTGCTCGTTTCACCTACTCTTGCCTCCCAGGACAG
>chr13_76210482
caccgcggggaggacggcggcggcgcTGCGACTTTTGAAGTCCAAACTGTCGTCGGGGCTGGTGCCGCGCGCTGCCGCTGGGCACCCGCTTCGCTTCCCGCGTCCTGCCTGACTGCCCGG
>chr17_19281139
TGCAGCTCGCGGTTTCCTGGCTTCTAGGTATCTTCCCTCCGCTCGTTTGTCTGTCCCGCGATTCCCGTGCTTTGGGCTGCAGCGGAGTTAACCGAGGCGGCCGCCCAACCTCTGCTCCTC
>chr17_61678287
AGTGTGCTACGCCATCAAGGGCCCCCAGTCCCGGGTGCCGCGGGGACAGTGTAGGGTCATTAGCTGTTGAGCCGCCCCGGGCGGGCCCAAGCCTTTGGATCTCAGGTGACCGGCACAGGC
>chr18_32956531
GAGGCCATAGGCAGCAGGGGCCCTTGTGGTGACCCCTGCGCGTTGTCTCAGCGCAGAGGAGGAAGTGGCGGCAGGCAGCCGCGCTCCCAGATGAAGCGGGGCCAGAAGAGTCTGGGGAAC
>chr19_11485910
GCCCATCAAGGGGCGGGGCTAAGCTTGGGTCCATTCTGGACCTGAGTTGGTTCCTGTTAGTGTCAAGGATGGGGTCAGACCGAGAATGCTGGGGGAGGGTTTTCCGTGGAAAAATTGCGC
>chr19_18496431
gtaggagttctccagaggaggatgagTAACTGCaataacacccagtttatcaagtgcctcctatgtgtctggccctgtgctttacccctcatttgaccacctctccagtgagagtctcag
>chr19_3763171
TTGGAAAGGATTTGAagggagtctggggaggtcatgaacttgggttccagttctgtttctctgcctgcctccaaatcgctgggtaaccttggccaagacgttaccAAACATTCAAAGAAA
>chr19_4342715
CGGCCCTCCATACCCTTGGGCGGAGCAGGAGGCAGGGCCGGGCTCGTTGCGCGCCTGATCAGTGCAGCCCCGGCCTTTGTCCCCTACCCTGTTTCTGCAACTACATCCCCGACCCTGTCC
>chr19_49956524
CCCACCCCATTCCCATTAGCCCCGCCCCTTTGGGCTGGAACCGGAGGTGTCGCTCTTCGGACCTCAAGGTTCCCCTTAACACAGAGCGCCCCGCAGTCTTCGCGGAAAGCGTTCGGGGTA
>chr2_120124324
AGGGGACGCCGGGAACAGGTGGGGACAACGGAAGTAGGGTGCTTAGTTTTGCTGCCGGGAGTTGGTCGAGAGTTGGGTTCAGTCCTGGCCCGTTGTGGGGACGGCACGCGGGGGAAGGGG
>chr2_128458907
GTGCCTGCTCTGCGGACTTTTGTGGTGTCCCCAAGTACCGTGGTCGCAGGTGCTGCCTGTCCGCTTGCAGTCGCCCTCCCAGCGCCTGACCCTCTTCCTTGTTCGGAGTAGGCGCCCTTG
>chr2_158114274
TCAATCTGGCCCCCACCTTTTCTTGGGCTTGTAGGAAGGTGGACATGGGCTCCCGGAGACAAGACAAGTGATATGTTGAACTGTTCGGTGGCTGGAATCAACTGCTCCTGGAGTGACCTA
>chr2_45837786
ACGTGAGGGGTTCGAGGAAAGTTGCCTAGAGAGTTCCCAATTCATTCCTTTCCTCCGGTTACTGAGCGCCTCCTACATGCCAGGCGCACTACAGAAGGTGCAGTTGATTCAGACAGGGCC
>chr2_9696132
GCCCCGCCCGTCACGTCTAGCTGGGGCTCGCCCGGCGCCTTCCTGGACGCAGACGTATGAGTCCCAACTCCACCCAGTCCGGCCTGGCCTCTGTCCCCGGGTGACCGCGGAATGGGGGGG
>chr20_10415313
CCGGGATCGGGTTTGGAAAACGGACATGCGCCGTGAGAGCTAGTTGCCTTCTACTAAAGCATCCGCCCTCAGTCCTTCCTGAGGGCTTACAGGGAAGTGCGGAGTTTCGCAGCTCGTACT
>chr22_22222492
TATTTGCATACTGAGAAAGTGTGAAACACAATTGTCGAGACTAAAAGGAGACACTGAGAGGATACGCCAATCAGGTTAGTTCAGATGTTTGTTGAGCACACTCCATGTTCCTGGGGATcc
>chr3_157828083
GCCGCAGCCCACCCTCCACAGACACTGAGCCGCAAACTGCGCCAGGCCCCGCGTCGCCTCTCGCCGGATCAGGGCCTCGGAGCTCCGCAGCCACGGCTGCCGCTCCCCAGGCCCTGGTCG
>chr3_31574138
CTCCCCCTGCTCCTTTCGGCTGGGCGGGCGGCGGGCTAGAGAGGGAATGTCATTGCTTCTCAGAGCCGTGGTGCCGCCTCCGTCTGCTGCTTCTTTCCTGGCGCCCTCGTCCCGTCGGCT
>chr3_52017546
CGGACCGGGGCGGTCCTGAGCCTGCGACCTCGCAGGCGACCTCGCTGGACCCTAAGTCCAGGCCACAGTCAGGGAAGGGCGCTGAGAGGCGAGCGTGAGCCCAGCGACAGGAGAGTGAGG
>chr4_169931631
GACGCATGAGAGCAACTGGCGCAGGCGCGCTGCTCGGTGGGGAATGTACTTGTGGCACTGAGGGGGATCCTCTGTCCCCGCTGGGTCATATCAGTCGGGATTCGAGCCCCggtgaccaat
>chr5_118788243
CCCCCGCCATTCCCCGCCTCCTCCTGTCCCGCAGTCGGCGTCCAGCGGCTCTGCTTGTTCGTGTGTGTGTCGTTGCAGGCCTTATTCATGGGCTCACCGCTGAGGTTCGACGGGCGGGTG
>chr5_140044497
AGTGTGGGTGGTTCCGAGGCTGACTACCCTGCGGCGGCGCGGCTCGCAGTCCTTCTCAGCATGGACCGCACTTGTGAGGAGAGGCCCGCTGAGGATGGGAGCGACGAGGAGGACCCAGAC
>chr6_79788244
TGCGTCAGATCCCTCCGCGGAACCGTCCCCGGCCCCCTCCCTGCCACTATCGGCCTCCACAGAGAAAGCGCCTTCCAGCCAACCGGCGGCTTGGGCTCCGACATCTTCTCCGACTGGAAA
>chr8_107072698
GGACCGGATGTCTGCTTCGACCTATTCTTGACCGCAGCACATCCGTTTTCCTTACAGTATGTAGTACGCATTCTACCTTTTCCTACAATGAATCCACCAGCAGAAATTCCTGTACACATC
>chr8_42249394
GGGCGGCGCGCAGGCGCGGCTGGGGGTGCGAGGCTGCGCAGGCGCGGACGGCGTTGGTTTGAAGACCTTCAGCGTTGCCCTGGCGGAGCAGAGACAGGCCCTCGGGGTGGAGGTGAGGAG
>chr9_123964157
TTCTCCCCCTTCTTTTGTGGTCCGGCCCATTGCGAGGGTGACAGGAAACCCTGTGCAGGGAGCGCCGCCATCTTGGACCAGCCCGAGGAAGATACTGAGGGAGCACAGGAGCAGTCACCG
>chr9_127624427
CGCCTGGTAGGGCCGGAGCCCCGCCTTGTAGTGCTCGCCTCATTCACGGCACCCCTGATAGCGAGGTCGGCGTCACGGTGTAGGCGCGCAGTTGGGGAAACCGAGGCCCAACGTGGGCGG
>chr9_130213806
GTCACTGCCCGGCCTTCCAGAGACGCCCTTGTCGCCATGTTTGTTGTGGGCAGGCGCCTGAGGCTGACGGCTGGCAAGCAGGGCACCGCGGTGCGCTGAAGCTAGAGATTCCGAAAGGGG
>chr1_151372060
TGAAGGATCACTTCCGCTTCCGTTGGCGCAAGCGCTTTCATTTTTTCTGCTACCGTGACTAAGATGGAAGCGTTTTTGGGGTCGCGGTCCGGACTTTGGGCGGGGGGTCCGGCCCCAGGA
>chr1_165738264
CAACTCACTGGAGCTGAAGGGCTGGTAGTCAGGCCGAATCTCGCGAGAATTGGAACTATTTCAGAGCCAGAGGAGGATAGTGGCGGCGGCGAACTTTGCCCGGTAGATTTTACTGACTGG
>chr1_59762762
GCAGTCGTTGcctcctcctcccctgcctcctcctccccttcctcctcctGGCCGCTTAGTCTCACACCCGCCGGGCCGTTGTTCCCGAGACGTTGTTGAGTCCCCTGTGTCCTCTTCTGG
>chr1_67390713
GGCGGGCGGCCCGGGCCTCAGGCCCCTCCCAGGCTCTGAGTCTCCCGGCTGCAGGCGGATGGATGGGGCTTCTTCAggcggtggcggcagcagcgaaggtggcggcggcagcagcggcag
>chr10_5005614
TCAGGGGCGTTGCCAGCTCATTGCTCTTATAGCCTGTGAGGGAGGAAGAAAGAAACATTTGCCAGCCAGGCTAGTGACAGAAATGGATTCGAAATATCAGTGTGTGAAGCTGAATGATGG
>chr10_70883263
CTAGGGAGGAGGATCCAGTTCAGGCCAGCGTAGTCTTCAGCTGCGCCGTGGGACTTTCGGGGGAGCGCCTTTGCCCTCTCAGAACGGCTGGGCGGAACGGTGGGTTTGTGAGCCCTCCAG
>chr10_95256128
GGAACACTTCCTCCCGGGCCCGCCAGCTAATTCTGGGATCGGGGGTTCTCTGCGGGCTTAGACCTAAACAAGCTTGGTGTCTCGCAGTCAGGGGCTGGTTTTGTGTTTATACGCTTTTAG
>chr11_18344122
CTTGAGTCACGTGCCCAGGGCCCGCCTTGCTACTTCCGGTCACGTGCCCTCAGACTCCTCGCAGCCAGCGATGGAGGCGAGACCCCCTAGTAACAGAGGCGGTGGCTACTGCTGCGGCCA
>chr11_18655880
GGAAGTGGTCCCGCAGAGGCGGGGTGGGAGTGGGGCTCCCGAGGCAGTGCAGTTGGCTGTAGCTGGGCGCCTCGGTTAGGTGCGCTGTCAGTCCTTTCCGAGTGCCTGGCCCAGTCTCTC
>chr11_74204125
GGGAGGAGGCGTATCTAGCGCGGGTTTTGAATCACAGCTACCCGCTGCGTTTGAGTTTTTAAGCCCCTTTTCAGATATCGTATATTCAGAAGCAGAAGGCTCCTCACATCTAGTCCAACA
>chr12_110939853
AGCCTGAGGAAGAGGGCGGCGACGGTGGTGGTGACTGAGCGGAGCCCGGTGACAGGATGGTGAGGGCTGCAGTTGCGGCGACCAAGGCCTGGCTCTCGGGTGGGGTGCTGCGTTGTTGGG
>chr12_21547938
CTTCACAAAGCACCGTAAGTGTGCTGTGAAATAACCAAGGTAGTCCCATTAAAATCAGGAACAAGgggagaggagccaagatggccaaataggaacagctccggtgcacagctcccagcg
>chr12_45609771
TTCCCCGGTTTTACGAGGCGCGCAGAAGGAAGTCGGCAGGCGAGACTGCAGAGGGAGTAGTGCGATCCTGCGCGCGGGGGAACTAGCTGGAGGGCAAGGCGGGAACACGTGAGTGCGGGA
>chr12_49209214
CCTTCCTTTCTCGCCGCCTCTGTCAGTCTCTGGCTCTCCCTGCCTTTCAGCCCAGCCTCTCTCCACTTCCGTCTCTCCTGTCTAAGGTCCTCGTTCTGTTTTTCCGTGTGCCTCCCACTG
>chr14_50065595
CACGCGGGCTGCCCACTGATCTGCCTGCCTGTTGGACTGGTCCGCGACTCGGGCTGTCTTAGCACCGTGTCTGTATGAAGCCCGCGGGAAACGGCTTCCCTTCTCCCTTAGCAGGGCCGG
>chr14_92588031
GCGGGCGCGGCGAATGGCAGGTCCCGAGGTCGCAGCTTCCACTGGCGCGGGTTGAGTTCCCTGTTGCCCTTGGTCTCGGGGTCGCTGTAGGCGCTGAGGCTGCAGGTGGGTTTGGGGAGC
>chr15_50716661
GAGCTGGGCTGGCTTCCGTCCTGGTAGCCAAGGCTAATTCTCCCTCGAGTTCTTGGGAGATGGGCATTTGGCGAGAAGGCTGGCGTTAGTGAAGCGCGCCCGGCGTCACGGTGAGTGCGG
>chr16_30389488
CCTGCACAATCTCCGACCGCATCACTGTCTTCCGGAGTCCCCCTTCTTCTCCCAGACTCTGTCTTCAATAAAAACTGAGCTTCCCGCGGCCACGCGAGCCTTCTCCTTCCTTGCGGAAAA
>chr17_49199180
ACTCCACCCCTTACCTCCTCTGTTCCCCAACCTCCCACTTACCCTTTCCGCCCCACTTCAAGACTTGAGGAGAGGAGGGTGGCTGGAGCCTGGAAATGTCCCCGTCCCAAGTTGGCCAGA
>chr19_44031348
TTCCCGGGGTCAGTGCCGTAGCGCCCGGCTCCTGCAGGCGCTCGGCCTCCGCTCATTCCTGACCCCGCAGTGGGCGCGATGGCGGAGGCTGTACTGAGGGTCGCCCGGCGGCAGCTGAGC
>chr19_44258908
TCCCGTGACGGGAGTCGGGTGGGGGCGGGGAGGCTGACCCAAGCCACCCGCCTGCAAATGGCGTCTGGGGGCCAGGAACGTGGGAAGGAGAGAAAATGGGCACTCCCCACTCCGAAACCG
>chr2_114514188
AAGCCGGGGGCGGGGCCGGGGCCAGAGCAGATCTCCGGGCCTCCGCGGCCATAGCTGACTGTGCCGTCCCTTCCCCTCACCCGCTCCACGCCCTCCTGGGCCGAGTGGAGTTGGGTGGTG
>chr2_85581661
CTGGAGAGCGAACTAGCCCGGGCGGAGCCACAGTCCTAGAGGCTGAGCGCAGTCGGAGCTGTCCCATTTACCCGACCCGACGCCGGCGTGATGTGGCTTCCGCTGGTGCTGCTCCTGGCT
>chr21_15755872
CGGAGTTCCAGCCTTTCTCTTTCCGCGGGAGGGAATGAAAGGGAGGGTGAGAACCGTTAGTTATTTCTTTCTTTGGTCGTGCCCCTAATCAGGTCCAGGATTCGAGTTTGTGTTCTTTCG
>chr22_19132157
GCAGTCCCGCCCCCTCCACCCTGTGACGCGCCTGCTGGGCCCGAGCTTTTTCCTGGGATAGCGATGGAGACGCCGGGCGCATCAGCGTCGTCCTTGTTGCTTCCCGCCGCGTCCAGGCCC
>chr3_196045277
GACGCGCGACAGCTTCCACCCGCCTCAGGCAGTATCAGCCGCGCCGCAGTCGGAGGAAATAGACGCGGGGCCTGAGGCTCCTGGACTTGAGGTATTAGGCTGGTGCAGAAGTAATTGCGG
>chr3_19988378
CGCCTTTCTCCCCTTCCCCCACCCCAGGTACGCGCGGCCACGCCCTCTCCAGCGCCATTGTTATTTAGGCTGGGGGGTCTCTGGGCTCCTGGCGGCCGGGGTCGGGGGAAATTCCTTTAC
>chr3_32611761
GCGACAGGTCGGGAGGCGAGGCGGGGCGGGGCTGGGCCGGCTGTCCGCACAAAGAGAGCCAGCGAGCTAGCCCGCGGACCAGGTACCCCGGGCCGCTGggggccgggcggggcggggcga
>chr4_39529182
CCCAGTCTCCCCGCCCCTGAGCCGTGAAGGAAATAGGGACCTGGCCCTGGGCCTTGTGTAGCGGGAGGGGGAGCTAGGAAGCAGCTGAGGGCAGAATCCAGGAGGGCCTGGCTGCGGGGG
>chr5_131629455
CCGCCCCTCCCTCCGATCCGGGCCCATCTCTGACGTAGTGTGACCTTGCTCATCCCTTCCAGGCTGTGGGCCTGTTTTCCCTGTGCAAGATGAGGGTCCTGGCTGTCCTGAGGACGCTGT
>chr5_134370195
gcctccccgccccccgcggcctcgccgcgcctctcccTCCTTCCCCGGTGACACACCGAGTTCTCCCTCGGCCTCACAAAAGAAACGCATCTGGCCTGCGAGTCCCGGGCGGCTCGTGCA
>chr5_149380303
ACGCGCTGCCGACCGCTTCCGGTGCGCCGCGAGGGCCGCCGGGACGGGTCTCCCTGGCGATCCGTGGTGTGCCGCTACTGCCGGTGCAGCCGCCAAACCGGTGCCTCGGTGACGACCGTG
>chr6_26034020
GCATGTAATCCTTCCGTCTGGTGTAAGGTTTATGTTTGACCCAATCCCCAGTCTGGCTTGACGAGCCTTCGACTTGAATACTAATAATAATTGGCCGAATTAGGATTTTGTCAAAATACC
>chr6_2841747
GGAGGGAGGGAGGGAGGACGACAGATGCAGGCGGAAGGCAAGACTGAAACCTGAGATCAGAATGTTGTCCCTTCTCCCTGAATTCCCTTCCTCCCAGAGCTGTTTGTGACGGTTTCCAGG
>chr6_31802300
CTCTTCCCGCGCGCGCGCGGGCGCGCGCAGCTGCGCCAGTTTAGCGTCCAGCTACCCTGACACTTCGCACTCCGTTCCCCCAGCGAAATCTGAATTTGCCTCCCAGTTCGATCCCGCAGA
>chr6_49604481
TCCTTTGCCACAAACATGAGGTTCACATTCCCTCTCATGGCTATAGTCCTGGAAATTGCCATGATTGTTTTATTTGGATTATTTGTTGAGTATGAAACGGACCAGACTGTTCTCGAGCAG
>chr7_74489824
TGTCCCTTAGCGAAACTGCGTGTCCTGTTTTGCTCCCTTGCTATTGCCCCGCGACATTTCTTACCTGGCCTTGCTGCAGCCGTCTCCGCTCCGGTCTGCTCCCACGCCGCCCCAGGCCGT
>chr9_19380390
ACTTCCGGGCGAGATTAATCAGGGCCTGGGAGGTAAAGTCGGTTGGGTGTGGGTCTGAGGTTGTGCCAGTGGTGGTAGTCTGGTAAGGCAAACCCGCGTGTAATTCTGAGGGCTAACCCC
>chrX_134186373
TGCGCTGGTGCGTCACAGGGCGCGGAAGGGCAATGCCAGGAGTTCTGGGGTGGGTCTCATACTGTGGAGGAGGCCGTGTAGCCTCAGAGGAGTAGGGCGGAGATTATGCGAGGCGCGCCA
>chr1_114472112
CGCGCCATGACACCTACTGAGGCGGAAGTGCAGCTGAATGGACTCTCTAGGACGATCGCATAGTACTGATTGCAGTAGGAGTCGGTGGGCCTCGAGTAGGTGGGCCTCCGTAGGGAGCCA
>chr1_172501530
TTTCGCTTTTTCTTCTCTTCAGCAAGAATTTCGCCGCTTGCCGGGTTCCTCACTTTAAGTGTGCTTCGTTGCTTTTCGTTCTGTTGGTTTCGAACTTTGGGTTCTCTGCGATGGAGTCGG
>chr1_24151896
ATCGGTCACGCGGGGCCCAGCTGGACTGCCGCGGGGGATTCTGGGCCAAGATGGCAGCAATGAGGAAGGCGCTTCCGCGGCGACTGGTGGGCTTGGCGTCCCTCCGGGCTGTAAGTGCCC
>chr1_43833920
GCCGCCCGGGCCCGCCCTGGCCAGTTGCAGCGGCCTGGCCACCTCAGGAGCACGCTGTCTCTTCCCGACGTGCAGCCCGGGGCCCGGCCCTGTCCCCGGGTGACTGCTCCCCGGCAGGAC
>chr1_47799369
CACTCGTGCGGTCCGCGCCAGCTTTCCTCCAACCCTTGGGTGGTTATTAGTGCTTTCTGACTGCAGATATTTTATCCTGCGCCCTCAAGTGTCTGGTGCTGAGCTGGAGGCTGGGACGTG
>chr10_35415535
CCAGAAATCCAATGACTTGTCAGCCAGAGTAACGGCTGTTGTCAGGTCTTCAGGGTCTCGAGGTCGGTTTCTTCCTAACGCCGCCAACCCCAAGCTAAGGTCCGCGAGCGTCTCACCTCT
>chr10_94352886
CGCAGCCATTGGTCCGGCTACTCTGTCTCTTTTTCAAATTGAGGCGCCGAGTCGTTGCTTAGTTTCTGGGGATTCGGGCGGAGACGAGATTAGTGATTTGGCGGCTCCGACTGGCGCGGG
>chr11_68039624
TGTCTGCTCTCAGGCCCCGCCTCCCCGGGGCCGGCTCGGGCCACTTCTTGCGCGCTGCCAGAAGGAGCTATTTTGAGCAGGTCTGTGGCGGAAGTGGGTGTTCCCGGGTCTCTGCTGCCC
>chr11_77706184
CGACTCGTGAAAAAACTCAGAGGCTCGGCTGACTTTCCCATCATCCTTTGCTGTACACGATGCTGTTTGTAGGTTTCCTGAGCACTGCCTTTGTTCAAGCTGTGCGCCACCTCTCTTGTT
>chr11_85339687
CGGCAAGTCACATGAGCCACCAAAATGGTGGTGTTCGGGTATGAGGCTGGGACTAAGCCAAGGGATTCAGGTGTGGTGCCGGTGGGAACTGAGGAAGCGCCCAAGGTAGGCGGAAATCCG
>chr14_73957558
AGCCACCTCGGGGTTGGCCACGCCCATCATTCTTCTATTCGGCCCCTCCCGCTCTCTTTCATTAAATGTTTGGCTTCAAGCTGTAGCGGCAGCGGCAAGAACCCTTGCCAAACAAACAAG
>chr15_45694591
GCAATCTGCTTCCGGCCTGCGAGCTCGGTGTTCCGCTTTTTGTGGGCCGGGTGGGTTTCCTAATCTGGTTTCGTCTGCCTGGTTCATCTGTGTGCGATGGCTCCGGACTCGGATCCCTTC
>chr16_23607596
TGGTCCGGAGGCGGCGGCGCAGTGCATCCTGGGTTGGCGTAGCCATGGCGTCTCGTGTCCTTTCAGCCTATGTCAGCCGCCTGCCCGCGGCCTTTGCGCCGCTGCCCCGGGTCCGGATGC
>chr16_30087221
CGCGCCGGATGTGGCGTCATACACGCTCCTCTCCTTTCGCAGCGACCCCTGCACCACTTCTCCAGCCTGAGATCGGGAAGGAGGTGGAGGAACCCGGTGGCGGCCAGTGGCAGTTTTGTG
>chr17_48943712
AGGGGATGGGGGCGGGGAGGAGGCCATAAAACGAGAGGCGGGGCGCGCGCCGCGGCAGAAGGAGCGAAGCTCTGGCCCGGCGTGTAGCGGGCGCACTACGGGGACGCTGGGCCGGGCACC
>chr17_55038376
CACGCCTCTCGGTGGCCCCGTGGTATCTCTCGGCTTCCGTTGAGCACCAAGCAAGATGGCAGCTTCCGAGACGGTTAGGCTACGGCTTCAATTTGATTACCCGCCGCCAGCTACCCCGCA
>chr17_7589373
GGCCCGAGCCGGTTCTTCCTGGTAGGAGGCGGAACTCGAATTCATTTCTCCCGCTGCCCCATCTCTTAGCTCGCGGTTGTTTCATTCCGCAGTTTCTTCCCATGCACCTGCCGCGTACCG
>chr18_48556589
CGGGGGAAAAGGGCCAAACCCTGAAATTACCCGGATGTGGTCCCCGCGCGCGCATGCTCAGTGGCTTCTCGACAAGTTGGCAGCAACAACACGGCCCTGGTCGTCGTCGCCGCTGCGGTA
>chr19_35224755
ACACTTCCCAGAAAACCGTGCGGCCGTGGCAAACTCTTCTGGGTCTAGCGTGCGCTCACACTAATGTTTATCTCCCGGGACGTGGGCAGACCTTGTACCAGGCGAGCTCTCGCCTTTGCT
>chr2_15731243
CACATCTGCGCAATGCGAGGGCGCGTGCTGTGCTATCTGTAGCCTGCCCCAGAGTGTCATGGAGAAAAGTGGAACCCTCAGGCAAGATAGAATAGGGTTGCAGCGGCCGGGCGCGGGGGC
>chr2_187351059
TGCGGTGCGGCGAGTGAGGCCCCGGTCTTCCTCCTCGTCCTGCCGCAGGGCCAGAACCCCTGACGGTATTCAGCTGCGCGTAAGTCTGGCCGGTGCCATCTGTCTCCGCAATGCCCCCCA
>chr2_3383496
CGAACCCCATTTCCGGCCTGGGGGCAGGGCCTCGGGTTCCTGCATCGGGCCTGAGCAGAACTAGGCGCGCCGCGGCCCGGCACGCGCAGGCGTACAGAGCTCCCCGGGGGTGCCAGTTCC
>chr2_48541327
CTAGGCTGCCGCAGGGCAGTACGGCCCTCGGTGCCTGTGCCCGGGCTGAGGAGACCTTCCTCGACACCCCACGTTATGTGGGTTTCCGCAAGACCTTCCGCCATTGCCTGGGCTTTGAAA
>chr20_25604609
CCTCCCACGTCTCTCTGGGCAGTCCGCCTTGCGCATGCGCAGGCGGCGGTGGCAAGGCTACGGTTCGCGCCAGCGGCCGGCGCTATGGGGCTGAGCCGCGTGCGGGCGGTTTTCTTTGAC
>chr22_19159100
GTCGTCTGGGGCGGCGCACGCGCTCTCCCGTTGCTGCTGGGGCTGGAGCCGCGCTGCTCAGACCCTGGCTGCCTTTGCCGCCTGCACCGCCACTGACTCGACCCCTCGTCCGAGATTGAT
>chr22_19419819
GGGGTCCTCCCTTCCGTCCCCGCCCTGTGCTGGGAGCGCGCCTCTGCAGCGGGCACAGTCTAGCCAGTCAGGCCCTAGCCGGTTGGTCGGTCTGCGCCCTCGCGCGGGCCTCGGCTCCGC
>chr22_20194488
GGTGGCCCTCTCAGAAGCCCAGGGCCCAGCATACAGGAAGCTCCATGAGTGCTCATCATCACACACACTCCAGAGGCTGAGAACATCTTGGAGGCCTGGGGCCTGCTGGCCAGACCCTGT
>chr22_21984528
GGCAACTGCTCCCGCGCTAACCAGACCAGTGATGGATTCATTGCAATGCGGAACTTTCCTTGACTGCAAAAGTGATATTTAATATGTAAAATATCAAAAGGAAgccgggcgcagtggctc
>chr4_113152720
CCGGCCTGTGCGTCACTTCCGCTCGCTCCTGGTTCAGCCGCCTCTGCCTGCGAGACGGTTCAATTCCTGCGTGCGGACGTTTGTTTTGTTGGACCTTGACCTGACTAGGAAATTTCCCTC
>chr5_137879253
CCCCGTCAGGCTCGAATGGGGGTGGTTCTTAAAGAGAGAGGACCGGGGTCGTCGTCTTTTCAGTCCATTCTCCTTGAATAGGGTGGACATCTGAGGCTTTGCGACTCGAAGCTAGGCACT
>chr5_79704374
CTGGCGCCGCCGTCCCGCCTGGGGAGGGGCTGCGACTGCGGAGGGGACTGTGGTTCTTCAGGAGTGGCAGAGGCTCGGTCCCCGCAGAGGAGTCTCATCGCCGCCGGTGCTCTCGCACTG
>chr6_153305383
CGCCCCACCGGACTCGTCACTAACGGTACTGAAAACTGACTACAGCCAAGAACTCACTCCGAGGCTGCAGAAAGGCACCAGAGGGAAACAGCAAAGGAGGATTCGCCGTTTTGGAGTTCA
>chr6_56911521
GCGAGGCGGTGCAGGGCGGGAAGGGGAGTGGTGGCGGCTGCGGCAGTAGGGACAGCAGGAGCAGTGGTGCTGTCAGCGCGGCCGTCGGAGACATGGGAGACCCGGGGTCGGAAGTGAGTA
>chr9_127421475
CACCCACTGCTGGCCTATCGAACGGCCAGGACTGTCTGGTTTTGGCTCGTGCCTTTGTCCATGTCTGGCTTAGTTCCTCTCTGTCTATGCTTGCCTCTACCCCCACCGCCCCAGGCGGCA
>chr1_109103729
CCTCCCACAAGGAGACCTACTAGTGGCCACTTCAAGACTAATTCATCCAGCATTAGCGCCTAACTGGAGACGCCGCTCTCTGATGAGGCACAGACCGTTGTCTCGTCTGCCAGGAGCACT
>chr1_109633381
GCTAGCCACTCCTGATAGCGTTCGGCGCTCGCCTCTCGGCCCTTGCTCCTGCGTACTACGGCTTCTTCCAGTCACCTCGGCCCGGATCGGGAAGTGTCAAGCGGGCGCTCCCCCATCTCC
>chr1_159895272
CCTCCTGAAAATCCCCGGCTGGGCAGGGCGCACCACTTGCAGCTGCAGCCCTTGCCTTGAGTCAGTGCGCCGCTCTCCAGCCCGCTTGAACGGTGAGCAGGTCGGGGGTACGGGGGTCGG
>chr1_173446528
AGGCTGCTTCTTCGCCAGAACCAACCGGTTGCTTGCTGTCCCAGCGGCGCCCCCTCATCACCGTCGCCATGCCCGGAGGTCTGCTTCTCGGGGACGTGGCTCCCAACTTTGAGGCCAATA
>chr1_247267619
ATCTGCCTGGCGGTTGCTTTGTCTCTCCTTCGCCGGAGCCGGCTCTTCCTGTTAGTCTCCGCTGCTAGTTCTTGGCTCTGGGAGGCCCAGGTGGCTCTGCAGCAGCCTCTGCCACCCTGT
>chr1_36022988
AGTGTGTTTCCGGGTCGGTCCCGGGGAGGTGGGAGGAGGCGGTGTTTCCGGCCGCCGTCGCTGTCCAGGGAGGCTGAGGCGAGAGGTAGCTGTCCGGGTGGGGAGCCCGCACTACCTTCT
>chr1_40505551
GGGTGTGGTCCCCGAGAATAAGATGAGCAGAATTAAAGCAGATCCTGCACCCACTCTGCTGAAATCCGGCTTCTGAGGCAGCCTCGCCCAGGGCTGGGTGGGCTCAGGCGGCTGCTACTC
>chr1_43147837
GCCATAGAGACCGGAACTAGAATTAGAGTAGTCGGCCACGAAAACCATAGAGTACCCGAGAGGACGGGCAGAAGGAACGTGACTTCCACGAGGCAGCCGCCGGGCTGGCGGGCCCCACGT
>chr1_51984911
GCCTCCTCCCCGCCCCGAGCCCCAGTCAGCCCGTCTTCCTTCCCCTCCCTTGCATGATGGAAACACCATGGCTGCGGCGGCCCAGCTCTCTCTGACACAGGTAACGCCACACGCCCGTCC
>chr1_52869402
AGCAGTCTGGGCTCCTACCCAGATCTTTTTTTCAGATGAGCTCCTAACTGCTGGGCTGTCTGTCATTCACCTTCTTTTCAGAAGAGAAGTCTGGTGGCCCCCTTCCTACTTCTCTTTTCT
>chr10_75006958
AAGCAGTCCTGGGTTGTACCCGGCGCAGCTGGGAGCGGCTGCTTCCTCCGGGGTCGTATCTCCGCCCGGCATGGGGCTGCTGGACCTTTGCGAGGAAGTGTTCGGCACCGCCGACCTTTA
>chr11_9406200
TCTCCCGCCTCCACGCCGAGGCGAAGAGGTTCTATCCGGGGCCTTGGCGCTTCTCTTTCCTTTCGCGCCGGTTGCCGCTGCGGAGCGCGGCGGGTCCATGTGCGCAGTGAGTGGCGCTAT
>chr14_23388083
TCCCCCCTGACGTCACGGGCAGAAAATGGCGTCACGAAGAGATTCAGGCGAACTTTTAACATTAAAAAAACCTTTGTTTGTTTTGACCTGGAAGTGTTAGCTACTTAAATGTAGCCCACT
>chr15_43622436
CACTGCGTGCGCGCTTTTTTGGAGCAGATTGGCGCGCCCCAGGCCGCGCTTCGCGCGCAGATCTTGTCTCTCGGCGCTGGCTTCGACTCGCTCTATTTTCGCTTAAAAACCGCGGGCCGC
>chr17_1619506
TCGTGCGTCACGACGCCGCCAGCTGATCGGAGCCTGGAGCCGGTGTGTGCTGGGTGCCGAGAAGAGACAGCGCCGCCGGCCGTGGGGAGCGGACGCAGTGATTTGCTCCCCCTCGTGCAG
>chr17_18086434
ACCGGGACGTGACTCGTGAAACGTCCGCTCCGGGCGGCGGCGGCAGCGGCGGCAGGCTGGCTTGTACCCCGACAACGCGCGTCTGGCTTCTGCCGGACGTTCCTATCTGGGTTCAGAACT
>chr17_26989300
GCGGTGGCGGCGGAGGGGCCGTGCGGTGGGTCCGTACTATCTTTTCCCAGTCTCGGTTCGACGACTCCATTTTCCTCGGTGGGGGCTTAGCGCACTGGAGGAGCGGCGGGCTTCAGACAG
>chr17_29151985
TGCTGAGGCCTGGCAAGGTTGATAACCCGCACCTTGCCAAGTGCTTCTCACAGCTCATCGCATTCTTGCCTGACCTTCAGCCCTACCTGtatctccattgctcagatgaggaaattgagg
>chr17_37356571
AGCAGGGTTTGGGCTCTCCCCTTCGCAGATAATGGGAGGAGCCGGGCCCGAGCGAGCTCTTTCCTTTCGCTGCTGCGGCCGCAGCCATGAGGTGAGGGCGAGCTGGTCTCCATCAGGCGC
>chr17_56296788
GGCCACACAGTGCAAGTGCAGCCCAAGCCGAACGCCCAAGAGGGCTCCGGGGTCCTACCGATCACCGCTTACCATGTATGCGATAAAAGCTCACCGAAAGCGGGACCTCGTGCGCTGTGC
>chr19_12992251
GCCCCGGTTCCCAGGCAAGTTTAGGGAAGTGAAAGGCGCCAGGTGCCAGTCCTGGCCTCTGATGTAACCCAGCGCCCCGCAGTCCCGACACAGATTCCTGGATCTCAGCCCCATAGCAGC
>chr19_36248772
GAGGCTGGGCTTGCGGTTAGGAGGTGATCTAAAGTACCCTCGCTTAAAAGTCCCGCTTTTTAAGCGCCTTCTTGCTGCAGAAGTCCTGTCCCGACCCCGGTCTAACTACCATTCTTTCTG
>chr2_120517481
gagggggaggaagaggaggtggagaaggagggggGTGACTGAGCTCCTCTTGCACTCTCACACACAAACGCTGCCCAGGATTACCCGCCAGCTCACGCCGCGCAGTGCGCTTTTCCGCTC
>chr2_3523434
TGGAGGCAGGGCCGGCGCGGGGGAGGCCCCACGGCTCCGCTGTTTTCGGAAGCAAAGGCATTCAAGCCCCGACCCTGTCCTGGGCACCCTCGGACCTGCCTGAGGCCCGCGGCCCGGGGC
>chr21_34697110
ACGCACGCGCCTTTCCTCCTAGCTAGCACCCCTTCTCCAAGCTCCCATTGCCCCATCCTAATTGCAGCACCCCTGTGCGCGCGCGCCTTAGAAATCGCAGGCCTCCTGCATTCTCTTCTT
>chr21_40555932
CGCTGGCCGTGGCGTCCGGGAGCTGTGGGGCCGTCCCCTCATCGTCCGTTTCCATTTTCCTTCTGCGTTAGGAGAGACTGGGGTAGCATTAGTGTACTGAGCACCCGCTCCAAATTTCGA
>chr22_24666536
CGGCCAGCCGGTGCGCATGCCTCAGGTCTTGGGCTGGAGCCGGGCAAGGCGGGTCCCTTCAGAGGCCCCACTGGGCCCAGCGGAATGATGCTCAGAGTCCGCTAGTCCCAAAAGTTCTCC
>chr3_15643023
TCCGTCAGAGGTGCAGTACCAGAGGTGGCGTGCTGCCGATTTCGCGTTTGCCTTGCTGGATGATTCCGCTTGTTTGCCGGCTGCGTGAGTGCTTAGAGCTTTTCGGTGGAAGATGCCGGA
>chr3_171179002
AATGCTGAGTCCTGAGGCGGCGTGTGTTGCCTCACCCAGTGTTGGCTTTGGAGTTACCTGAAGCCTTCTAGCTACTGCACCCAGAGAGCAAGCTTCTCGTTTCAACTCGGTTGTTTCCGT
>chr3_39425046
GCTTTAAGCCGCGGGCTCTCTGACGTCTGCGCCTATAAGCACGCAGCCGCCGGGGTTCGGATCCTGCTAGTCCAGGGGCTGCGGGCGCGGAACAATCTTGCTGCGGGAATTACGCGCCGC
>chr3_49941315
CCCCGCCCCCACGGCCCGACTCCGCCCGCCCAGCCCGGCGCCCTCGGGTCGGCTGAGCGCTAAGCGCCAGTGTACAGCGGCGGCTGGGGCGGCAGGTGAGGCGGCTGGGGCGTTGCTGTC
>chr4_128886785
CTGCCTCCAGGCGCGTACACGGCGCGCTAAGAGGCGCGGGGAGCTCTTAGCGCACCTACTACTTAACCGGACCGGCTACTTACTGGCCGCCAGGTGGAAGCCTGCGATCGAGCTGGCCGG
>chr5_180671480
GAAGGACTTAGTCCAGGCTGGACTAAGGCAGGAGAGGGTTACTCTGGATGAACTAAGAATTGGTCTCTTTTTCccgggcgcggtggctcatgcctgtaatcctaccactttgagaggccg
>chr5_64920612
tttttttttAAAAAAAAAACTCCGGCAACGTTGGCCTTTGGGAGGCCGCGTATTGTTACCTAGGGGTGGTTTCTTTTCCTGCAGTCGCGATGTGTGATTGCAGATGGAAAACAAAGTATT
>chr6_27858606
AGTTCTGACCAATCAGGATCAGATCATCGTTATAAATTCTGGTAGAAGCCACTGCTCATTCAGCTGCTTGCTTTCAGAGCATAGCTTTCTCAACTATGGCCCGGACGAAGCAGACAGCTC
>chr6_99395808
GCCCCGCCTCCCCGGGCCCGCCGCTCCTCGCGGCCTCCGCGTCTTCCTTCCGGGTCGCGCTAGGCCGGGCTTGCGGCGGTTGTGCCGCATCTAGAGAGTCGGGGAGCCGCCCCCGCACCC
>chr7_108210070
AGAATGCTAGCGCAGGCGCAGGGGCTCGAGAGGCCTGGACCTGTGGCGCATCCTCAGTGAGGAGGGCCGCCCTGCATCCGTCGCCGGCCCCGGTCTCCAGGGGCCTCACCCGAGTCATGC
>chr7_64467037
CAGGACGGCTTCCGGGTTTGGTGGGGCCTTTGTCTCTGGCGGCAGCCGGAGCTTCTGGTGTAGTCTTCACTGCTCTGTGTCTTCTGCTCCTAGAGGCCCAGCTTCTGTGGCCTCGTTACC
>chr7_99070265
GACAGGGCCCCGCCCCTCCTGTTTAATCGTAACATAATTTAGAATTATTCTATGATTCAAGAGCGACACAATTCGTTTCTTTGGCTGTGTGTTTGTGGAGGGGAGTAAGGTTATCAGATA
>chr8_11142008
GCTTCCGCCCGGAGTTGTTGTGGGCTCCAGCAGCGAGTAGCCACTTCCGCTAGGAGTCCCTAGCGGCCAGGGCGTGGAAGCGGATTCTGAGGCGGCTTTCTCCTACTGCCCTCCGCTTGC
>chr8_74791061
CGAGCACGGCAGCTCCTCCCCCTGCGTCTCTGGCCTCGCCGGTCTTGGGGGGATGGTTCCATCATGGCGTCAATGCAGGTGAGAGGAGTTTGCTGCATCTGGGCGGGCCAGGGAGCCGCC
>chr9_82186854
CGGCCGCCCCGCGGAAGATTGTGAATATGTATCAGAATGTTAATGATTAGCTGCTGCTAAATTTGGTCAAAGAAGTCACCTACACAGAGCGTGTTGTTAGAGCTGTGCTGAGCGGGTGTT
>chrX_48432906
GGGACGTTCTCGCTACGTACTCTTTATCAATCGTCTTCCGGCGCAGCCCCGTCCCTGTTTTTTGTGCTCCTCCGAGCTCGCTGTTCGTCCGGGTTTTTTACGTTTTAATTTCCAGGTAAG
>chr1_117602642
TTTGCAGGCTGGGGCGTGGCTGAGGCTGGGGAGAAGCTTAGAAGGTGGCGGGGCTTCTGGAGGAAAAGAAGCTTCGATTTGCAGGTCTTGGAAGACGGAAGGGCAACTCTTGTTTACGTT
>chr1_180472140
AAACAGCCCTGCGCGCGGATCTGTTGCGTGCGCGTTGGGCTCTGTGTTGAATAATGAAAAACTGCGAGATGGGGCTGTCCCGTCTTACTGTGTGACTGATGAGTGGAATCACTGCTCTGC
>chr1_181057662
GGAGCCCGAGGAGGGGCGCCAGGGCCCGTTCGAACGTTAGTCCCGCGGAGCAGGCTCTTAAAGGGGGCGACGGCTTGCGGCCGCAGACCAGGCCCGTGGGGAGTGAATGTTCGGGACGGT
>chr1_220445958
CGGCGCCGCCGCTGCAGGTGGAGCCAAAGTCGACGTGGAGGCTTGGGGCAGATTTTTCAGTCCCAGTTGTGTGTCTACGCCGAGGCATGAACCCTTTCATTCATTCTGGCTTTTAGCCAG
>chr1_27227027
TCGCGAGAACACCGCGAGCAACGTTCCAGCCCCTGCGTTGCGAGATTGTGAAAATTCTAACTAGTCCTTTGGGATTGGGGTTGTGGAACCTGGAGCTGGAAGATCCGAAGTCTTCTGTGT
>chr1_54519345
CGCGAGGGCCGGCGGAGTTTCTTCAGAGGAACTACCGCCCTGGGAGGAAGCGTCTGTTTAGTTTCAACACAGACGACTGGGCTTGGGAGCCTACGAGGTTGCAGTCTGGAGGGCGCCAAC
>chr1_92546132
GGCGGGGCAAGTGAGGCCAAGTACTGGGCCTCCAGGGCGTCGTACCTCTGTGAGACATGGCTCGCTGTGGGGAAGGCAGTGCGGCCCCCATGGTACTTCTGGGGTCCGCTGGAGTTTGCA
>chr10_104614045
CTTGTCTTTTGGCCCCGGCGACTCACCATCGTCAGTGCGCAACCGTTCGCTAACTGAAATGATGGCGACTGGAACGCCAGAGTCTCAAGCGCGGTTCGGTCAGTCCGTGAAGGGGCTTCT
>chr10_120514860
GTTACCATGACGACGAGGCCCTCGCCGGTTCCTGAGGACGCGCGCGGAGCAGTCTTGGCAGTAGCTGTGGACTGGCCAGAGTGATTGGAGGTGTTTTCCTCGCGTCCTCCAAGTCTACGG
>chr10_71993382
TCCGCGATGGCAGCTAGGGCTCAGAGGCTGGGCCACGTGGCTGCCGCCGGCGCTGGTTCTGTTCCTTCGGCTTTGGGCTCTGACCCGGGAGGGCAAATGCGCAGGCTCTAAGCTTGGACT
>chr12_110907154
GCATCTCTCTGCCCCGAGGGGGCGCTGCGAGCCCTGCTGGGACGTTTGCTGTCTGGCACAGGACTGTGTGTCCACCGAAAGGCGAGGCGGGAGGGACAGAGGAGGAAGATGTCCCCCGGT
>chr12_46662790
ACACCATGTGACCGGCACGGCTCACTGACACGCAGCTTTGGTTAAAGAGCGGGCGCACAGGAGGGGAGGAGACCGCGCGCGGGACGGGGAGGAATGGCCTGTCCGCGTTAAACCATCACA
>chr14_77787828
TCCGGTCGCGCTTCACTTCTGCTCCGCCCTCCCTGCTCCCCATAACAGACCCCTCCCTCCACTAAGGCTTCCAAACGTCGCCCCAAGCCTCCCAATTTCTCGCAGCCCTTCATGCTCTTC
>chr15_52264094
TTCGCCGAAGACACTCCTTTCCTTACGTGACCTAGTTTTCGCTCGCCCAGTGAACCTGTTCTCGCCTGGGTATGCATGGTATATAAGCCCGGCCATTTCGTCAATATCTGTTATTTGCCA
>chr15_76196073
GAGGTGTACTCCGTTCCGTAATACGCTCGGAACTGTTTTCTTCATTTTTGAGATTGGGTCTAATGCTGTGGCCAGGCGGGAGTGGAGTGGCGCGGCCTCTGCTCACTGCAGCTTCTACCT
>chr16_30908367
CCAGTCGCGATCCTCAGCAGCCCAGACTTTCGTCTCCTGTTGTCACTCACTACTTCCTGTGACTCCAAGACTGCCTTCCCTTACTCTACCCCTTCCTTCAGCCCCCCAGCTCTGATTCTT
>chr17_74639754
CCTGGCCAGGAAACCTGAGCGGTGAGACTCCCAGCTGCCTACATCAAGGCCCCAGGACATGCAGAACCTTCCTCTAGAACCCGACCCACCACCATGAGGTCCTGCCTGTGGAGATGCAGG
>chr19_10491538
AGGGGCTTGCGAGAGGCGGGAGGGAGAGCGAAGTGTGTGGGCAACGCGGCCGGATCCTGGAGTTCCCCTCCGTGCTGTGGAATTGGGTCAGGCGTGTACGGTCCTGACCCTAGGACACAG
>chr19_14530151
CGGCCCAGTCAGCAGAGCAGCAGCCCGACGCAAGAGGCAGGAAGCGCAGCAACTCGTGTCTGAGCGCCCGGCGGAAAACCGAAGTTGGAAGTGTCTCTTAGCAGCGCGCGGAGAAGAACG
>chr2_17699700
ACCAGAGCGGCCCGGAACCGCCTATTAAGGGATTGGAGCCCCGCCGGGACTCGGACAGATCCTTTCCATTCGCTGTCATGTCTCTCCCTCAGCCCACGCCGCGGATGGCCGAGCTCAGAA
>chr2_190627571
AAGTGATGTCATCGGAACTGTGCAAGGTCCCGTCCAGAGCTGGCTGCTGTTCCGCTAGCGAGCGGCATGCTTAGTGAAGAAAAGCTTAAAGGCCGTCTTTGCCCAAAACGCTCTCTGTGC
>chr2_225266955
TTGGCTCTGTTAGGCTGATAGCAATCTGTTTAGTTGAAAAGACATCCATTTTATCAACTTACAACGGGTTCTCATTTCCTACTTACGGTTTACAGTAGCCTGCTCCACCAATCTGAATAC
>chr20_34042554
CTACAAACCAGACTACAATTACAACTGCCGAGAAACAAAGGGGCTCGCTGCCACTGGTTAGCGATAATACTGGCAGCGCGACCGGTTTCTGAGGGTTGTTCACCTTGCTGCTCAGACGCT
>chr21_20132399
ttagccgtgcaggaacaacggcaagcctttagcccaatcaggagcagcaatgggcgcctcgctggatcagaagcacagtggacaccctgccggatccggagggatgggagtcagcggcag
>chr22_19928686
TGAAACTGGCCACACATAACAGATATGGTGGCGCTCTGGTCGGATCTAGGGGAGTCTGTCCTACAGGATGAGGCTTGAACTGTCCTGAGTGACCAGACACCCAGCCTCTGCTTCGAGTGC
>chr22_22020219
GGAAACGGGCGCCTGGCGTGCTGGGAATTGTGGTTCGCTAGCGCCAGGTGCTCATGCTCGGAAGGATCGCCTGCCCAGTATGGGGTCCTAGCTAGGTGTGCCATCTCCCGCAGGCGTCTT
>chr3_128598239
TACGCTTCCCGCCGGCCCCACTGCGCTTGCGCGGCCAAAGGAGCTGGCCGGAGGAAATTGTAGGCCCTGGGCCGCGGGCATCTCGGCGGGTATAATCTCTGGCCGTCGTGACGGCGGTGA
>chr3_15106768
TCTGCGCGGGAAGTGGAACCTGGCTCTGGGGAGAAGCCGCGTGAGATCCGCGCGGGTGCTAGCTAGTCCTTTCTCGTCGCTGCTCGGCTCGCGGCCCGTGGGGTCGGCCCCGCCACCGTT
>chr4_986615
TAGAGGCCTGACTGGTCCCACGTGAGGCCTCGGGTCTGTCCTGTTTGCAGACTCCAATGTACTTTCACTTTAAACATTCTTCTCAGCGACGTTAGGCAAAGACTTTGCTCCCAGGACACC
>chr5_131629237
GGGCGGGCGCCAGGACATGGAGCCTGCGCATTGCGGGAGCACAGTCATGGAGGCACTGTCGTCACGCTGGGTTCTGATTTTGAGCCCCTTGCTCTCCTCACGCCCCCAGGGCCCTTTATC
>chr5_132202095
AGCGGAGGACGTCGGGGATTGAACTGACTTTGGGGGACAGTGGACAGGCGGAGGCGCTCACACTTCTCCTCAGCCCTCGGCTTTTCTGTGGAATCCCAGTCAGGAAGCGGCCGAATGCGG
>chr5_71616250
CCCGGTTCCAGTAGTTGGTATGGTCCGAGACAGTATGGCTGCTGCATTTCGGCCCTCGAATCGAGTTCTCCTGCAGGCGCTGCAGATTTTGGTGTATCCTGGGGTGGGAGGCTCCGGCTC
>chr6_100016786
CTCTCGCGAGAGCGTCTTGAGAATTCTGGCCGGGGGCCCAAGCCGCTCGGTCTCCTGTCTTCAGCACGGGAGTTGCTGAGTGGGTCTAACCTAGGCGAAGTGGCTCAGATACGGGGTTCT
>chr6_117924070
GGAGGGGAGAGCAAGGAAGGGCGGTGTGAGCATGCGCAATAGCCACGTTTTTACCTTCTCGATTCCAGTTCCTGGATAGGATGGAGTGGGTGTACACACTGGCTGTTCTTGGTAAACCAG
>chr6_20534603
AAGAGATCAAATTACATCATTGCTGAAAGCGCTAGTTCTGGTTTAACTTAGTTTAGGAATGACTACGCTTCAAGTTCCTTTGATTCCAAGAACTAAAATAACAACCCTGAGTCCTCGGGT
>chr6_28973384
TTTCCTAGAAAATCACCGGAAATGATAATTGGCGGACTAGGAAGTGGAGCTTCTGTATATTTCTGTTTCTCATTTCTTGGGGAGAGTACCGGCGGGAAGGTCTGTGCCTTGGGCCGTCGT
>chr6_39083044
GCATGCGCACTGGTGTGACCCGCGTCTCCTCCGTTTGTGAAGTCTGGCGGGTCGCGTGTATACTCAGCCGTTCTCTCTTCACAGGCACGTGGACACAGTGTCACCTCCTCAAGCCAAGTC
>chr6_58287657
TACTTCCTCCAGCATTTGCCGCGAGTTATTGGCAAGTTCCCCTGCAGTTGTTTGGGCTGTCGCTGTGGCTGGTTCTGCGGTGTGCGGCCAGCCATGGAGCGCTCTGGGCCCAGCGAAGGT
>chr7_65215867
CACCCCTCGCCCAGCGGCCGCGACGCTATGGCGCACTGGAGTACCCTGTTCCTGGCAGTAAGTGCTTCTGGGTTCTGGCGTTGCTGCTCAGTGGGGCCCAAGTTTGCGGACCCGGGATCT
>chr8_104033329
GCGCGCCGCGGTCAGCTGACTGCTGGGCTGGCACGTGACTTGTTCTGTGTTCGCTTGGGTAGAGGAAGCCGTGAGGCCGGAGCTTAGGTCGGGAAGGGATGGATCGCTGAGCCGATAGCG
>chr8_124253782
AGTGGTTGAGCTGAGATGATTATCTGACCCACTAACTGACCGAACCCCAGGACGGAGGTTTTGACTTCTCTGTGTCAGGAGATGGACAGAATGATCCTTACCTGCACGCATCAAAAAGCA
>chr1_115124464
GACGTAACGTCTTGGCTTGTCTGCGTCAGCGAAAGGCCTCAATTTCCTGTCCTCTGCTTACTGCCCCTTTTTTTGCCTGCGAATGGCGGCGATTTGAAGTTGGGGCTTTTCGTTTCCTCC
>chr1_193090808
GTGCGCGCGTACCTGAGCAGTGGGTCAGCACTTCCATCCCCAGCACGTGCACTGAGTATTTAACGAACTGTCTCGGGTGCGACCAGAGGCTCCCCCGGGTCCCTGCTTTGGCCGGGATGG
>chr1_19578087
CGCCGTCCCGGCATGCACCGCGCCGCGGGCTCCGCCTCCGCGGGACCACAGAGCTGGGATAGCGCGCGAGGCCCTCGGTCGGACGGGACGCTCGGGATTCAGGGACTGCCTCGGCACACG
>chr1_24286320
TTGATTGGCCGCGGAGCCTCCCGGCCCTGCTTCTGCAGTCGCTGCCGACTCCATTTTGTCGGTAGAGGCAGAAGGAGAAGGTCGGGTTGTAGAAGCTGGGGTGGCCGGCAGCTCGCTCAT
>chr10_111683434
ACACTCCCGGACCTGGGGTTCGCGGCCGCAGCGCCTGCGGCCCAGAGCGGGGCCTGCCCTTCCACACCAGTCCGCATTGCCTCTCCCTGCAGCGAGCGGGGAAAGGACGCAGTGCTGCTG
>chr12_129308696
CCCGCCCCGGGCACTAGGCGAGGAGGTGGCCGGTATTCTGGATCACTGCGTGTCTTGGGGAGCTTGGGATTCCGCAGCTTGGCGGCCGAGAGCCtttgtttgcctttttgagacagggtt
>chr12_50134997
GCCGGCCCCGCCCGGGACAGCCCGACGGCTTGTGAAGGGGTAGCGCTGCAGTCTTGGGATTCTGGCTTTAGTCTTGTCATGCAGTGTTAAAGGGGGAAAGCGATTCAGAGAACACATTAA
>chr12_57040133
AAAGTGCGTGGCCTGTCTTTGCCTGTCCTTGGGCTTTCTCCTTAGATAGGTCCTTGATCTAGGTGACAGCCATAGGGGCGGTGGTTAGGGAAGTGGTAGTGCGGTGAAGCACCACTGAAG
>chr14_31028259
TCGAGGGGTGGGACCCGCGGAGGCGCTGGCTGTGGGGAAGGGCCCGTGTGCTCCCGCCCTTCTGGCGCTCCTGCGCTGCTGCTCGGTGCTAACCTGGCTGTGTCGCCTTCGCTTGTTTGT
>chr14_62229172
GGCGACCACCGCTGGCTAGTCCGTTAGAGGCGTGCGGGCTTCGGAGGCGTGCGGGCTTCGGGTGCCATGGGGACTCCTCCCGGCCTGCAGACCGACTGCGAGGCGCTGCTCAGCCGCTTC
>chr16_69599906
GTGCCCCACGGGGGCGGGGCTCAGATTCCTGTCAGCGGCGGCGGCGGTGGCGGCGACCGTCAGTTTTCGCTGAGGAGAAACACGAAACGGACCCTTTGGCTCTCCCCCTTCCCCTTCCCC
>chr17_37009998
CTCCGGCCACGTGAGGAGGGTGGGCGGGGCGTTAAAGTTCATATCCCAGTGTCCTTTGAATCGACTTCCTTTTTTCTTTTTTCCGGCGTTCAAGATGTCGAAGCGAGGTGAGGTTTTGTT
>chr17_48423295
CGGGGCCAAAGCACGGCGCACCGCAGGCTAGGGGTGGAGCCGGGGCTCGCAACACCTTCAGTCCCGGCAGTCGCGGGCGTGGGCTTGAGCGCGTGCCTTCTGCGCTCGTGTCTCCGCCGG
>chr17_73780654
CGACGGCTTCTGGGAATTGCAGTCCGGTCGCATTTCTCCTTCTTACCAGCGCGTTTTCAGTTTCATAGGGAAGCCTTTCCATGAAACTGGAGCGCCTGGAGGAGAAGGGGCCCAGAGCTA
>chr17_79374322
CGCTGCCCTCCTCCCCGGGCCGCAGGCTGAGAGGCTGGGCCGCACTCTGGCCACGCTTTGTCCGGCTTTAGCGGGATACCAGAGGCACTCGTTAAGGCAAATGCATCCCTGCAAACCCAT
>chr19_39936064
TGAGAGAGGCAGGGCTGGCCTGGGCGGAGTGCGGGGCCGACATCTGCGGAGGGTTAGGAGGGGAAAGGTTTTTTCTACCCGCCGGCTCGGCGACCAGGCTGAAACTCATGTTTGAATTTA
>chr19_47354599
gcttcaagcgaccctcagccttccaaatcaccaggattacaggcatgagccaccacAACACCAAGCCAGTGTTTTGCTTAAAATACGTTGCGTGTGTCTCTCGGGAGACAACAGTTTAAA
>chr19_53030986
GGAAGCGGATCGGGTGGAGTGAAGGTCACGTCGCCATGGTGAGTTTTGCTCTGTGTTGCATTAAGTCTCCGCTTCCCAGGTCCCCGCCGCTTCTGTCCCTGGGACGTGGGGTCCCCACAG
>chr2_113012613
GAGCCTGTGGCCCTGGCGCGGCTCTGGGTCCGTCTCGTCGCGTCCGGGTTGTCACTCTCTCGGGTTGTTACTCTGTAGCTTCCCGGCTCGCGAAAGGGAGGACCTGTCTGGGTCATGGAT
>chr2_170440880
CTGGCCGATGCTGACAACCCACTCCTGACGCGCTTCCGGTGCGACGCTGTCTCTCCATGCCAGGACTGAGTTGTGGGGGAGGGAGGCGGTTAGCGGGCTTTAGCGCCTTTTCTGGCGGCG
>chr2_25015865
AGGCCTGGCTGCGGGGAGTGGGTGCGGCGGGAGTTGGGGTGATCGTTAACATTTAGACTGGAGCTGTTTCCCTGGAGGTGCGCCCTTGGGAAGGGCCTGACTGTGTGAAGAGTGGACAGC
>chr2_63816118
AGCGGAGCCTTTTCTCGCTAACACCGCTCGCCCTCTCCGAGTCAGTTCCGCGGTAGAGGTGACCTGACTCTCTGAGGCTCATTTTGCAGTTGTTGAAATTGTCCCCGCAGTTTTCAATCA
>chr2_65454971
GGCGGCTTCCGGTCGGGGGAAAAAAGTTGGGCCGAAGGAGGGGCCGGGAAGACGCAAGAGGAAGAAGAGAAAACGGCCGGGCGGCGGTGGCTGTAGGTTGTGCGGCTGCAGCGGCTCTTC
>chr20_3185285
GAAATAGGGGCGGGGCCTATGAGATCCCGGCCTCAGGGTGGACGCAGTGGTTCTGCACTGAGGCCCTCGTCATGGTGGCGCCTGTGTGGTACTTGGTAGCGGCGGCTCTGCTAGTCGGCT
>chr20_44601254
GTGGCCGCGGGCGACTTTGGCTTGGCCAAAGAGGAATTCATGTTGTCAGTCATTTTACCTGACTCATTACTTATTACTTAGCGCGCTGCTGCAACCCAATCGAGCTCTGCCCGTTAGGTT
>chr21_26979788
TTCGGTTTCCGGGGGAGGAGGGCGGAGAAGGACTTGCGCGCGACGGTTCTCACCGCTGCTATGGAGGCGCTGGCCATGGGTTCCCGGGCGCTGCGGCTCTGGCTGGTCGCACCCGGTGGC
>chr21_33104379
CCGTCCCAGGGTGCCCCGCGCGGCGTGGACTCGGGCCGCTGCCGCCATCCCGCTGGAGAGAGGGAGAGAGAGGCCCGCCCGCTCGCCGGCCGGGCCAGTGTGAGCCAGTGCGTGAGGGCG
>chr3_129035136
GCTGTTGTTGTTCTCAACGTGGTCCGCCATGAAGCTATAAAAAGCCGAGAGAAGCGCCCTCCCGCCAGAGCGCAGCGCGCACGCCCAGCGAGTTCCAGAGGCGCCAGTGGAAGCTGCGGC
>chr3_14990192
ccgggTGGAGAGGCCGGCGCCTGGTCTTGGGTCAGCAGGTGGGCTGCTTCCCTCCGCCTGGAACGCGTCTCGAATGAGTACTGAGGAACAATAGTAATAAAGGTGATGAAGCATTTCGAG
>chr5_141705363
GGGCGGGGGGCGGGGGGAACGCTGGGAGGCGAGGGCCAGGCTTCCTCTGGCTGAGTTGCCAGAATCGCCCCGGGGGGTACTGGAGCCGGAAGAGGCCTGGGCCCAGTCACTGTCTACACC
>chr5_145562460
GATGCAGTGCGGGATCGCAGAATGCCGCGAGTGCGCCCTGGTTAGGTTGGAGTCCCTTGGCCATCAACCTTTTCACCCGGTAGAGCTGGTTGCCTGTCGGGATGCCAGGATACGCAGTTA
>chr5_40841739
TCACCCCAAAAAGTATACAAAGTCAACTTACCATGCCTTAAGCCGCAAATGGCAGCTGACTGTGGAAAAGTACTAAATAAACACTTGAGAAAATGCTGACAGGTCGCCTCTCCCTTTTTC
>chr5_43067025
TTCCGGCTAGCACTTTCGCTATTTGAAGACATTAGGAAGTTATGTGGTGGCTCCGTACCCTCCTTTCTCCATCCGAGGCCGGGGTCCTAAAGTCGGTGTCACGGTGGCAGCACCCAGCGT
>chr6_135818856
CTGACGTCAGCAGGCGGCGCGCTGTCCGCACTGCGGCACAGAGCCGCGGCTTGCTTTCAGGACACGGGTCGCTGGCGGGTTAGGTGGCTGCGTGGCCGCCTCACTTCGCGCACGCGCCGC
>chr8_22926538
CCGAATGACGCCTGCCCGGAGGCAGTGAAAGTACAGCCGCGCCGCCCCAAGTCAGCCTGGACACATAAATCAGCACGCGGCCGGAGAACCCCGCAATCTCTGCGCCCACAAAATACACCG
>chr8_67974343
CTGAATGGTCTCTACCAACTTCACCTCCGGTTCTAGGTGTCATGGCTGCCCCAAGAGTCTAGGTAAGAGTTTGTTCCCGTGGTGCGGAGGGTCAAGGCCCACACCCGGAAACCTAGCGAG
>chr9_115512799
CGGCTGTCCTCCCAGTGTCCAACGTTGCCTCGCGGAGGCCGCCGTGCGGAGCAAATGTCTAACGGAAATCAGAGGTGGAAAAGAGGTTGGAGGAGCCTGTTCCGTTCCACCCGCGTTTAC
>chr9_131580549
TGCTTAATACGCTCCGCGGAAGGGTCAAGCACTGTCGAAAGCTTTTACTGTCACTGCTTAGTCTCACCCTCTACACCGCTCGGAGAGTGAGCTCCTAGTTCGCAGAGCAGGCACAGGGCC
>chrX_134654571
GCATGGGTTCTGGTCACATGGTGCCGATGGTAGGTGAGCAGACAGAAGTTGTCAGTGAACAGAGACGGCGCTCAGTCTGGGGCGAGCGCTCTAGTGAGCGCGGACGGATGCTTAGGCAGT
>chrX_138287672
AGCCGCCGCGGTCAGTTTCACTCTCTGACCTACTGACACCCAGATCCCAGAGAGCCCTTCTCTCCCCACTGAGAGCCGGACTGTCTCAACTTGAGCAGCTAGCCAGAAGCGAAAAGTCGT
>chrX_38660718
CAGAGGGGCGGTGGTGGGGTGATTCCAAGGGCCCAGAGCTCTGGCCGGCGGACCTTTTCCTTCTGGAGTTTCCCCGGCGGGTGTGAGTTGTTGCGGGGTCTGGGGGAGCTGGGAGGCCCG
>chr1_15853382
CCCCTCGGGCTTGTCCCCTCCTCTTTCCCCTCCCCAGGCCCAGGCGAGCGCTGGTGTGGACGGGAAGCTCCCGGCCCGGCGAACTAACTGGAGCACGGAGCTGCAGCCGGTTGGGCCGGT
>chr1_161123782
GACGGCGCCTTGAGGTAAGCTACAGGCAACACCACTTCCGCGTTTCTCTTGCGCCCTGGTCCAAGATGGCGGATGAAGCCACGCGACGTGTTGTGTCTGAGATCCCGGTGCTGAAGACTA
>chr1_173794330
GGAATTTTAAGGGATTTCTGTGTATTTCCAAAACTGACTTTTAACTACCGGCAGCGTGGGATTTCGTGATTGTTTTTCGCCATCGTGTGGCTCCAACATGTACTTCCCTTCTTGGTTAAG
>chr1_174992816
CTGATGGCGCAGCCAGACCCGCCCCGTGTGTTGCAGCCCGTGTAATACCCTTCTCTCCCTACCCACAGTTGGGGTCATCTTCTATAAGCGGGTCATGAAATAGGCGAGCTAGCTCTGTGC
>chr1_193028792
AGGGGCAGGACTCGTTCCCGGGAACCGAACCTGGAATCCCCGGCGGCAGTGGGGCTGTTGCTGTTGCTGTGGCTGTCGCTGCCCGTCAGGCTGCCTTCTTTTGTCGTTTCCCAGCGCTGC
>chr1_247242035
AAGGAGGGAGCAGCTTCCGGGACCTGGCGCGGCTTTTGTGTTGGGCAGCGCGAATGTGGCGAGCTCGGTGCGTCTCCGCTGCTCCTTCCCCTTATCCCTGGGAGGTCCAAGTGGTCCCGC
>chr1_37980501
CCGGAGACGCGTGCAGCGCCGTGCCGAGCTTCGCTAAGGCCGGGGCTCTCGAAGGTCCTTCTCGGAGAGCTCTAGAGATGCGGCTTCTGCTTTCTGCCGTTTCCTGCCCCTCGGCTGGCC
>chr1_45205571
CTGCGGCGGTTTACGCGGCGTTAAGACTTCGTAGGGTTAGCGAAATTGAGGTTTCTTGGTATTGCGCGTTTCTCTTCCTTGCTGACTCTCCGAATGGCCATGGACTCGTCGCTTCAGGCC
>chr1_52520982
TGGGTGGTGCCTCCGGGGTCCGGTTTGGGATGGAGTGAGCTTAAAGGTGCAGATCACGTAGAAGGGTACGAGAGCTGTTCTCGAGCGCGAGTTGCTTTTCGTGGATTCTGGGTGTCCAGG
>chr1_8938742
GGAAGTGGGTGGGGCTCGCCTTAGCTAGGCAGGAAGTCGGCGCGGGCGGCGCGGACAGTATCTGTGGGTACCCGGAGCACGGAGATCTCGCCGGCTTTACGTTCACCTCGGTGTCTGCAG
>chr1_9489221
CAGCTGACAAGGGTGACGTTTCGAAAGCGCGCGGGAGGCCGTGCTGGGACGCAGAGCCCGAAAACCTATTTGAGGGGCGTCTTGACCGAAGGTGCTAAATATCACATGTCCCCATTAAAG
>chr11_124824090
GGGCGGGACGGAGCAGCCCACCGCAAAGTGGCGGTCTACTTGAGGCGGTTACCTTAGTACTCCGAGTAGACTGAGTCTGTGGCGAGCTGCGGGCCGATTCCTGGCCAGTGCCATCTCAGC
>chr12_120105802
CTTACGGAGTCGCCGGAAGCGGAAGTCGCTGAGGGGTGGTGAAGCGGTTGGGAAAGTGTCGGTTTATCTTCGCGCCCCTTGCGTTCTTGCCGCGGCTTGCCTGGGCAGGTAAAGCGCGAT
>chr12_121837966
TCCCGGGGCGCGGTAATCACCGCCCAGAGGGAAGGAGGTCGGCAGTGTGAGGAGCTGCTATGGTGCTGAGTTTCCTGGTAGAGCCGGCCGAGCTGAGGCGGTCGCGGCCATGAAGGTGAG
>chr12_51441744
ATTAGAGGGCGCCGCGGGTCCTCCTAGCCCCAGGCACTGGCAAACTGACATCTGCTACCTAACAGTCGAGGCTCCGACGCCCCGAGTCCAGGCAGAGGGCAAGGGCGGCGCTGGGAAGCC
>chr12_54121570
TAGGGGTGGCTGCTGGTTTGTAACGTGCGTTGTTGGGGGCTGGGGAGGATTTACGGCTCtaaagccttccatataacgctttaacggtgggcagagcggtttctgttgcgtcccgtcctg
>chr12_56583549
CGCTTCCTGGAGGGGGCGCCATTCTCCTGAGATCGCTCTTACCAGACGCGAAGCCCTTTCCCTCTTTTTGCCTCAGCTCGGGAGTGTCACCTCGCTATCCCACTCCAGGCGGCCGCCAGT
>chr12_7261197
GGAGGAGCGGGGGAGCCGCGCTAGGACTCAGAGGCCTCGCGAGGCAGGGCTAGAAGCTGTGGCCTCACCCTTGAGGCCCGGGCACTTCCCGTCTCCTCCCTTGCTCCCCTTCCTCACCCC
>chr12_95867710
GAGCCCCGCCTGGCTGGAGTCGACTGGGGCCAGACCCGACTGCTTCGTCCGGTGCCTCGGGCATTCCCGAAGCAAATCGGCAAGCGCAGGGTGAAGTTTAAAGGGGAAGTTGAGCTCTAG
>chr12_9913503
GGCAAGAGGAAGGGGGCGGAGACATCATCAGGGAGTATAAACTCTGAGATGCCTCAGAGCCTCACAGACTCAACAAGAGCTCCAGCAAAGACTTTCACTGTAGCTTGACTTGACCTGAGA
>chr13_69795988
tctattgcctgagagcacagtgggagggacaaggaccaggatataaacccaggcatttgagccagcaacggcaacctcctttgagtcccctccctttgtataggagctctgttttcactg
>chr15_90437180
GGCGGAAGGAGGAGCTTTCTGGGAGTAGCCGGTGCTGAGAGAACCGTGGCTGGCAAAGATGATTCAGGCGATTCTGGTTTTCAACAACCATGGGAAGCCACGGCTAGTCCGCTTCTACCA
>chr16_30104075
GCCCCTCCTTTCAGGAACAGGCCTTTGAGAGCAGCCAGAAGTACAAAGAGGGGAAGTACATCATTGAACTCAACCACATGATCAAAGACAACGGCTGGGACTGACCCCCGCTCCCCCGAC
>chr17_62223329
AAAGCCCGCCCATCAGCGCTGGTCTGCTCCTTTAAAAGAACGCCATCGACGCTCCCCTGTCTTTCAGCGCCTGCAGGTTCCGGGAGGTCAGGTTGTATTCCTGGCGGGTCGTCTGGCTGG
>chr18_47018828
CAAGTTCTCATGAGTTCTCCCAAAATCCACCGCTCTTCCTCTTTCCCTAAGCAGCCTGAGGTGAGTGTTTCTCCTGCGTTGCTCCGAGGGCCCAATCCTCCTGCCATCGCCGCCATCCTG
>chr19_36545797
TTGGCTAGGCCGGGCCCGTCGCGTCCAATAGGCGGTGGCGCCGGCTTTCCCGCGGCTGTTCGCTGTTCCAGTGGGTCGTGGCGGTGGCGGCAGCGGCGGTTAGGGGATGTAACGGTCGCC
>chr19_3985469
CAGCGCAGTCACATGACCCGCCCAACCGGCGTCCGCCTATAAAAAGCTGAGTGTTGACGTCAGCGTTCTCTTCCGCCGTCGTCGCCGCCATCCTCGGCGCGACTCGCTTCTTTCGGTTCT
>chr19_49375677
CGTGACGTCAGCACGCCGGGCGCGGTAGGCTATAAAAGCCTAGTGGCCATTGTGTTCGTTGCTCTTATCGGTTCCCATCCCAGTTGTTGATCTTATGCAAGACGCTGCACGACCCCGCGC
>chr2_176032327
GCAGGGAGACCTCTCCCACCCACAGTCCTTGGGTTGGGCGGGGAGAGGGCCCACTCTGGTCTCCCCACCCAGTATTCAAGCGATTGAGGACCGTGTATTGGTGATGGTGGCGGGGAGGAG
>chr2_25195032
GCGATGCTAGCGCGGGGCTGCTGACGTCATCTGCAGGCCCTGGAGACGCGACTGCAGTTACCGAGTTTCTAAGGCCTCGTCCCCTGACGGGAAGGCGGCGTTGGGGGGCGGCTGGGTTTA
>chr2_61765391
CCGAGATGGAATCTCCCAGTCTGAACCGGTTTCAACCGGTTCCGAGTTTGAGGCACTAGGAGGAGGGGGAGAAGCGGCTGCAGCGGCCGCGGCAGGAGCAGCGGGAGCTACAGCATCAGC
>chr20_33680608
GCGCTGCGGCGACCCCTCCGCCGCCCCGTAGAAATCTCCGCGGCCCCGAGGCCGCTTGCTTCCTGTTTGTCCGACGAGGAGACATGGCGGCGGCGCCGGTAGCGGCTGGGTCTGGAGCCG
>chr21_38445366
GGGGAGGGTCGTTGTGCGCCTGCGCCAGGGTGGGGGTTGCCGTCGCGCCTAGGCCTTTCCCTCAGGTTTTCCTCTTCCCCACTGCGGCTCCCCAGTCGGCGCTTGCGCGGAGAACTCAGC
>chr3_101280724
CGGAAGGGAGAGGGCGGAACTTCCGGCTGAGCCCCAGCGACCGCTCTGGTCGGCTGTGTAGACTGTTGGGTAGGCTGCGTGCTAGCTTCGGCGCGGATCCCTGGGCGTCCGTACGTCGGA
>chr3_12598637
CCAGGGCCAAGGCCGAGGCGGCAGCGGCTGCGAGAGGCGGCGGCACGACGACGGTCCCTCAGCCCAGCCACCATGAGCACCAAGCAGATCACTTGCAGGTCAGTGCGCTGGAGCCAGGAG
>chr3_9404634
GCTGGCGGCGGGTTCCCCCACAAGGTCTTGGGGAAAGGAGCATGCGCTGGAAGCTGTGTGCTGTTGGTTTTGAGGATCTTCAGTAAGCTGAAAGCGGAGAGTCAGGGGCCTTGTGTCCTA
>chr4_106629974
TTGGCAGTGCGACAGTAGGAAGTGACGTTACTTCCCTTTTTCCGGTCCGCCGGATTATGAATGACGGCCGGCGCGAGTATTTTCCACATAAGGTGGCTGTCGTTTTTCTCCTGGCGTCTG
>chr4_125634225
TCACGTCTCCGAGCTCACGCGAGTCGTTGCCCCCACCCTCCCCGTCACCACTGGGCCCTGATCCTTCCTTTGTCTTCCAGGCCGGAGGGACTCGCCGGCTGTTGGTGCCGTATCTGCTCC
>chr5_37371524
GAGGAGGAAGGAGGGAGGAGGGATACGGTAGGTGGGAGCTAGGTCGTGTGTCTGGCCTAGGAGGTTGGTCAGGTTCCGTTGGTTTAAGCGCGTGCTCGACCTGAGTCTTGGAACTTCCCG
>chr6_139309349
TGGAGCGCGGCCGCCGCTGTCACTGTTGGTGCGGGCGCGTCGGGGCCGGGCCGGGGCACTGTAAATGGCGGCGGAGGGAGGCGGAGCGGCGGCCACGCTCAGCCCAGATCCCCCGAAACT
>chr6_153324180
TGGGTGACGTGTTTGGCCGGAAAGGGAGAGCAGCAGATTGCCCCTCTGTTTTCTGATAGTGAGGATTTCTTTCCCATGCACTGAGTCGGGGCCTCCAGAGCCGCAGTGCAGGGCAGTCGA
>chr6_28109574
GGCACTTCCGGAAGCTCTCTAGGAGTCCTGGAGGTCTACAAGCTCTATGGTCGGCCGACTGAGGGTACCGGAGTACCACGCCCCTCACCTGCTGTGTGCTGTGCCTCGGGTTCCTCCCGC
>chr6_90539083
GTTGGGAGCCTTAAGGAGGGGATACTAGTCTAGCGGGGCAGGAGAGAGAAGAGCTTTTTACAGGGTGGAATACCTGACTTGCCTTATAGAACCTGTAGGAATGGGGGGTGCCGGTAGGTC
>chr7_131012475
TTACCCGAGCCCAGCGCCGGGCCAATGTCCTATCTCAGGGTTTCCCACGTCGCTCGCTCCTTGACGGCTGACCGACACTGGGTCTGAGGTGTAAGCGCTTTCCAGGCCCTTCCCTGGGGC
>chr7_45039154
TTGAGGGGCGGGGCGTCCCGCCGAGAGTCTGGGTGCGGTGCGGTTTTCTTTTTTCTTGTGTCCCACTTTATTCCCTGAGCCACAGGGAATCCGTTTTCTAGTACTTCTCTGTTATAAAGT
>chr7_64363688
TCCGGGATTTGGCGGGGCCTTTGTCTCTCGCTGCAGTCGCAGCTCCAGGTCTCGTCTTCACTGCTCTATGTCCTCTGCTCCTAGAGGTCCACCTTCTGTGGCCCCGTTACCTGCAGGTAT
>chr7_99517343
CAGGACGGGACCGGTGAGTGGCTCCTCCAAACAGCTATAGAGACCCAGAAATGCCTGTGGAAAGCTACAGAGGACTTGGGCAAGGCGTTAGAGCCGGACGTTGTGGTCCCTGGGGGAGCC
>chr8_42697949
GCCGCCCGATCGCGCGTTCTCGGCGCGCGTCGCCGCGGCAGCCGTTTCTCGCGCTCCTGGAACAGGCCCTGGTTGCAGGCTTCGCTCACGGCCTGGGTTGACGCGTTCGGAGCCCACGGG
>chr8_66546666
TAACTACTCGCCGTCCACCAAGCCCTAACCGAAGAAATTTGATTCCGGCTGGGAAACTGTCACACCTTCACAACCTCAATACCCAGCTTTGTGGGGCCAGCAGGACTTCTCCGGTCCTGC
>chr9_113018810
GGTCCGGCCGGGCGCGCGCGCCCCCGCCACACGCACGCCGGGCGTGCCAGTTTATAAAGGGAGAGAGCAAGCAGCGAGTCTTGAAGCTCTGTTTGGTGCTTTGGATCCATTTCCATCGGT
>chr9_130213689
ACGACAGTTCTCGCGATAGCCGCGTTTTCCTGCCTATATCTGGCTTGTCCGCGCGATTTCCGGCCTCTCGGCTTTCGGCTCGGAGGAGGCCAAGGTGCAACTTCCTTCGGTCGTCCCGAA
>chr9_33025082
GAGGAGCTGCGCCGAAAGGCCTTGTGGGTGTTGGTGCTAGCGCGGCTTCCCGGCGCTCGTGGAATCTTCTGGAGCCCTTTTCTCCACTCAGCGAGCCTGAGAGTGCGGAAGTCTCCGGCT
>chr9_33025283
GACGCGCCCGGGTTCGGCTACAAAAGAGGACGGCTGCGGCGCGCCGGGCGGAACTTTCCAGAACGCTCGGTGAGAGGCGGAGGAGCGGTAACTACCCCGGCTGCGCACAGCTCGGCGCTC
>chrX_118370255
GGCCCCGCCTCCTCCCCGGCTAGTCTTTGGCCGCCGCCGAACCCCGCGCGCCACTCGCTCGCTCAGAGGGAGGAGAAAGTGGCGAGTTCCGGATCCCTGCCTAGCGCGGCCCAACCTTTA
>chr1_162531138
GCCCAATGGGAATAGTTCTGGAGCGCAGTCGGCTGGCGTCCCGGTCCCTCCTGCGCACTAACTGAGGGTGAAGGATGTCGGTTGGGTCTGCTAGGAGGGGCCAGGAGCCGGCCGGCAGAG
>chr1_171711299
GGAGGGGGCGGGTCCAGGGCACGGAGATAATCGAGGAAGTCGATCCGCCGAGCCCTATTCACCTAAAAGAGCCCGAACCCACACGCAGTTTAGATGCATCTCTCCAAATTTATGCTGTGC
>chr1_236958616
GGCGGGACCTCCCACGCCGAGGATAGATTGAGCGCAGAACTAACCGCGCTCTGAAAGGTTCTAAATGTCTGCGGGGCTCAGAGCCGGATGTCACGTCGTCCTCCTCTGCCGGTTTTCTCT
>chr1_244815971
GTGCTTTAGAGCTGCGGCAGATCCCTTGCCGCCCGCGGGCGGTGAAATCTCCTACCTTCATTCACCCTCTCATCTCAGGTGCTGCTGCTGTTAGTAGTTCATGTTGCGTTGAGCTCGATG
>chr1_249132203
CGCGCCTCAGCCCCCAGCCGCGGAGTCCCGGGAGCTAGGCGGTCCACCGTCTAGTCTTCCAGCAGCTCTTCCCGCGGCCGCTGGCGGGACACAGACAGGTGTACCCTTCGGTGCTTCCGG
>chr1_31538554
CCCCCCGATCTTCTCTCTCTGGCGCTCTCGCTCCCCCTTACCTTTCACTCCGACAACATGGCGGCCCACTGGGGACTGGGTTGGCGCGGTGCATCCTGGGATAGGCTCCGGCCCCGGCCC
>chr11_20385713
TCCCCAGAGCCCGGACTGCGGAGAACAATATCCTCCTCCCTAACAGATAAACAGCCCTTGTTCCTCGGGATAAGGACTGGCAGTCCCCTGACACCCTAAGACCGGCATCTGTCGATGTTA
>chr11_4116088
CCCTTTGTGCGTCACGGGTGGCGGGCGCGGGAAGGGGATTTGGATTGTTGCGCCTCTGCTCTGAAGAAAGTGCTGTCTGGCTCCAACTCCAGTTCTTTCCCCTGAGCAGCGCCTGGAACC
>chr12_104359447
TTTCGGGAAGGGTGGAGGACCAGAAGACGGGGACTAGGAGCGCTCTGCCGACGTCAGCTTTTGTCTCCAGTATTTTCGGGGGCTGGTGGACGCGTGGGCGATAGGGTGCTGTCCTTGGGG
>chr12_113860130
GCTTCAGGCAGCTTCCGGCAACCTTGGTCCCTCCTCCTTTGTTAAAGAGAAAGCTCCAGACCCTAAGCCTCCGGGTGAAGACGGAGGAGGAGAGGGGATGAGAGCAACCCTCACCGCTTT
>chr14_20923716
CGGGACCTGGTGCGGGGACGCTCTTGGGAGGAGTCTTCTCCCCAGCCTTAGCTGGTTTCATGATTTCTTTGCGTCTGTAGGCAACGCGGTAAAAATATTGCTTCGGTGGGTGACGCGGTA
>chr14_55518909
TTCCCGGCGGGCGCGACCCGCTAGGAGGCCGGTTCGCTCCGGTTGATCCCGGACTCCCTTTGTTCGTGCGTCCCTAAACGGCTGCCGGCCTCGCGCCCCTTGGCCCCGATTTCCCCTCTA
>chr15_23810670
TGTGGGGGCAACGTACGTGCTCTGCCTGGTTTTTACCGCAATTTTCCAATCTGACATATTTTTTCGTTCACACAGGCGGGGACCAACCCAGCCCCTTTTGTCTGCCTTCTGCCTCTGCTT
>chr16_27215345
GTGTAGGCCTAGTGCGCCTGCGCGGGTTTTATACTCTGCTATATGTGTGTCCGCTGCTTTTAGGCAACCAGCCGCTGCCCCTGGGCCGCAAGGCAGGCTGGAAACGATTCCGCCGTCAGG
>chr17_16342342
GTCCCCCTCCTTTTGTGAGGATTGGGATATTCCGACTCCTTAAGGGCCTGGCGCACATAAGGTGTGACCTTTTCATTCCCGTTGTTATGGAGGTAGGCTCTCTAGGAATCTGGGAGTAGT
>chr17_40688151
GACCCGAAGGCTAAGCCCGGGCTCAGGGCCAGGAGTCGCGGCTTCCGGGTACCAGGATACTCCCTTGGGGGCGTCTCGTGACCGCACGCGGTGGGGAGCGTGTGACCCCGGCTCCAGGGC
>chr17_48785381
CCGGCGCCCGGGCTGGCTGTTTATGTAACTACTGCACAATATTATATGCCATGATTCATTGACTATTTTTAGACTTCCCCACCCCGCAGTTTCAAGGGAGGAGGACAAGACACATGAAAA
>chr17_76837168
GCAGAGCCACAGGCGCTCCCGCCCCTGTGCCGCGGCAGGGTGACGTCTCCGCAGCGCACTAGAGGTGCCGCTACTTCCGGGTCGGCCGAGCACACCTGGCGGCGTGGCGGACGCCTGAAG
>chr18_12702628
CGTCCCCCGGGAGCTGCGCTAGGCGAACGGCTGCGGCGCTTTGTGCTCCAGTCGCTCCTAACGCTCCCTGGCCCGGCCGGGGCCGCGCAGTTAGGGCATCTGAGGCGGGGAGAAGCGGCG
>chr19_48828847
gggaggAGAAGGGCGGGGCACGGAGGCCCGAGCGAGGGACAAGACTCCGACTCCAGCTCTGACTTTTTTCGCGGCTCTCGGTAAGTTTCCAGTCCGTTATTCAGGGCTGGGACTTCTTAA
>chr2_10262884
GGCGCGGGAGATTTAAAGGCTGCTGGAGTGAGGGGTCGCCCGTGCACCCTGTCCCAGCCGTCCTGTCCTGGCTGCTCGCTCTGCTTCGCTGCGCCTCCACTATGCTCTCCCTCCGTGTCC
>chr2_25016351
GCAGGATCGCAAAGCACGCCGGGACCGGTTGGTTTGGTTTTGAAGACGTGGATGGCGGGAATTCTCGCTTCTGGCCTGGGTGAGCTAGAAGGGAGAAGGTAGGGGAAAGACCCATTGTCG
>chr3_160938954
ACCGACGGGCGGAAGGGTGATGGGAGCGGCCTGGTGGCTGGGAAAGCTCGCGGAGAGAAGTCCCAGGGGCTCATTTGCCGTCAGTGACTGCTTTTCAGTTATCGTCTCGATTTTCCCAGG
>chr3_169482809
GACTCGCCCGGCAGCGCACCGGGTTGCGGAGGGTGGGCCTGGGAGGGGTGGTGGCCATTTTTTGTCTAACCCTAACTGAGAAGGGCGTAGGCGCCGTGCTTTTGCTCCCCGCGCGCTGTT
>chr4_174256297
AGGGAAGGAAGGAGGAGCCTTCTGAGGGAAACTCCCTCGGCGGGAAGCATCTTACTTTCAGAACGTTTTTTAACACCCTACGGGACGCGGGAACGGTTCCCTCCCGGCCCCCCGCGCCCT
>chr4_3534151
GTGGGGGCGGGGTAGTGGGCGGGGCATCGGCAGGCTAGGTTTTCTCCGCGCAGCGCCAGTCGCAGAGGAAGATGGCGCCGCGGAGGGTCAGGTCGTTTCTGCGCGGGCTCCCGGCGCTGC
>chr4_73935403
CGCTGTTGCTGGCGCGTGCGCGTATCAGCCTTGGCTGGCCGGTGTATGTCCGCTGGATTGTGAGGCCCGGGATCTGGGCTCCGCCGTGGTGCAGAAATGCTGTGCCGGCTCGGCGGTCGG
>chr5_108084379
GCAGGACTTGGGCCCTAGGCTGGGTGGGCGCACGCTTAGCCCAAGCTGCGGGCCCTGGGAGTGGAGACGCGGAGCTGCGGTCGCCGCTTTCTGGGCTCGCTCACCAGCCCGGGTGGAGTC
>chr5_156570280
ACCTCCAAAAGAAACGCTTGCTATTGCGCCTGCGTATATTCCACCCCCTTCCCCATTACCACTCTTTTACTGACTTAGTCGCTGCTGGTAGTTCCATTCCTTTTGTCCTTTTTTAATTTA
>chr5_43313522
CGACTCTCGGCGGTGCCGGAGTCGGGTGGGTTGGCGGCTATAAAGCTGGTGGCGAAGGGGAGGCGCCGCGGACTGTCCTTTCGTGGCTCACTCCCTTTCCTCTGCTGCCGCTCGGTCACG
>chr6_163148773
TCCTAGGGCCGGGCGCGGGGGCGGGGAGGCCTGGAGGATTTAACCCAGGAGAGCCGCTGGTGGGAGGCGCGGCTGGCGCCGCTGCGCGCATGGGCCTGTTCCTGGCCCGCAGCCGCCACC
>chr6_27107050
CAAAGCTCTTCCGGTTTTCAGTCTGGTCCGCAGAGGTTACCCATAAAAGAAAGCTGCCATCACAGGCAGCAGACCTTTGTTCTCTGACCACTTGATAATGTCAGGACGCGGCAAAGGAGG
>chr6_88411945
TTTGAATCGGCGGCGTTGTTATTGACGCCATATTGGGGCCGGCGGCGGGTGGGAGAGTTCTACGAGGGAGGGGAAGCGGTTGGACGTGTTCGCTTGGGTTCCTGCTGCGGCAGCTACCTC
>chr7_100027072
AGGAGGCGGGGTGGGGAGGTTGTTGGATTTAGAGCCGGGCGGAGACCGCTGAGACTCATTCCTCAGGAACAAGGGTCGGGTGTCAAGGAGACCTTTTCACACCAGCTCCCGTCCCCCGCC
>chr8_110551713
GGAGCGGGGCAAGCGGCGACAGGCACGCCAGGTTCGGTGAGGGGTAGCTTTTTGGGACTATTGCGAGCTGCTTTGACTGTTTATTCTCGGAGCGCCTGCTTCTGCCAGATGTCCCTACTT
>chr9_2015062
CGGGGGGAGGAGGGGGCGGTGTGCAAGAATGTGGATCTAGACAGCTCTACTGTATGCGTGGATCCGTGTGTGACTGCAAGGCGCCGGCTCTCGGGCCGCGTTTGTGCCTGGAGCAGAGAA
>chr9_34048514
GCTGGGCCCCACCCAGCCCCAGGGGTGCCTCCCCTCCCCCCTTTCGGGTTTCTGCCCTGGAGGGTGTGGTTTTCTCTCCCACCTCGGTGCCTGCCAGTAGACTGGAGCTTCCCCGCCACG
>chr1_109642817
CCAAGGCGCGGGAGGGGGCGGAGAGCTTAAAAGTCGCGGGGGGAGCGGACTTCCGCTGTTTTAGGGAGGGAGAGCGGCCTGGGTCCTGGGTGTTGTGTGCGGAGCTGTGGCGTCGCGTGT
>chr1_154946847
AGCGTGAAGGAGGGACCCTGAGGTAGAGGGTCAGGGGTTAGTGAGGCCGGAAGTGAGTGTAATAAAGTTTCTCCAGGGAGGCAGGGCCCGGGGAGAAAGTTGGAGCGGTAACCTAAGCTG
>chr1_224518259
GGAAAACTTGGTTTGCTTTCCTCAGGCGTTCCAGCCACACCTCATTCTGATACAAAGCTAGTCTTCGCAAAACCAGCCACGGTAGATACTTGGAGTGATAAAATCAGGGTAAAAACACAC
>chr1_46269085
GGACCAGAAGCGAGCGGGGCTCTCGGCGCGCCGTCAGCGGCTGCGGACTCCCATTGAATCTTTCATTCATCCATTCATGAAACTGCTGGGCCAAGCTCAGTGCTGGGGACCCAAAAATGA
>chr1_78225673
CCACGGGAGCCAGGCCCAGGTGCGGGGACCCAGGCCGGCTCCCTACTCTGACTGCAAACTAACTGTACAGGGTATGTGCAGCAGTTTGAGGCTGTGAGCTTTTTTTTTTTCGTTTTTCAC
>chr10_91461155
GGCGGAAGCAGGCGTGGGCCGCCCTGGTGCTGACGGTCTGGTTTGCCTCCCAGCTCTGCTAGCCGGGCTTTAGTAGTGCGCTTTCTCGCGGCTGTCATAAGTACCACGCTGTTGACTGGG
>chr11_64864139
AATTCCGGGCCTATCACATCAGCCCAGAAGACCTCAGATGCCGCATCACCTCAGGCCAGTCCAGTCCTACTCACATCCCCTCAGACGCCTCAGCTGCTCGTACTCCCTGGCCGAGGTTCG
>chr11_65819500
GGGGCTGCGAGGAGGGCTGGCACTTCCCCGAGGGAGTGTTTTCTGCGCCTCACCTGCGGGAGCGAAGGCTCTCAAGCTTTCCGGCCCGGCCCTCCGGTCAGATCCTCGAACGCTTACGCT
>chr12_51567096
CCGGCGTGCAAGTGTCCGGGTTTAAACGTGTATCCGTGTAGTTACCAGAGTTCTGGTATTCGCTACCCATCAAGTCGTCACCCTGAGCCATGGAAGGAGCCCTTCTTCTAGCCTTATGAA
>chr12_53715195
GAAGTCGGGGGGCGGGCTCTCATAGCTACTGCCCGTCACCAGCTCGTTATTGTGCTCATATAGGGTGACTTGACCCCGAGGCGGTGGAGGAGGGAACAACCCCAGAGAGCACATCTTGCC
>chr12_72080084
AGGCAGCCAATCCGCGGTCCCGGCGCTGGCGAGTTCCACCCACCTCCCGTCGCAACCTTCTCACCCGCGGGCCGGGTAGGCCAGCGGCTGCAAAGGGGCAGCTAGGGCACCCGAACTTGG
>chr15_72766524
TGCGTGGAGCCCGGGGAGACCCCACGGCCCGGCCTTCCTGGGCCTGGGACCCGAGGGGAGCCGAGCGGGAATTGCTTTCCTGGTTCGATCCGCTGCCGCTGTGAGGGCCGAGCGGAAACC
>chr16_56485472
TCCCATTGGGTAGGGCCGGGAAACACGATAAAGGGGACATGCCGGGAGTTGCAGTACCCTCAGGAAGGTAGCGTCTTGATCTGCGTGGCGTGGTTCTGTGCCTTGGGAAGAGATGAATGG
>chr17_26903908
CATGCAGGCCACGCCCCCGGAGGAGTCACGTAGCTCTGCGACATCCGCAGCCTCATTTACCAGAGGGAGCCAGGGCTGCAGCCTCATCTGTTTGCGGATCAGAACCCGAGCTGTGCTTGT
>chr17_42976762
CGGCGGGCGCAGGCGTTTCCTCGGCGTGGGGCGGAAGCACGATCTCCGGCAGCGGCCTGGGAACTCTTAGCTGAGCAGGCGAGAGGTAAGTTGAAGCGGGTCAGCGGCACGGAAGGGTTG
>chr18_23670573
ATTCCCGAGGTGGTTCAGCCCGAGAGGCCGGCGTCTCTCCCCCAGTTTGCCGTTCACCCGGAGCGCTCGGGACTTGCCGATAGTGGTGACGGCGGCAACATGTCTGTGGCTTTCGCGGCC
>chr19_11670260
CGCCTGCGCAAGAGCCGGTGCGTATTTGCCTGTACCTACGCGCGATGCCAGTACTTCTGGTCAGTTTCCAGGAGCGGCAAGTGAGGAATATGAAATAACCTTATGGCTGAATCAGGGTGA
>chr19_46850142
CGCCACAGAGCGCGCGGAGGACAAGGTGACCAGAGGTTCCCCAGACGGTACCCCTGGTAGAGAGAGCCAATAGGGAATGAGAGAAGGGGCGCGCGGGGAAACAGACCTGGTGTGGCCTCT
>chr19_50380562
CAAGGAGGTACCATTTTGCTCGAGGGCATGGCCTAAGCCGGTCAGCTAAGGCCATGTTAATACGGGGCTGTCCCATCTCTCTGCGGGGCGCGACAGCTGGAAGAGCCGAACGGATAAGAG
>chr2_48667760
AGCCTCGCTAGCGTGCCTGGGCTGTGCCCCTGGGACCAGGGGGCGCCATCTTGACTCATGGTCCAAGATGGCGACCTGGAACGCTGAGCGAGAGAATCAAGACGGGAAGAGACTCATGAG
>chr22_22874804
TCCAATTGCTACTCAAAGGAAAGAATGAGGGTGGGGCTTCAGGGCTGCTTTCCAGGTTGATTGAGCTGCTGATGGGCATCCTCCCTCCTCTCTCTCTTGTTCAGAGTCTACCACTTTCTC
>chr3_185303767
CCCGTGGGACAAGGCCCACAGGCCACATGTGAGGCTGCTCCACTCCGGAGGAGGCGTTCCGGGGTCCCAGAGGACATTAGGTGCTCAGTGTTTGCTGAATGCACATGTAAAGGTAGATCA
>chr4_146540426
TGCAGGCGCGTGGGGCCCGGGGATCGCCTGGGGCTGGGTGGCGGTGCGGGGCATGGCCAGGGTCCCCGTGGACGTGGCCGCGCAGTTCCGGCGTGTGGCGGAGAGCGAGTGAGCGTGAAG
>chr4_73935913
TGATTGCTTCCGTTAGCGATTACGATAGATTATCATACTCAAGAGTCACACGTTGCTAAAGTACCTGCTTGTAGAGAGACGCATGTTTCTTGCTGACTCTGAGTGTTAAGCACGAGGGAT
>chr5_176449587
CGAGGTTTGGGCGCTGCACCCGCGCTGCCGTGCGGGACCCCGCGCTTATTTTGCTTTGCTACCTCTGGTACCTCAGAGCGTGTGCCGTGGATTCGGAAACCTGTCGCTGATTCCGCAGCA
>chr5_37371323
GAAGAGGAAGCTGTTGGGAGGGGGCTAGAGGTTGTGGGTGGAGCTAGGAGGCTGCTGATGCTTTCGAGGGGGTTGAGGGTTTTGGGGTGTGGCAGGGTAAAATTAGGGTAGGTTATTTag
>chr6_109703611
AGTCTCGGAGGCGGCGCCGCAGGGGATTGAGGGGTTGACTGAGCGTTGCGAGCCTTAGCTTTCTCCCGAACGCCAGCGCTGAGGACACGATGTCGCGGCTCTCCCGCTCACTGCTTTGGG
>chr6_138188080
CCCGCCCCGGGGTGTCCCCGCGTGAGTCACCTGGGCATTTCGGAAGCTGGGGTCACGTCACATCCATGTGGAAATCGCGGTGATGGGAACTGGAAATGAAATAGGTTCTTTTTCGCAGTT
>chr6_20401698
GGGCCGGCGCTACTGACCTGGGCAGGGACTCCGCGCCCCGCAGACTCAGTGTAGATCTAGTCTAGAGCCCAAGTTTCGCTTTTGGAAATTGTCAAGGTGACTAAGGGAACACTCTTTCCT
>chr7_127292241
GAGGGCGGTGGCGCTCTGGCACGCTTGCGCGGCGAGTAGAACGTGTGGCGGCGGCGGAGATCGCGTCTCTTTCGCTCCGTGTCCCGCTGCTGCTCCTGTGAGCGCCCGGCGAGTCCGTCC
>chr7_2884329
GCCCAACGGGCTTTGGATTGGGTGTTCGGGGGACGGGGCGTGACGAGAAGTGCCAGGTGTACAGAAAGATTCTCCCTTGGTTCCCAGATTGGGTCCGCCTGTGAGACCAGGACCTCGCGG
>chr7_86781395
CCGATTTTCATAGTTCCCTGTGGCTCCGAGCCGAGGGAGCCGCGGTGTGGAACGGAGGGAACCAGTGATCTCAGTGCTGAAGAAAACAGGGAGTGTGTGTCTTCATACTTGATTTGCCTT
>chr7_86781605
TGCTGGCTGTACGCGTCACTTCCGGCTGTGTCGGCGCGCGAAAAAAGGTCCTGGGTTGGAATGTTTGTACTGGTCTGTGGCGGTGGTTGTCGGCTGTCCTGCCAGGAAAACTCGGCACTG
>chr9_107510005
CCCGCCGAGCCCCGCCCCAGCCTGCGTCTGCCAATGATCCAGGAGCCGCTCCTTTCCACTCGGGAAACCTTCAGAGGAGTCTCAGAAAGGACACGGCTGGCTGCTTTTCTCAGCGCCGAA
>chr1_151512794
CCCGCCCCTGATGGGCCTATACAAGGGGGCGGTTCCGCGCGCGCCCGCCCAGTTGGAGCCAGACAGCGGGGTGGACAAGTGGCGTGTGTGCTGCGACCCCGAGGGAAGATGAACGGGACG
>chr1_156265471
CAAATAGTTTGGCGGCTCCGCCCTTGAAAGGGATCAGCTGAACGCGAGTCATGTGACCCTCTGGCACCTCTTCCGTCGGCTGAATTGCGGCCGTATGCGCGGCTCTGTGGAGTGCACCTG
>chr1_185286377
CGGCAGCGCACGTGGTGACGTGCGAGGGGGTGCGGCGCGAGCGGTCGGCGGCGGCGGAGGCAGTGTCTCCCGGTCGCGCGTGGAGGTCGGTCGCTCAGAGCTGCTGGGCGCAGTTTCTCC
>chr1_27648787
CCGCCGCCACCCCCGCCCAGGATGGCGGAAGTGGAGGCGCCGACGGCGGCCGAGACGGACATGAAGCAATATCAAGGCTCCGGCGGCGTCGCCATGGATGTGGAACGGAGTCGCTTCCCC
>chr11_3402189
ttagtgaataagtctcacgagatctgatgggtttatcaggggtttccacttttgctttctcctcatttttctcttgccgccaccacgaaagaagtgccttttgcctcccgtcatgattct
>chr11_66384109
CCCATTGGCTAGGCCAGGGCGCCTGCGCGGCGGGGTTCTCGGTCGCCAGCCATTCCTGAGGAGGACTGCCGGTCGTTCGGACGTCTTGCCTGTCGCTGGAGGAGAGGTCCGGGCTCTCCA
>chr11_72504663
GGGGGCGCCTGAGCGAAGATAACCGTAATAAATAGTAACCTAACGGTCCAGTCATCGTTCTGTGGTCCTTTCTTTTATGATTCACAAGGAATGACCCTCTTCATCGCCTCTCCTAATTCA
>chr15_59226032
AGGGACCGGCAGCGGCGCGCTCGGTCGAGCGGGCCGCGGCCACTTGGGCGGTGCGCTCCCTTGTGTGGACTGGGAGGTCGGGCACGTCCTACCGCAGCAACGTCCGCCGCGCCGCCGTTC
>chr15_78832822
GGTTCTGCGCATGCGCGGGGGCCATATTAGCAGCGGTTATTCGGTGAGCGGTGGTGGTTTATTCTTCCGTGGAGTTAAGGGCTCCGTGGACATCTCAGGTCTTCAGGGTCTTCCATCTGG
>chr16_89284044
CGGGGCCGGCGCCGGAAGAGGGGCCGGCGCGTCTTTGGCGTCACTTCCGCCTCCAGCCTCCGGGCCGAAGCTTTGGCCTATGGTGCGGGGAGGTAGTAGTTTCTTCCGCGAGGGTGCGGG
>chr17_3627197
CCGGGAGCTAGGACCCCGCGGCAGGCGGGCGCGTCCGCGTCGCACGGAAGTCTCGCGATGTTTGCGTTTGAACCTCTTGGCGGGTGCCGGCCATGGCGGCTTCGCTCCCGGGACCTGGGA
>chr17_46125412
AAGGCCCTAGTGTCTGGCATTCTGGGCCCCTCGGCCGCGCCTTCGCGGCGGGCGATGTTAGTGGGCTTGGGCGTTGGGTGAAGTATCCAGGTTGGGCGCTTCCAGCGCTTTCTGTGGCGG
>chr2_69968552
gcagatatgaaaacacagaactattacaagGGATGAGCGCCGCGCCAAGCCGAACCTGGGAGCTACGGACAGTGTCTAAACTTTAGTCACTCACAGGAGTACAAAGATCCGGGGCTGCTC
>chr20_57556150
AGGGCCGCGGGCTCGGCACTGGGAACAAAGGGGACCGGCGGAAGGAACGCCCCCAGTCGATCCCGGAGCGATGCCCGGGTGGACCAGGGGCTTAGCTCCGGAGAGAGGTTTCCCACTGGA
>chr22_19159231
CGTGACGCCATCAGCGCGCGCCGCCCCAACTTCCGAGCGCAAGCGTGGTCGCCCCCACAGCCTGTGGGCTACGGGAACGCGATCCGACTCGGCGGCCCTCCCTGCCTGGATGGCCGGTCC
>chr22_19930085
GGTGTGCAGGACCACGTGGGAATGTTAGAGAAAGGGGAAGTCACTCCGGGCCTGCCCTGCTAACAGACCTGCTTTTTGGATTTTTCCAGCCAGGGATTTTTGTGTCCTGTTGCTTTTTAT
>chr22_43010892
GACGCCGGAAGTAGTTCGTCGCTCCCTAGCGGCCGAAGGGGCGGGCTCGCGGGGTCTCGACTGCTTTCGGCTTGCTCGGCGGAGCAAGATGGCGGACATCTCCCTGGACGAACTCATCAG
>chr3_32612269
CACCGCCACCGCCTCAGCCGCCTCGCACATTTAGTCTTGCCGGGAGTGGTGTGATTCCCGACCAAGATGGCGGCCGTGGGGCGAGTCGGCTCCTTCGGTTCTTCTCCGCCGGGATTATCC
>chr4_41992581
TGACGTTGCCGTTTCCGGGTCACCCAGGCAGCTTGTGGCGGCGAAGCCATCGGTGTTCGCTGATGTCCAGTCTATGGAGTCAGTTGGTACCGGTGGCGGCGCGGAGGCAGAAGGCGGTGT
>chr5_145583171
CACTGTCTCCCGCCCACCTCAGCCTTCGGGCTAGGTTGAGTGAGGGCTCTTGGGTTAGTTCCTGTTAGGCCCCGGCCGGGGGAGTAGGTTGAAGTCTCCTAAGATGCCCGGTGGGCTGGG
>chr5_172571584
CTGCCCGTAGCCGGCGTCCCCAACATGGCGGCTCCCCAAGACGTCCACGTCCGGATCTGTAACCAAGAGATTGTCAAATTTGACCTGGAGGTGAAGGCGCTTATTCAGGTACTGATCCCG
>chr5_70751474
TCTGCGGCGCTGGCTGATGGCGCAATCAGTTGCGGCGTCCTGTGAGCGCGGGGATGCTGGGAGGAGGGTGAAATTTAGCCATCGGTGTGTGGCAGGGTCATGAAAAAGCGGCGGCGGCGG
>chr6_160114301
CGGGGCGGCGGTGCCCTTGCGGCGCAGCTGGGGTCGCGGCCCTGCTCCCCGCGCTTTCTTAAGGCCCGCGGGCGGCGCAGGAGCGGCACTCGTGGCTGTGGTGGCTTCGGCAGCGGCTTC
>chr6_26124157
TACTCTCCATCCCTCATTAGCATAAAAGCCCTATAAGTAGCAGAAATCCGCTCTTTACTTTCGACACATTTCTGGTGTTTTAAGATGCCTGAGCCAGCCAAGTCTGCTCCCGCCCCGAAG
>chr6_37786755
GAGGGGCCTGGGGGAGCAATGCCAAACGCGGAAGTGGAGCTCTGGCTTCCCGGGGGCGTCGGAGTCAAGGTCCCTGGAGCTGCCGCTCTGGCTCCTGGGCGATTCCGGGGAGCCATTCTC
>chr6_71276666
GCTTTGCGCCTGCGCGGAGGCTCGGGGAGTCGGCGCCATGACCCCATCGAGGCTTCCCTGGTTGCTTAGCTGGGTCTCGGCCACGGCGTGGAGAGCGGCAAGTAAGCACCTGGCCTCGGG
>chr7_107204462
GAATCCCGGCGCCGCCCGCCCACCCAGCCCATGGCTCCAGGCCCACCTGGCGAACTGACTCTCAGCCCGCGCCTGGGCTAAGCCTGGCTAGGAGCCGCGCAGGTACTCGAGCAGTGGGCG
>chr8_22298643
CGCGCTTGCGTGCACGAGGGCCCGGGCCGCGAGCAGCCGCGGCCGTCCCGGTCGCCACCCTTAGCAGCGGTCGCGGTCGGTGCCGAAGCGGTGTTCCCCGCCTTAGCCGCTGGCGCCTCC
>chr8_56685513
TCCCCGCCCCTCTTCTCCCCTGGCGCTCTAAACCTTCGGTTCGGCGCGTTTCATCCTAATGCATCTGGTGGGGCGAGGCGTCTCTAGCCTCTGTAGAGGCCTCTAGGCTTGCCCAGTGGC
>chr9_131419324
GTGAGGCATTGGTGCCAGGTTCAAAGATGGCGCTGAGCAGCCAAGCGCAGAAGCGAAGAGAGGGCGGCAGCCTGCGGCCGTGGCCGGCCCGCGAGGTCTGGGCCTGGGAGCGCAGATCTG
>chrX_153191165
CCCCCTCAGTGCTAAAGGGAGGCAAAAGGTGCTGAAGCTCCAGGGACTGCAGTGGGGTTACGGCCAGGTGATCTCCACCAATCCACTCACCCGGACTCCCTTACTCACCCCCCAGCCCAA
>chrX_38186793
CCTCCCCAACGGCGCCTGTCCCGCCTTGCATTCCCAAGCTCCGCCCCCGTTGCCCGTAGCGGCTGTTTGTTGACTTCCGGGAGCGCGGTTGTAGTTGATCTCCGGAGTTTCGCCATGCGG
>chr1_153958805
TGCCGCCTCTCCTCTTTCCCGGAGCCTGGGCGGAGAGGGAGGAAAACTTCTTCCTGGCCTGGGCTCCGTGCCGCTCTGTTTGCCAACCGTCCAGTCCCGCCTACCAGTGCCGGGCGCTCC
>chr1_155108172
CCACCCTCCCTCCGACGCCGAACCGGAACTCGCGCCCCTCTCCTCCGAGCGCCTTCCCAGTACCCTGGTCCAGACCTCTTCCATGTCCCGGTCAGTCCCCTTCCTAGGGCTCCGCGGGTG
>chr1_174968452
TCGTGACCGGGCCCTGTAGCGGAAGCCCAGGTCAAGGCCCTAACAAAAGGGCCCGCCTATGGCCACAGTTTCAGGCCCTCCTTTCAGTCATGGACTGTTGAAGCACGATTTCCTGGTGCT
>chr1_27816655
TGAGCCAATCAGGGCCATTGGCGGGGTGTGGCTGCCGCCCAGGGCGGGGAATCGCGTAATGGCGGACACAGGCAGGGCGAGCGCGGCTGGGGGCGTAGCGCGCTGAGGGGGTCCGGCCGT
>chr1_40723582
GCATCAACATTCTTCCCCCACGTCTTGACGCTGGGTTCCGGCCTAGGGTTCTGGCTTTCCTCCTGGGCTAGTGAACGCGGCGAAGTCCTCCTCTTTCTAATCTCCAGAGCCGCAGTTCCA
>chr1_42801057
GCGCGGTCACGGTCGCTTCGACGCACGCAGGATCCCTCCGCTGGGACAAGTAGTGCCCTGAGACTCCCGAGGCTCTGCATCGGCGCAGCCGGTGTCATCTAGCGGCCGGCAGTTCCGAGC
>chr1_93913684
tcccgcccagcGCGGGGAGGCGGGGACGCGTCGGCGGCGGAGGCTTCTCCAGTCGCGTCTTTCTCACTCACTGGGGAGCCCGGCGGTGGCGGCACCTTTCGAGGTAGACCCGCTGAGCTG
>chr10_28821720
CGCTGCGCCTCTGGGCGCACGCGCAGCCGCTGCAGCCTCCCTTATTTAGTCCGCGATGGCTTCCCTCGCGCCCCACCGTCCTCTTCCGGAAGGCGGCTCCCTCCCTGCGCAGCCCGGAGC
>chr10_70167166
cgccccgggcggggcggggacccgcggaccctgcggcgggcgggAGAGAAGCCCGCCGTCTCTAAGCCTCCTCGCATCCGCTGGGACCGCGAGGAGAAGGAAAGGAACGTGAAGGAGACC
>chr11_73587682
CGGCCGCGCGCGCGCATGCGTCCTCAAAGTTCAAAGTCCTCGATACGCCTGAGGCGCCTCAGGCCTCGTGGCTGCCAGCATTTTTCTGCTTTAAGATCCTTTCCATGACTTCCTTGTTTA
>chr12_50222409
GTCTGCCCGGCCGGCGCGCGCCGCTTCCGCTTTGGTGGGAAGGACCTCCCTTCCCCCTTATAGAAACACTTTCTCCAGGCCGGGCCGGGCTTGGTAAACCTCAGCCGTGCCTGGGTAGAG
>chr12_57881879
AACTCAGAAGCGGGAGGCCGGTTCCGGTTGCATCAGCGAGGGATTCACGGCGAAATGAGACTGTTCGTGAGTGATGGCGTCCCGGGTTGCTTGCCGGTGCTGGCCGCCGCCGGGAGAGCC
>chr13_21750688
TCGCGAGAGAGGACTGCGCCTGCGCAGAGCCGAGGACGCGTCCGGCGCCGAGATTCAAACTAGTGGCGGGAGGCTGTGAGCTGAGCGGTGGGGTCTGCGTACGCCTGGAGTCCTTCCCCG
>chr16_11891411
ATTAACCAGCACCGGGGTTTTCTGGGGCCTCGCCTGGGCCGCGGCCTGAGCAGAAGCGCTAGGAGGTAGAACAGCGTCCAGCGGGGAGAGGAGCTAGAGTCGGCATCGGGAAGCCCACCC
>chr16_20752651
GGGCGTGGCCTCGCCGGCGTTTCCGTCCCTAGTCCTGAGACGCTCGCAGACTTCGGTGCTATCGGTTTTGTGCTTGAAGTGCTTGCACCTTTTCTTGCCATCAGTAACCACGGTAGCTCC
>chr16_84538518
GGGAATCCGGCCCGGCTGCGTGCGTACCAAGGAGGCGCCTGGAGAGGGCGGCCAATGACTCAGGCCAGGCCAGGCCAGCAGTGGTACCTGGGGAGAAGGGGTGTCTGGGCTGGGCGCTGG
>chr17_2303330
CTCTGGGAGGCGGGGTCAGGCGGGGCTGGCCAGGATCATAAGACACGCGATGTCATTTCATTCTGCAAAGGCCGCCTCCGCCCCAAGCGGCGCGTAGATCTGCCGGGAGCGCCCCCCGCA
>chr17_27224288
AGGGGCTCCCCCTCCCGCTGTGGGTTTTCCTGTGTTTATTTGCTTCTCCTCCCCCTCCCTAGGCGGGCCTCCCCGCCGCTCTACTGTGAGGTTGGGGGTCCCGAACTGAAGCCGCGGGGT
>chr17_37213328
GGCGCAGTACTGCGCGAGCCTTAGCCGCGCAGGCTCAGCGAAGGGAGGCTGGCGGATCTGCTACCTTTTGCGGTTCCCACCAAGAGTGACAAAACCTTGCTAGTGTGGGAGCTGAGCTCT
>chr17_37607473
ATCTCGCGAATTTTGGGAAGTTCCGTTGGGGAAGATGGCGGCGGCCTCGAGCACCCTTCTCTTCTTGCCGCCGGGGACTTCAGATTGATCCTTCCCGGGAAGAGTAGGGACTGCTGGTGC
>chr17_49243596
CCGGGGCGCGCCCTCGCCAGGCAGAGATCGAGACGGATCCAGAGACAGGAAGTGATTCCTTCTCCACCTGGACGTCCTATGAGTTCAACTACGCACGTCCCAAATCCCACTCCTCACCTC
>chr18_3246774
CTGACCTCACCTACCAGAGGAGAGAGTGGGATCCTCTAACACTCGAGCCGTCATCCCAGCACTAGGGGACAGTGACCAGTGTGGCTCCCGTGGCCAGAACCCTTCTGAAGTTTGGGTTGC
>chr18_47901465
AAGCATGGATGTGCGCCTGCGCTGCGCTAGGGCGCGGCGGGCGGTTTGAATTTTGCTTACAGAGTCCCGTCTCACCATCCTGGGCTTCCAACGGAGACTGCGGTATCCGCAGCTGGAGAC
>chr19_17378303
GCTGCGCCGTACAACTTCCGGCTGTAAAGATGGCGGCTTCCTAGTGAGTCGGCGGCTGATTTAGAAGGAGGTTCAGGCTACGGTGAGCCGAAGGTGGGTGGTGAAAGCGTGTGGGGCCCG
>chr19_9649410
CTCCGCCTCGGGCCAGGCGGGGTTTCGGGACTAGGGTTTCTGCCGTGTAATACCTCCTCGAGGCAGAAAAATTCTACTTTCCATCTGCTTGGCTGCGGAGGACCTTGGGGTGGGCTCAGC
>chr2_111435828
AGTAGCTCCTCCCACTTCCCGTGGTTTTCGGTTGAACCGAAACCTGGCCGTTGGCTGAGCGAGCGCGGGGTGTTTGGGATGCGGCACGGCGAGGGGGAGCAGGCTTGGCTCGGGCGTAGG
>chr2_207024616
TCCGGCGCGGTGGAGGGAAACGCCTCCGTCTCTATATAAGGAATTTTCCGGTCTCTTCGGGTCCTTTTTCCTCTCTTCAGCGTGGGGCGCCCACAATTTGCGCGCTCTCTTTCTGCTGCT
>chr2_234763211
CGGCTTCTCCGCTCTAGCCAATAGAAAACCGAGAGGAAGGCAGGGAGGGCGGAGTCTCCTATTTGAGTTTGTGGCGCGCGAGGCCCTGCAGTCCGGGTTGGCGCTTGGGTACTGGCTGGG
>chr2_32236231
CCCTCCCCCAGCCAACTTCCTCAAATGGAGAGCACCTAGGGCTCGCGGATGCGGCTTTCCACGAGGACAGTCCCGCGGGTATCCATCATATACAGGCATCTCTCATCGATTTGCACCCCC
>chr20_24973355
TTTCCGCGTACGGGGGAGGGCGGGCCTGGAGTCTGAGCCGGCGCCGCTCAGTGTGAGGTGGTTTCTGCGGGTGAGGCTGGCGCCCGTACCATGAGCGAGGCGGACGGGCTGCGACAGCGC
>chr3_186649067
CCCCCGAGGCTGAGACAATGGCCCGGCACCGCAGGGCGGCCCCTAAGGGTATGCAGTGCGTCCAGCTCTCCGGGCAGGGCGCACGTGCGTTTGTTATGGTGCCTGTGCCCCCTCCGCTGC
>chr3_186857159
CCAGGTGGGGGCGAGGCGTCTCGGAGTCTCAGAGACACCAAGGCCCCTGCGACAAGGTGGCTGCAGCTAGGCCGGGGGCGTCAGGACGACGGAGCGGGTTCGGGTCGGTGACACGCAGAC
>chr3_196065419
TCCAGTGACTCATCAGGACAGCGGAGCTCATGAGGCCATGTCTCCCGTTTCCTGCCTTAGAATCACATGAAAATGAGCAGAGGGTGGGTCATCAGGACAGGGCTCTCCGGGGAGCGGAAG
>chr3_196159472
TTCCGACCGGGCCCGCGCGCTCCCAGCTCTCGGGTTGGCTGCTCGGTTGCTGCCTGCTCAGTGCATCCTTTTTGCCATTGCTGGTGCCTTCCTCTCCGGGCTCCAAGGCTAGCCTCGCAG
>chr3_52029909
CAGTAGTACTTTCCGGCGTTGTTGACCCTATTTCCCGTGCTGCACCGCAGCCCCTTTCTCTTCCGGTTCTAGGCGCTTCGGGAGCCGCGGCTTATGGTGAGTGTTGGCCGCGCGGCATCC
>chr5_139554801
GGCCGTGACGTCAGGCGCCCGGCTGCTCCTCACTTGCTCTGAGACAGGTGCGGCAAGTCTACTGCGGGCTGGTCCGGGCTCCTCAGGTTCAGACCCGACCGTTATCCAGTCGGTTCGTGG
>chr5_37379435
GTACTTCCTCCAGCATTTGCCGCAAGTTATTGGCAAGTTCCCCTGCAGTTGTTTGGGCTGTCCCTGTGGCTGGTTCTGGGGTGTGCGGCCAGCCATGGAGCGCTCTGGGCCCAGCGAAGG
>chr6_135376148
GGAGTGGCCCCACCCAAAGGTTGGGCGACGGAGGGGGATGGGGAAATCCGCCGCCTAGAATTGACTGGTTTGGACTAAATGTTGCAAGCGGGGAACCTTGAGCTACCTACGCCAGCGTTC
>chr6_166756140
CTTCCTGTGCGTCAGCGCGGCCGCCGTAGCAATGCGCGCATGCTCACCAGCCTTTCTCTCGGACCCGGTAGTGGTCCGTGAAGTCCGCGGAGTGGGCGCTGATGGTGGGGCTATCCCTTC
>chr6_34393843
GGCGGGGGGCGGGTCCACGCCAGCCCGGAAGAGACGCAGCACCGCGCATGCTCCTTCCTTTCCAGCCCCGGTACCGGACCCTGCAGCCGCAGAGGTGAGTTTCTGTGGCGTTCGAGTTCC
>chr6_34725323
TGTGCGCGTCATTTCCGGGCGTCACGTAACGGAGTGGCCAACGGCCTGCAGAGCAACATGCCCAAGTGAGTGGGGCCCCGAAATCTGAGGGTGATCGTAGTCACTAGTTGTGGCCCCCAT
>chr6_74019879
GGCGGAAGAGGCGGGTCCAGGGCGGTGTAATTAAGGCGCGGAGCCCAGACCCTCCTGCTACAGTGCCTCGGGCTTTCCTGGAGGCGGGCGGCGGGATGCTGCTCCGTTCTCCGGGTCCTC
>chr6_99873361
GCGCCATTTTTTTTGTGGGCAAAACCATCTCTACTCTGGTCAACACCGGGCAACTGAACCATTCCTGCACGTTACTTTTTAACGTAGCTGGCGCCATTCCCGACCCATCTTTATAGTGGC
>chr7_128695327
CTCCCGGAAGTAACCCTGCCGGGCCAGGAGCCGGGAAGAAGAGCCGGTGTTCTCTCTGTTCCTCGCTAGCAGCTTGGGACATTAGCGCCGAGATGTGCCCCATATCTGAGCTGCCTTCAG
>chr7_30066620
GGAAACTCCTCCGGCTGATTTATCTCTGTGAAGAACCCTGCTGAGAGACGTAGGAAGAGTCCCGGGGCCCTATGAAATCTTCGGGGTTCCAGGAAAGACTCGTTTACTCTCGCCGTTGGA
>chr7_32534824
CGGCTGGGCTTGCAGAGCCTGTGGTGTCCGCGGGACCTGGAGGTGCGGCGTGGCACACCTGCTTTTTCCTCCCTGGATTCAATCTCAAAGCACTTCCTTCTCTTTTGCCTTCTCTTTTTC
>chr8_124408639
CTTGTGGCGCCAGAATTCGGAGCGCGGAAGAGCCAGAGCTGCGAGCGCCTGGAGCTGGATCTCTCTCCGGTCGCGCACGCCGAGGCCAGTAGGGAGAGAAGATGGTGGTTCTCCGCAGCA
>chr8_73920876
CTGGGCGTTGAATTTGCCGCCAGTCTAGGGCAGGGCTTTGTAGGTAAACCGGACGACTCCATACTGAGCGAGGAGCGAGATTAGGATAGGAGGAGGCAGCTTTATCTTCCTTATTCCTTG
>chr1_100818052
ggggcggacccagggggaggaggaggaggaagagTAACTGCTGAAAGGAGGTGGCGAAGGAGGATCCGGAGCAGCTGCTGCCAGCCCGCGGGCACTGAAGTCCTCCCGGCTGCCGCTCGA
>chr1_109633845
AGGTCAGTCCCAGAGGTACTACTGCTATTTAAACCCGGGGAAGAGAGAGGCTCCTCCTCCCAGCTCCCTGCGTTCTCATGCTTTCGGACCGTAGTTTTGTTGAGAGGGCCAATAAATGAC
>chr1_228297173
AATCTCGGGGGCGGGACGAAGCCTAGGTGGGCGGGGCCTGCGGGGGCGCTGTGGCGGTACAAGAACCCAGGCGGGGCCGGCGAGCAGGTGACCTCCGTCCCTACCGGGAGGACCAGGGCG
>chr1_241683310
GAAGGGAATTATGGGAAAGGAGGCTCAGGTTATTCTTGGAGCCGGTCTGATTTTTACGTGTGGCTGTTAGAAGGCGGGAGTATTAGTTGGTGAATCAGGTCGTGTTTGGTTGGTGAAATA
>chr1_27693452
TGCCCCAGGGCCGAGGGTGGAGCTTTCTGGGTCGGCCGGGAAAGGGCTGGGCTTAGCCTACAAGTGAAGGCAGGGCAGCGTTGGCGGGCGCTCCCTTGAGAAGTCCAGGTGGCGGGCACC
>chr1_28832553
ACATTCCAGGACTTCCGGGCACTTCGTAAGGTTTAAAAAGGATGCTTCGCGTTTTCTCTCTCCTTTTTGGAGACAGATTCGCAGTGGTCGCTTCTTCTCCTTGGTAAGTGTGATCCTTGG
>chr11_102323669
CGGCTCGCGGCCTCCCTCGCAGGCGCGCGCTTGGGAACCCCAGAAACCGCGAGCCGTTTCCTTTCTCTTCGGAAATGGCAGTTTTGTTGTCCTGGATGAAGGCGAGCGCCGCTGCCTCCC
>chr11_63753922
GGCTCGCTTCCGGGAGGACGGCAATTGGCAACCCGGAAGCGGTCGGTAGTGCGGCGCTGTTTAAAGATGGCGGCGGAGGAACCTCAGCAGCAGAAGCAGGAGCCGCTGGGCAGCGACTCC
>chr11_65769578
AGCGCCGGAAGTACGGTTTTCGGAGGGATCAGACTCAGACTCACGTCGCACTCCTCGCAGTTGGACTGGTGGGAACTGGGAACACTGGAGACCTGATTTCTAACTGACGCTACCGTCGCG
>chr12_102513842
AGCAGAGCCACAGCGCGTCGCGGCAGCCCCCAAGGAAGACCAGCCTGCCTCTGGTCGGTTCCTGGCGCTCTGCGGTGCGTATCGAGCTGGGAGCCCGAGAGGCCGGGATGCTTTTCTGCC
>chr12_112563362
TCCGCGATGGGCGGAAGTGGTGAGGCAGCTCTGAGGGCCGTTGTTCAGTGCGGGGTCTGACAGAGGAGGCTCCGTGTCTGCAGCTAGTGTGTCAACTCAGCGTTTCTCCTCTCGTCCCTG
>chr12_123011491
AGCAAGCTGTGCGACGCGCCGGGCCTCCTCGCCTTTGTGCCATCCGGGTCTCTCGCGCGAGCGATTTAGTCTGAGGCGAAGCTTCGGAGCGGCCGGTACTGTTGAAAGCGACAAGTGGAG
>chr14_23775898
GATGCGTCCAGAGAGAGGGGCGGGGCTGGGACGCAGGCCTGCAAAGGGCCACTACTCAGGAAGAGGGAGGGCTGCTGAAGGCAAAGAAGGGCTGGCTGAGAGGGCACGGTGGGCTGGGCT
>chr15_44719430
TCCGGGGCAAGGGCGCGCTCCCCCTCCCAGCTCTGCCCAAGCAGTTCCGTTAGGAGCGGGAGGAAAAACCGTCCTTCGGGTCCCCGCCTCTCCACTCCTAACGCTTTACTCCCTACTCCC
>chr15_59397337
TGCGCAGGGCCGCCCAATGGGGCGCAAGCGACGCGGTATTTGAATCCTGGAACAAGGCTACAGCGTCGAAGATCCCCAGCGCTGCGGGCTCGGAGAGCAGTCCTAACGGCGCCTCGTACG
>chr15_63796554
GGTCCCGGCGAGCTCCAGCTGGTGGCGCAGAGTCCGGCTGTGTTCCGAAGTGACTTTCCTAGTCACGCCGCTTCCCCGGCCCCGGGAAGGGTGGGGCGCCGAGCAGGGCACCCCGGGCCG
>chr16_30709555
TTCCGAGCGAgtggtggtggtagtggtggtggtggcggCCGAGACGGCGGCGGCCATTTTGGTGAGGCCTCGGGAGCGGCAGCGGCGGTTCGCTGGGAGTAGCGTCTGCCCTTTTTCCCA
>chr17_27055962
CTGGGACCGGAAGCTTGGGCGGGGCTTCCCAGAGTGGCGCTCACGCCTTGGGGCGGGATTAGGCGGGCGGCGACTTCGCGGGCGGAATTGGGGCTTATTTTCCCTATCCCCTAGCAGTTT
>chr17_62493122
TGCGCCGTGGCCTCTCCGGATTCTGTTAACGGTAGTGGTGGCTTGTTGGGATCCGTTGAGTGATGGGAGAGTGTGCTCTTTAACTTCGGAGAGAGATGCGCTCTCGTGTAGCCGTCAGGG
>chr17_79670300
GAGATTACCCACAAGGCGGCGCGCTGCGCAGACGCAAAAGCGTCGTCTGTGGCGGCAGCTAGACATCGGGCGACCCTCGTCCCGCCAGGTTTTGGGGTCGCGCAAACGAGCGACGGGGGC
>chr19_39897482
ccggccccggccccgccccgTGCTTGCAGTTTCCTATAAGTAGCCGGCTCTCGGTGCCAGCCTCAGCCTGACTTCAGCGCTCCCACTCTCGGCCGACACCCCTCATGGCCAACCGTTACA
>chr2_20101396
GAGACCTGGGGCCGCGGCGACCCCGGGTGGAGGCGACGTTGGGGTTGTTTGGGCTCCTATCTTTGCCTCTGGAGCTCACGGTCGGCGCTTGTCATAACCCAGCACTAGGACTGAGCGGGC
>chr20_42086541
AGGCCCCGCCCCACCGGCCGCCCATATAGCGAAAGCCTGGCGCGCGCGCGCGCCATTGTGTGGCTGGACTCGGCCGCCCCTGTGGTGTGAGGCGCGTGTTCGGGCTCTTGCCGTCCCCGC
>chr3_101280602
CTGCTTTTTACGTCACAGCACGCAAAGAACGCTTTCTTGGCTAAAAGAAGCGCCTTAGAGGAGACGGCTGTCAGTAGGCAACTGGGTACTCGAAGACTACGCTCTCAGTTGTCACGGAGT
>chr4_57253399
CAGGAGTGTACACACAGGTCAGGGTTAGTCTGCACCACACCAGCACGCCAGACCCCGATGTATCAAATCCGAGGTCAGGCAGTGGTCCTGAAGCTGAGCAAATGTATGTGGAAGCAGGCT
>chr5_158690194
TTGAAACGGAAATATGTTGGGGACGGAACAACTGCTTCCTTTGAATCTCTTCGGGTGCTAATCAAATGGCCGCTGTAAGGGATCTCCACAAAGCCACGAAGAAGCCAGGCCTTTCCGAGA
>chr5_170814856
TGGGAAGCGCTCGCGAGATCTTCAGGGTCTATATATAAGCGCGGGGAGCCTGCGTCCTTTCCCTGGTGTGATTCCGTCCTGCGCGGTTGTTCTCTGGAGCAGCGTTCTTTTATCTCCGTC
>chr6_109169503
GGGTGGGAGGAGCCTGGAGAGGGCTGTAGGCCGGGAGGTCAGATCAGAGCAGGCGTCGTGGGCGGGTGTCCGCTTTTCGTTTAGCAATTTGCCGAACCACATTTGTTGCTCCCCTGCCGG
>chr6_30524793
GTAACCGAGGACCGGATGTGGCGATCTTACGGTGCGACAGTCCTCTTCTCAGGCCCTCTGGCCCGAGAGCCTGTTGACTCTGTGACACACTCTGAGGAGCTGGTTGTGGTGTTTTCCAGC
>chr6_42847399
GGAAGTGCGGCGCCGTAGCTAGGAGCGGACGCCATAGGTGCATTGTGGGAAGCACTTTGCTGTCCACAGCCAGGCCGCTTGTGATGAAACTGTAACTTACAAGAAAAGGGCTGGGTTTTG
>chr6_43597737
TTAAAACCAAACTCAGTTCTTCCCGATTGGTTCTGCTTCAAAACAAAGGGGAGGAGGAATACTCGCTTTGGGTATGCTTGCAGCCTTCGGGGAGGAAGCTGGTTTACGGGTTCGGGTCTC
>chr8_144363816
GCTTCCGGTTTTTTCCTCAGGCTTCCGGTCTGTTTGGTGCCCTGGTCGCGTGTCTTCCGAACTCTGCTGCTTCGCCCCGGCAAGAGCACTTCCTTCCGCGGCTGCTAAAACTGGTGCGCG
>chr8_41435453
AGGAGCAGGAGAGGCCGGGCCCTGGCTGTCCCTCCGCTGGCGCGTCCCTCTCAGAAAGCGGAGCGCTTCCCTGCGTTAGGACCCGATACTGGCTCCCTCCCCGGAGGTTCGCTTGTGTGT
>chr9_115774563
CCGCCAGGAACTACATTTCCCAGCATCTTCTGCAAAGCGCCCTCTTGAGCTGCGTCTTTCACCGGTGTCTTTCTAATGCTTTGCGGGTTGCGAACGTGCGTCGTTTCCATCGTTGTTTAC
>chrX_153363478
CTGTTGATTGGCTGCTTTCGGCCGTCGTTTGGGGAAAAGAGGCGGCTTGGGCGCGGAGGGACTGGTTTAGTGGGCGGAATTTGAATGTTAAGGATTAATGGACCCTTGCGGATGCTGGGG
>chr1_109756588
AGCGCGCCGGCGCAGTGCGGCGGTCACAGGCTGAGTGCTGCGGCGCGATCCTTGCTTCCCTGAGCGTTGGCCCGGGAGGAAAGAAGATGGTGCTGGATCTGGATTTGTTTCGGGTGGATA
>chr1_153600008
CACGGAAATTTGACACCTCCGGGCTTGGAAGCAGCTCTCTCCTCCTTCCCCGCTGCTTATAAACCTCAGCCCTGAGGCTCCAGCTCACTCTACCCCATCTCCTTGCCGGGTGAGTCTCAT
>chr1_160990930
GCGCGGAGGGCGGGGCCGGGCGGGGTTCCACCTGGCGGCTGGCTCTCAGTCCCCTCGCTGTAGTCGCGGAGCTGTGTCTGTTCCCAGGAGTCCTTCGGCGGCTGTTGTGTCGGGAGCCTG
>chr1_17766440
ccgcctcggctccgcTGCTCCTGCGCCTTTCGCGGGCCCGCGAGCGCGCTTTGGGCCTTCCACGCAGTGCGGCCTGCGCGTCAGGGACTTCTTTGCGGCTTAGGAGGATGTTGGATTGTT
>chr10_12084788
CGGCTGCGAGATAGGTGGGGGGAGGGGAGGGGAGAGCCCGAGCGCTGGAGTTGGTGCTGGGAAACCCGGGGCTAATGTTGACAACAGGCTCGAGGTGAGTCCCGGGGATCCTCCTTCCCC
>chr12_21590642
CCTCGCGGCTGCTTCCTCTCCTGGAGTCCAGAGTCCCGTTGCTCCGCCGCGATATTCAGTAAACCACTGGGAGTCCGGCAGCATGGAGGCAGCGCGCCCTCCCCCGACGGCAGGGAAGTT
>chr12_69201687
TGGCGCGGAGCCAGCAAGGTTTGGCGCTGTGACACTCCTTTAGCCGTTGCGCTATGTTTGTATTTCTTGTGTTTACACTTCCCGCCCGCGGTGGAAACTGCGACAAATGCGGATCTCCGT
>chr12_9102196
TGTTTCCGGTTCCCAGAGTGGGGCACAGCGAGGCGCTAGGGGGAACGCTGGCCTCTGAAACTAGCTCTGGGACCGGGGTCTGCGGCCGGCCCCTAGCTGGCCCCGTCTCCCATCCCCAGA
>chr14_23236126
GACCTGCTCACCGGGACCTGAATGTCATGACCTCGGGTCATGTGAGGACGCGCTAGGGTTAGTCCCCGACACTATGGGCCCAGCAGCCCGGTGTCAGCTTCTGGAATTGGCTTGGCTCCT
>chr14_50359602
CGGGGCTACGGCGCCTCGGAGGGCTCGCAGATGCGGCCGGCCCAGAGCCCTCGAACCTCGGACTCTGACTCGCGCCTACCCGTGGCTCTTCTAGCGTCTCCTTCCCTGCTTTTCTCTTTT
>chr15_22833498
CAGCTCCGGAGGCGACTGCGGCAGGAGCCCGAGCTCTCGCGCGACAGGCACCAATTCGTTAGACGCGCGCTGCAGGAGCGCGGAACATGGCGCGGCACGGGCCACCGTGGAGTCGGTTGG
>chr15_50646294
AGCTTAAAGTGGGAAGACACACACAAAGCAGGCCTGTATCATTCCTTTGGTTTCAGTTTTCACGATGCACCCTTGAGGCTAGGCACGCTGATTCAACACACTTGGAGAGCTTCACCGAAA
>chr15_85259791
GGGTAGAAGCGGTTCCGCGTCCCGGCTTGGGTATGGGTGTGGCAGTGGATGTGTCGTCTGACCGTAGGTTCTCTGGTCGAGCAAGTCTCCTGCGCTATGGGAAGCTGAGGAGGTGctttc
>chr16_56763865
TGGGGCCTTGGGCCAAACCGTCACCCCTGGGCCACAGGCAGCCACGGACCTCGCCTTTCCCACTTGGTTAGAGTCGGCTCTGCCGGGAGAAAGCGATTCCAGAATTCCCTAAGTTAAAGG
>chr16_9185025
ACGAGGCCCAGCGACCGCACCCCGCGGGAGCTTTTCCGGCGTGTACAGGCCCTGGGGGGATGCAAAGTCGAGTGCGGCTCCTGTGCCGCGGGCACTGAGAGGTATAGTGGGTGGTAGCGT
>chr17_25621946
AGATAATTCTAAAAGTCTCCTCCCCCGAACCGCTGCGTTTCTTAAGGCCACACCATTTTAAAAATACTGTATTGCTTTTGCCAGGCTGTTGGGACCTCTTCCATCTCATTTCTATCTAAG
>chr19_47616657
GAAAGAGCTGAAGGTGGTGATATGGGTGGGGCTAGAGAGAGCATGAGAAACCTAGGGGAGCCATAAATAGCCTAAGCCGATCGGGACCGGGGAAGGAGGAGAAACTGAGACGGTCCGGAA
>chr19_49990862
CGTTGCGTCACTTCTGCCGCCCCTGTTTCAAGGGATAAGAAACCCTGCGACAAAACCTCCTCCTTTTCCAAGCGGCTGCCGAAGATGGCGGAGGTGCAGGTATGGGCTCCGCGCGGGCCG
>chr19_53193922
GAGGGCGGGGCCGGGGCGGGACCTGTGTGTCTCACATCCTGGCTCCCAGCGCCTCTGTTTTTCGGGTTTGGGAGGCGACAGCGGCCAGGAAGTATGAGGCATGATTCAAAAGCCCTGGAA
>chr2_128568860
CCTCTGTGAGGTTCGATCTGCGCATGTGCCTAGGTGAGGTGCCGAGCCGCGAGACCCTGCAGAGCGCTTCCTTTGTTCCGGAGCGAGTAGGACGCGCTACCTCCTGGAGGAAAGAAGCGA
>chr2_179278410
GCCTCTGGGCGGCCCACACCCCTCCCCATCCTCTCCTCCGCGCCGCCGTCTTCGTTGCTCTTGGGTGGCCGCGGCGCCCGCTCCCTCTGAATTCGCCGGGCAGGGATACAGCCGCCCGGG
>chr2_24163206
GGCTTGCCGCGGCCGGGCGCTTCAAGTCCCGGCGGGAACGGCGCTAATGGCCGCCTCCCCTTCCCACCACTGGCCCGGCGGCTAGCTGCCTTCATGGGTAGGGGAGATGCAGGCAGCTCG
>chr20_43150848
GGCTGAGGGGGAAGGTGGGGCTAAACCATCCTGGGGTTGCAGGAACTGTGAAGGTGTCATTCCTTACATCATTTGTATTCATTGTGCAAAGATCTGGAAGTTACAGAAGTGTACAGAGAG
>chr22_23523347
CGCCGTCGGGGGCCTGCGCCGCGCGCCGGAAGCCCCATCGCTGCCGGTCATAGCTCTTCTTTTCCTTGGCCAGCAACGTCTGCAGGTAGATCATGCGGAAGCGCTCCTGGTTCACCTCCT
>chr3_131221907
TGCGTTTTACAATGAACTCCGGGCACTCGAGTCGCTCCCCGGAAACTATAGTTCTGCTTCCACCGTTGTCCTACTTTGGATGTGAGTTGGAGTAGGTAGGGGTGGGAAGGGACTGACTCG
>chr3_142442880
GCCGCAGGCCCCGCCCACCCAAGCCCGCCCTTGCCGCAGGCTCCTCCCTAGTGTCGTCGCTACAGAGGAGCAGAGGATGACGTGAGGACAGAGTCGCGAACATCTCCTCGGAGCGCAGCT
>chr3_194304538
AGCCAGCGGCGACGCAGCCGGGAAAGAACTGTCGAGGGCGTCTCCGTAGTTCAGTTTTGGTTTGTTTATTTGAGACGGAGTCTCTGTCGCCCAGGCTGGAATGCAGTGGCGCGGTCTCTG
>chr3_44803108
GTCACAGCTAAGCGCCTCTGTATCGTCGCGAATCCGTCGCGGAACCTGTCTTCTGTCTTTACCCAGAGCTACCATGAGCAAGCGGAACCAGGTATCGTACGTGCGGCCAGCCGAGCCGGC
>chr4_39460725
TAATTTCGACCTGTCCTTTCCCGGGAGTTAGCGATCCCTCAACCCCTGCACTGCGCTAGTCCTAAAGAGGAAATGTCTCTACGCTGCGGGGATGCAGCCCGCACCCTGGGGCCCCGGGTG
>chr4_57253757
CCGGGCCGGCTGCGTGGAGCTGGCGCTGCCTCTCCTGAAGCCGAGGCGCTAACTTGAGTGAAGAGGTCTATAGGCTTTTTCACTTTTGGTTATCTGCTCAGGCGCTCCTTGGGGTCGCGC
>chr4_57843753
GCGCCTCGGACCCTAGTGCGCGTGCGCGCTGGTGGCTCCGCCCCTTTGGAGCTACTTCCTCATGCTGCCCGCTCGCCTACCGTTCAGGCTGCTGAGCCTTTTCCTTCGTGGATCCGCTCC
>chr4_57843940
GTCAGTTCTCGCGATTTAAGCTCTGAGACTGAGAACCTACTTAAAGCTATGGCAAAGGCACTGGAGGATTGAGCTAGGTGGGCAGAAAAGAGCAGTGAGTGTTTTGGGTTTTTTCACTTT
>chr5_133512639
GGGGTCCTCGGCGCCTGCGCCCTCTCCTATAAAGCAGACGCCGCGCCGCGCTGCGACGCTGTAGTGGCTTCGTCTTCGGTTTTTCTCTTCCTTCGCTAACGCCTCCCGGCTCTCGTCAGC
>chr6_149867124
CCCCCTCCTCCCGGGGTTTGTAGCGGAGGAGGAGCGGGCGCCATGGCGGTTCTACTGGAGACCACTTTAGGCGACGTCGTCATCGACTTGTACACCGAAGAACGGCCGCGTGGTGAGGCT
>chr6_34855768
CAGGAAGTAAGATCCTGGCCTGTGCAGCTCGGGTTTCCGAGCTTCTGCCTCAGGCATCTCCGCGATCTCCTCTCCCCTCCAATCCTATCCGTGATGGACGATGCCCACGAGTCGCCCTCC
>chr7_152160725
GGCCCCGCTCCCAGCGCAGCCCGGCTCTCTGCTTGTCTGCGGGTTCCTGCGGGCGTTCCTCAGTGTCTGCCTTCTTCCTTCCCTCTTGAGTGTTGCTCCTCTTCCTCTCCTTTTTTCCAT
>chr8_67976662
GAGGGGCGGAGCCCCGGCCCGGAGGTCTGTCATGCTGTTCCCGCTCCAGGTGGCCGCTGTAACCTCTTCGGTCCGCGACGATCCTCTAGAGCACTGTGTGTCTCCCCGGACGCGAGCCCG
>chr9_134000771
CGCCCTGGATGGTCCTGGTGCCGCTCCCGCCTTCGCAGCCAGCGCGGGCTTACCTAGTGTTAAGTCTCTCTTCTTGGGTGGCCCACGCCTAAGCGACCTATGCTTCTTGTTCTTCTGAAA
>chr9_140172295
TGGCCCAGGAGGCCCCTGGCCCACCCCCTCGCCCTGGGAGGCGCATTTCCTGCTTGGAGTCTCAGGCCCCAGCGTCTGGCACAGGCAGGGGCCTGCGGAGCTGAGGGCAGTGGACCAGCT
>chrX_84258916
GTCGAACTGATTTGTCCCTCTCTGCTCTCCGTCTGAAAACCTTGGCCGAAAGGGTTGTAGACATGGCGGCCATCAGGGTAAGCGAAAACCAACTTGCTTAATTTCTGTGGGTGCCGATAG
>chr1_22351889
GCCGGGTCTCTCTAGCCTCCGCGGTACTACGCAGCTTCATGGTTTTAACTCTTGGTGGTCTTTTGACCGTCCTCAGTCCTTACCGTGCGGAGTTTTGGATACATTCTTAGCAGCTTTTTC
>chr1_228645573
ACGCCGCGGTCTAGCCTACCTCTGTACCATACATAAGGGCTCGCTGGCCTTCACTGCCCTCTTGTTTTTAGTCTCGCTTTTCGGTTGCCGTTGTCTTTTTTCCTTGACTCGGAAATGTCC
>chr1_43833700
CCTGCCGGCCGCCCAATCAGCGGGCGCCCCCCGCGCGGCCCGCCCCTCCCCCTCTGGTGACAGAAAGTCGGCCCAGCAGATGAGGAAGTGGCAGGCAGGCAGGCTGGCCCCGGGGACTTC
>chr1_46712979
GCAGGGCTAGAAGAGCTGGACTGGACGCGACGGAGCGGGGAGGGGAGGGGCGGAATTACTACCTGCGAGCTGGAATTCGGCCCGTCTCGGGTGTTTGTCCCAGGTCGGTGAGCTGTGGTC
>chr10_14996215
ACCGGGGGCAAAGTCAAGGAGCATCCGGTCGGGTTCTAGGCGCCCGCTGCTTGGGTTTAAATCACCCGCGCTTCGCTGCACGCGATGGGCCCTGAGCCCTGCCCAGTGCAAGGCTCATTC
>chr10_27443294
AAGTACTGTTGAGTTAGCGCCTCGCCTTCCGGGGCGGATTGTCTGTCGTTGCAGTAGCTGTAGGAAGGGGAGGCCATTTTCCGTTTCTGGGAGGAGTGAGGGGCAACGGGTCGGAGAAAA
>chr10_70481013
GCGTGGAGGAAGAGGGGGAAGTTGGCGCATGCGCCTAAAGCTGACGGGTTTGAAATGGCTTCGATGTTAGCCGGGACCCGACTCAGGTGAAGGTCTGGTCCCCGTAGTTGGAGCAGTGGG
>chr10_74033798
GGTGGTTGGCACGGGTTCGCACACCCATTCAAGCGGCAGGACGCACTTGTCTTAGCAGTTCTCGCTGACCGCGCTAGCTGGTGAGTGTCCCTTCTGTGTGTGGGTCCTAGAGCTCGCGGT
>chr11_113644403
AGACGGCCGGCGGGACGGGAGCTGCGGCGCTGGCTACGAGAGTGACCCAGTCAGCGTTGGTTCCCGTCTTGGCCATGGCCTCGTTCGTGACAGAAGTTTTGGCACACTCCGGGAGGCTGG
>chr11_47789255
GTTCCACCCATGCGCTTTCCCCAAGCCTTTTCTTTGCCTACTTGTCCTCCATCTTGTGGCTATTCTCGGCCTAGAGTTTCATGTTGTCTGTCTTCTAGAAAGGTGTGCTgctgggcccag
>chr11_94226978
TTATCCATGAAGTGTCGCGAGAGAAACGGACGCCGTTCTCTCCCGCGGAATTCAGGTTTACGGCCCTGCGGGTTCTCAGAGGCAAGTTCAGACCGTGTTGTTTTCTTTTCACGGATCCTG
>chr12_22777980
TGCCGAGGCGGGGTTTCTCGCCTCCGGTCACAATGGGACCTCTGTACCGCGCTGGGCTTGTTGGCCTGCGATTAGCACACACCCATCCCTGGGAACTGCTAGTCTGGAAAGCGGGGCTGC
>chr13_26796535
GGGTGCCTGGCGTCCCGCGTTCCGCCCTCTTGCGCCGCCCTTACAGTGCCTCCTCCTCGAGGCCAAATGCCCGGCCGCTCAGCGCTCGTGGCAGCCGCGTAGTTGCAGAGACACGGTCTG
>chr14_90797996
GCCTTCTGGGAAAGGCTCAATCCCTCCGAGGTCTGGGGCCCAGAGGCCTGTTCTGGACCAAGGTTGTAGAGTTATGGAGGGGTGGAGAAAGACCAGCAGATGCCCTGGAGCTGGGACTTC
>chr15_23034385
CGCGCGAGGCCTCTTGCGTCATTTAGCCGCGCCTAGGTTTTCCGGCGCCGGCCCTAGGTCCCGGCAGCGGTGGTGACGGCGGTGCCGGAGGTTGTCCTTGGCAGGTTTTCCTCGGCGCTT
>chr15_41245673
GTGGGCGTGGTCTCCCGGCAAGAAGGTTTAAAGGGCGCCTCCATGGGGGGCGCTCAGCTGGAGCTACCGAGCGGTGCCAGGCCAGGTGTGTGCGTCCGTCGGTCTTTCCGTGCCCACGCC
>chr15_65426266
CGCGACCCCTGTAGACTCGTCCCTCCGGAAGGCTCAGTGCATAAGTGGGCAGTCGTTCAACCTTCTGTCGTTCAGTTCATAAATACCGTTCTTATTGAGCATCCTAGGTGCAGAGCTACC
>chr16_15188269
TGGGGAGGGCGTATGCTCTCGGCGGGCTAGAGCGCCGCTGAAACCCGCTCCTCGTTCTACTTGGAGGACTTGTTCCAGCCAGCGCTAGTGCGTGAGTATAAGGAGAGACGGGAAGGACCG
>chr16_70323715
ccccgcccccccccgcccccGGCTCCCGGAGGTCGACATTTTGGTTTCCATAGGCAAAGTCCTAACACCACAATTGACATAGTTAAAAAGGGGAGACGGTAACGTGTTTGGTAGAGGTTA
>chr16_71842683
ATTTTGGATGTTCGGTTCCTGCTGCCACTGCTGCCGCCGCCCCCGGAGCTGCTGGTTTCATTCGAGGTTTCGGGCCGGTGAGTGTCACTCCCGGCGCTGAGAGCATATTGCTGCTTTTGC
>chr17_33307419
CCGCCCCCGTCTGCCACGTGGGTCGTAGTTGCATTCTGCCTGCCCTGTGATGTTTGGGAGTAGTTTTCAACCTGCAATCGCGGCCCGGGAAGCGGAGGTGGGGGGACGTGGCGGCTCCTC
>chr17_46018715
CTTTGGGGGCGGGAGCAGAGAGACAAGGAAATGCTGTCACCGCGGTTAACACGCACGTGGAGGTTGGTTAAAGGTATAGGAGGATCTCTTGCAGCTCAGGCGGGGCGGAGGATGTGTCCC
>chr17_6939087
CGTGACGCGGGGACTGCCAGGAAGCTTCCGTCTCCTCTTCACCTAGCGGGCCAAGTCATCCCCGTTTCAGCACCCAGAGCCACACGGAAGGGTTAGTGGTGGGTAAACTGGGTCTGGAGA
>chr17_73150933
GGGTGGAAGTCGTGCTGGCTGTCACTGTAAAACGTTACCTGACAGAGGGGGAAGCTCTTTCTTGGGGAGTTACAACCTCGGCAAGCAGAAGGGAGATTTGTCACTGTTACTGTTCTCTCA
>chr2_224821965
GGCGGGGTGATTGCGGCCGCCTTGAGGCTACGCTTGCGCTAGTTCTCTCCTCTCTTCGAGTTACTTTCCAATGATCCGGACTTGAGGGCGTTTGCGCCCAAAAGTTTCTGGGAGAAGTTG
>chr2_241500726
ACTCTTACAGCTGGGCCCGCCTTGGCCCCTGCTGGCCATTAGCGCGACTTGGGGTTATTCAGTACACTTCTTGTTTGCAGATGGTGAAGAGCGCTCGCCCGGTAGCAGAACCGAACCCGG
>chr20_17949786
CGGGTCGCGAGAGGTTGTTCGCGCCTTGAGAGTTAAGCGAAGTGTGGTGGCTTCCAAGGTACCGACACTTGCCGTAGGCTGGGCTTTTATTTAAGTCGTCTTTTCTCTAATCCAGACTCC
>chr20_30102270
gcgtgcgCGGCGCGGGCTTGGGAGGGAGCACGTCACTTCCTGTTGCCTTAGGGGAACGTGGCTTTCCCTGCAGAGCCGGTGTCTCCGCCTGCGTCCCTGCTGCAGCAACCGGAGCTGGAG
>chr20_45313106
GATCTGATGGTTTTATAAGGGGCTTTTCCCTCTTGTTCGGCACTTCCTGCTGCCACGTGGAGAAGGGTGTGTTTGTTTCCCCATCTGCCATGATTATAAGTTTTCTGAGGCATCCCCAGC
>chr21_35445878
ggcgcggcgTCTGCGCAGCTGCCAGCGCCTTTAAGCCCGGGCTCGCGCTCTCGGACCGTGCTTTCGCCGCCTGGGAGCCGTCCGGCGCAGCAGTTTCTAGGTCCCCACTGTCCCCGCCGT
>chr21_44313436
CGGCTGTTCAGGCGCGGGTGCGCGCGCAGCTGCTGTGGCCCTGCTTGGTGCGCCCGCTGTCACCGCCATGGCTGCCCCGTGTTTGCTGCGGCAAGGACGAGCCGGGGCGCTGAAGGTAAA
>chr3_14692935
GCGACAAAGATAACGCCATCTTGGGGAAGGCTGACGCTTAAGTAAGTGAACTCGAGCGTCTCGGGAAAGGTGGATTGGGAGGACCGGAAGAATCTTAACTGCAATTCCAGGACCTGCTGC
>chr3_167452151
AGAAAAGGGAGGAGGAAGGAAAGGGTGCTTGGGAGTCGGCTCTTGGGGGTGACTCGGGTTATGCCCTTTGAGGGAAGAGGAGCACTGGAAGAAGGAAGAGACAAATGTTGGGGTCTACGG
>chr3_49977818
CCCCAGGCCCGCGACGGTTCCGGGGCGTTCCTGCCACGGGCGGCGCCTCCCTCATCTCACCGTTGCTTGGTCTTCTTCCCGAGCGAGGCCGCAGCCGCCCCGCGACACTGAAGCCACAGC
>chr3_52321746
TGGAGCGGCGCAGGCGGGTGCGAGCTCTGGCTGAAGCCGGTGTCCGGGAGGGGAGAGTTTAGCATATTGGCTCTTTGCTGGCCACTGACAGACCTGGAAGGAGTCACCTTCAGTCCTCAT
>chr4_142253781
TCTACCAATCAGCAGGATGTGGGTGGGGGCCAGATAAGAAAATAAAAGCAGGCTGCCTGAGACAGCAGTGGCAACCCGCTCCGGTGTCCTTCCATGCTGTGGAGGCTCTGTTGTTTCGCT
>chr4_187422148
TGCCTCACGTTCCTTCCAACGGCGCCTTCCATCCCAGCTGGGCGGGGCTTCGCCGTGTTACCTTCTCAACATGGCGAGCTTGCTGGACGTCACGTCGCCTTCGCCTTTTCCGCTGCGGAC
>chr4_48343136
TCTGGGCGTGTGGGCGTGTTCTCCACCCCTTACAGGGAGTGTGGGACCCGCGGGCCAGTCTCGCCCTTGTTCCGGGCCGGATCTCGAGTGGGCGCTCAGCCCGGCGGTGGAGAGACAGTT
>chr6_42981974
AATGCCTCCGGCACTTAGCTACGACTGCACGTGCGCGCACAGCTGCCCGCCGGAAGAACCGAGCTTGGCTGTGTTTATCTCGTTGGGGACTAAGGCGTCGGTTGGCGCGCAACGGGTTCT
>chr7_11013498
TCCTGCGCATGCGCCCTCAATTCCTGCTGCTCTCAGGGCTGCGCTCAGCCTCGTGTTTTCACTTCCTTTTCAGAGCTGTATCCGGGTCGCTGCTTTCCCTATTGTCTGAGGCAGCCGCCC
>chr7_27779612
CCCAGCCCACTCCGCCGCGGGACGCCTCATCCCGCGGGTAGGCTGGCTCTCTCCTTACTTCGTCCTTGCTATTTTCGTTCAACTTAATCGCAGCAAAACAATGCGTCTGGATTTACATTC
>chr7_75931800
TTCAGGGGCCGTGGGCGGGGCGAAGAGGGTTCAGCCCTCATCTGGAACCTTCTCTCGTTAAGGAAAGCAAATGAATTCGAGAGCGCGACGCTGGAGCCGTGCCACGGCAGGGCACTCGCC
>chr8_42949060
GCCTCCGGAGTAGATAAGACTATAGGCGGCGCCACCGCGCCCGGCTAAGTGCTTTTTTACGGAGACAGAAGTTCCGCCATGTTGCCCAGGCTGCTCTCGCCTGAGCTCACGCGATCCTCC
>chr9_127624234
ATTGGCCGCGCCCGCCGCCACCCGGCAGTAGTTGCGGAGGTCAGCCCCGCCTACTTCCTCTTTCCCTCGGAGCGGGCGGCGGCGTTGGCGGCTTGTGCAGCAATGGTGAGAGCTGCGGAA
>chr1_151254382
GGAAGGGGGAGCACCCAGGTGCGTCTCCGCCCCTCGCTCCCTACTGGCCGCTCGAAGCTTGAAGCTGCAGTTCACTTTCGCGAATGTAAGGAACCCAGCTTCTGTGTGGTGGGCACTGAG
>chr1_151300301
CGGGTGGGAGGAGGGGCCAATATTTAAGAAGCGGACCTAAGCGATAGCGTTTGCGAGGCTAAAGAAGCCGAGAGAGAAGTAAAATTTGCTGCATAAGTAGGGTGAGCAGGCGGCCGTGGG
>chr1_163291788
TGGGGCGGGACTTCCAGTAGGAGGCGGCAAGTTTGAAAAGTGATGACGGTTGACGTTTGCTGATTTTTGACTTTGCTTGTAGCTGCTCCCCGAACTCGCCGTCTTCCTGTCGGCGGCCGG
>chr1_166808490
GCGGGCCTGGGTAGCCGTGCCCTCGGCCTTCCCCGCCCCGCCCGATGCAGGCCGCTTCCAGTGCTGCGTGTGACCTCGGCGTGGACGAGGCAGGAAGAGCCCAGATTGATTTTAACCGAG
>chr1_200379139
GGAGTTCCCAGCAGACACTGCGCCGCGGCTGCGCAGTACACGGGAGGCTTTTAATTCCATTGTGGAGAGGACGGCGTTATTTTTATTAACTGGAGGCGACGGCGGCTGCGGCGGCGGCGG
>chr1_21113975
cggcgcgcgTTCCCGGCGCTGCGTGGTGGCGCCCATTGCCTTGGCGTGGCGGGGCGGTGTCGGTTTCCTCGGAGGGGCGCCGCTTTCCCCCGCTAACCTTCGCTTTCTGTGCTCTCCAGG
>chr1_211556759
GAAGATTAAATAAAATGCATGTAAAGCACTTAGGTCAGTACCTTACTCTTAAGGCACTCTTAAGGGTTTGAGAAGGAAGGGAGGGACGTTAAGTGGAATGGTCCTTGGTACATTTTTGTT
>chr1_32573520
CTATCATTACACCGAAAGTGCGCACTTAAAGAGACCGCAGCTACTAAAGGTGGGGAGTGGAAATGAAATAGGAAAGGAGTGGTTGGGAGGAGACTGGAAGGGATACCTAAGAAAGTTAAG
>chr1_46153742
TAGGGACTTGACCTGCGCTAATTGGTTCCTAGGCCCGGCTTTCTGTTTGGGGGCCATTCTTAATTTCTAGTTGAATCCAGATGTTGAACGGTCCTTGAAGTTCTATTCCAGGGCTCCCAG
>chr1_52344149
TCTGGGGAATCGAAACGCGGGGTCGGTGCGAAGACTCTGCTGCTGCCAGACCCTTTCCTATTCTGGCCATGCCTGGAAGGAACAAGGCGAAGTCTACCTGCAGCTGCCCTGACCTGCAGC
>chr10_45497002
TGTACTCTTAGTGGCAGCCACATCTTCCATTGCTCAGTCCAGCGCGGCGACCCGTGCTTTGCATAGCTCCCCAGCAGGGGCAAGCACGAAGTTAAACCTGAGTGACAGAAGCTGCTGTTC
>chr10_73975679
GGGCGGAGACGCGAGGAGGGGAGCAGAGAACGCGCTCGCGTAGAGGAATTCCGGGTCCTCCTCCTCGCCCTACCTTGGTTTACCTGCAGCCGCCTAGTCCTCTTCTCCTTCTCTTTGATG
>chr11_60929261
CCGGCGCGGACGTCCGCCGCCTTCCGAGTGGCCAGCGAGGACTCGCTCTGTACACAGCTCGATCTTGGGAGGCTTCTCAGAGGGACCCAAAAGGAGGGGGAAGCAGATGGAAGCCCAGAA
>chr12_50678246
CTTTACTTTCGTGTTCAGCCTATAAAGTTTGATGCCTGGGCAGCTAGAGCAGGGGTGTCTGAGCCTCTTTTGGTTCTGACTGTTGTCCGATTCAAAATCTAAGTTTGTTTTGTCTGAAAT
>chr12_53894458
CTGGCTCTTTGCGGTCTGGGAGGGTGGGCCTTACCTAGACGCCGGAGGGGACCGATCTCTGTTTCCGCAGGGCTCTGGAGCTGGTGCAGGTTTAAGTCCGTCTCAGACAGTCCCCTCAAC
>chr13_45992511
CGGGGCGGCGCGGGGCTGCGTGCAGGCTCGTGGGTCTGCCCCGCCCGCGACGGCATTTTTTCCTTTTCTCCAGCGGCCTCAGGTTCTTGTTACAACTGAGTCCGGGTTGGAGGAGGTGTG
>chr14_70233852
GGGGCGTCCCCGGAAGTGACGTAGGACGCGCCCTCCATTTTGTGGAGCGCCAGAGCTGCTAAGTGCGTCAGTTGTGGAGTGGCGTAGACGAGTTAAGTCCTGGTCTGCGTGGAGGTCGAC
>chr15_49912976
CTCCGGCGAGGGGCAGGGCCGCGTTCGTCCGGGACCCGCCTCAAGCCTCGCAGCCTTTCACCCAGTTTCCTCCCGATTCTTGCTGGGACAACAAAATTGGGAAGCGGTTCTCGAAACATA
>chr15_76196282
CGCGCCGGCCGGGCAACCCTATGCTGGCGTAATCGGGTTCCTCCGAGCCGCCGTAGGACTGGTTCCGGCGGGCTGGTGAGGAATGGAGCCGGTAGGCTGCTGCGGCGAGTGCCGCGGCTC
>chr16_8715566
TGCGGGGCAGTCGGATGGTCGCACGCGGGGGCGGGGCCGCGCCTGCGCAGACCGCCTGTTATGGCGGCCGCCTAAGTCCCACAGAGACGGGAGTCGGGTGGGATCCCAGGCTGGGCCCCG
>chr17_38574156
AGAGCGAGTCAGGGATTGGCTGGTCTGCTTCGGGCGGGCTAAAGGAAGGTTCAAGTGGAGCTCTCCTAACCGACGCGCGTCTGTGGAGAAGCGGCTTGGTCGGGGGTGGTCTCGTGGGGT
>chr17_56770005
CACGCCCCAGCGAGGGCGTGCGGAGTTTGGCTGCTCCGGGGTTAGCAGGTGAGCCTGCGATGCGCGGGAAGACGTTCCGCTTTGAAATGCAGCGGGATTTGGTGAGTTTCCCGCTGTCTC
>chr18_43684228
GCCCCTCGCCGGGCCCGGGATTTCTGGGAGTTGTGGTTTTACCTGAGACTCCTGGCCGTTGAGCCCCTGTGCAAGGCTGGTCGAAGGCTCTGGCATTGCAAGCCTCGCTTCGTTGCCACT
>chr19_19030189
GGAAAAAGTAAACTACATTTCCTAGCGTGCCCGTGTCTTGCTTCCGGCTGACGTGTCTTTCAGGAAGAGGAGCTGGTGAGAAGACAGCGAAATGGCGCCTCCGGCCCCCGGCCCGGCCTC
>chr2_135675747
CCGCCTAGCGCGCGGCTCTGGCGTTGAGCTGGCGGGGAAAGAGTGCACAGGAAGTCACGCTCCATGGCTGTCCGCACCTGAGTGCTTTTTTCACCCTACATTATCTTGTTTAAATCCCAG
>chr2_85788769
GCCGGATTCCTTGCTTGGCGGCAGGGGGCGGAACAAGGAGCCTTGGAGCGGGGCAAAGGTACCCCTTAGTGCCGTTGATCTCCAGGGGCATTGTTAGACTCGCCTGTTATGCCTTCCGAG
>chr2_96971246
ACCCGTTTCTTTTCCTTCCCCAGTGCGTCTTTCCTGCGTCGTTCCGGCGCGGCGGGAGCAGAGATCTGCGGCCGTTTGCAGCTTGCGGTAGGGAGGCGTGGTGGTCTGAAGCCTCCGAGC
>chr20_54987142
AAAGAAGAAGAAGAAGAAAAAAACACCACTCTTCTGCTTTATAGGGCGAAGTTCCTACTTCGAAGAGCTCAGTGTATGAACACACAGCATTCTTGTCCTTTGAACTCTGTGGAACAACTC
>chr4_83350591
AGCCCTCCCGATTGGCGGGCGGGGCGGCTATAAAGGGAGGGCGCAGGCGGCGCCCGGATCTCTTCCGCCGCCATTTTAAATCCAGCTCCATACAACGCTCCGCCGCCGCTGCTGCCGCGA
>chr5_175788762
CGAGATCCCGCGGTCTCCGGAGGCTTTATCTGCAGTGCTGCCTGCCCGCTGGGTGGTACTGCTACCTAGTGGGTCTTGGGGACCTTCGAAATCGCCGCCGCTCTCACAATGGCTTGGGTC
>chr5_180670905
GCTCGCCATTTTGCATGGTCGAGCGGGTATTTCCGGTTCCGGCGGGGGGCTTTTCTCTCTCTCTTTCACTGCAAGGCGGCGGCAGGAGAGGTTGTGGTGCTAGTTTCTCTAAGCCATCCA
>chr5_32585682
AGCCCCAGCGCGGCGGGGCCGGCGTCTCCTGGCTGCCGTCACTTCCGGTTCTCTGTCAGTCGCGAGCGAACGACCAAGAGGGTGTTCGACTGCTAGAGCCGAGCGAAGCGTGAGTGCGCG
>chr5_41904488
AACACGGTCACGTGACCGGGGCGCACCCGCCGATTGTGGCCATGGCGGCCGCAGTCTCTAGTGTGGTGAGACGAGTGGAAGAGCTCGGGGATCTGGCTCAGGCCCACATACAGCAACTTA
>chr5_99870912
CGCCCAGTGCGCACGCGCACTTGTGTAAAAAGCGAGGACGTGACCGTTTTGGAAGCATTGTTCTTTTCACTGTTAGTGAGGAGCGGTCAAGGATGCGTATTAAGAAAGTAAGTAGACAAA
>chr6_28303986
AAGGCCGGAAATGCGTCAGCCGTTCTGAGCCCACTGGCTGAAGCCAGGCAACTCTTTCCTTTCTAGGAATTCCAGAGGTGGCTGCTGCTTGGTGACTCCCTTATTGCAAACCCCGGGGCC
>chr6_2842330
GCGGCTTCTTTCTCAGTTCAAAGCCTTTCCCCGAATCTCTGGCAAGGACCTGAAAAGCTTTTTCTTACTAAGGTGTGAATGACTGAGACGACATATTGTGACACCTCTTAGAGGGCAAAT
>chr6_43027648
ATAGACAGACGACCTGCCCCGCCCCCTGCGCCACCGACTGACTCAGTGACCTCGGGGTCGTTAGGCCTCCACGTCCTCGCTGGAGCTGCGGACCTCAGTCGTCCATCCACACCTCCCCCC
>chr7_104653648
ATCAGGCGCTGATTGGCTGCCGAGACCGCCTCTGCCTCTCCCCACTCCGCTTCCCCCAGCGCTCTGGGTCGCTGCGGGGCAAGGGGAAGACGGAAACCATTTCGGGGAAAGACCCCCAAA
>chr7_139025984
CGGACAGACTACCGACTCCCCCTATCGACTGACGAGCAGTGGAACCGCTCACTTGTCCGTTGACCGAACCTTATTAATCGAAGGCCCAGGGGCGCCGTAACAAAATCAAACGAAACCCGA
>chr7_156686103
AGGTCGCGGGGCGGGGCTCCGCCCACGCTCTCAGGGGCTACCCCAGTTAAGGAGGCGCTGTCCTGGCGTCGGATGGGGACGGGGAACGCGGCGAGGGCGCTGCGACCTCTGCCCACCTGG
>chr7_64838796
AGCACAGCTTCCGGGATTTGGCGGGGCCTTTGTCTCTCGCTGCAGCCGGCGCTCCACGTCTAGTCTTCACTGCTCTGCGTCCTGTGCTGATAAAGGCTCGCCGCTGTGACCCTGTTACCT
>chr7_75624114
GGGCGGGGCCGTATGCAAGGGCGGTTGCTAGCCCCGGGACTCGCGGCCTGGACCGGGACTGGGACGGCTGCAGCCCCCGGGCCTGGACTGCACTGACTGTGCCAGCCGCGTGGTGCAGCC
>chr8_109455881
CCGGTGGCGGGTCACGTGACTGCGTCTCCCCGCCCTCTCACCCCGCTGCCTCTAGGTTCTGGGAAGATGGCGAAGGTCTCAGAGCTTTACGATGTCACTTGGGAAGGTAACTTCGGGTGG
>chr8_82598560
AAAGCAACCACGCCCCCTCAGGAATGGAGTTTTTAAGGGCGGAACTTCCTGTTGCGAGTAGCCCCTCTACCTCCGGAAGAGACGAGTGCGGTAACACCGTTCACAGAGCTAGCCGGACGT
>chr9_128023921
TGCCCCCTGAGGCTGTCGTGGGTGTCCGGGTCCGGAATCGTCTTCCGGAAGGCTGTTCACCAGGCCTGGGCCCTGGTTTCCGCCTGCAGTAATGCTGGACGTGAAGAATCCGACTGAGCA
>chrX_77154980
GATTTCGTCAAATCTCATTACGGATCCCGGCTGAAAGCCATTTTGTTTTTCAGCTCACTTCAAGGGTACCTGAAGCGAATTGGCACCAAAGCAGCAGCTGTATTGCCGCAGTTCTAGCTT
>chr1_154600454
TTGAATCACGTGGTTCTTCCTCCCACGCCCGGCGCGCCAATGATGTCACCAATCTGCGACCAGACCATTGATTCCCGACTGAAGGTAGAGAAGGCTACGTGGTGGGGGAGGGTGGGGGGA
>chr1_169764220
AGCGCGCAAGGGTTGGCGGGACTGCGAGTTTCCGGTCTGGGCTTTGGCGGGTCTGGTTTGAAGCTCTCCTGTTTGACGAAAGTATGTCTCAGGAAGGTGCGGTCCCAGCTAGCGCGGTTC
>chr1_174968766
CGATCTTCGGAGTCCAAGTCGGAAGTTGACTAGAGAGTCACCTGCTTTCGTCCGCTCTAGGACACCAGACACACCAGGCCGCCATGTTGTGTAAGGTTAGTCTCTCAGCCTCCGCGAGAA
>chr1_207925446
TCCGCCCCGGGCGCGGCTCGGGCCACGCCCACCTGTCCTGCAGCACTGGATGCTTTGTGAGTTGGGGATTGTTGCGTCCCATATCTGGACCCAGAAGGGACTTCCCTGCTCGGCTGGCTC
>chr10_1095275
GGTCGCTCCCATGGGACGCCGAGCTTCCGGCTGCAGGGCTTGGCGCCCGGGCGCTTTCGGATTGGGAGGGCTTCCTCCATGGAACGCGAGCCTCGAGACGTCTGACGTTAGGCACCGTTC
>chr10_11936697
CCGGCGGGCCTCCTCCCTCCCCTTAAGCTGAAGTGCTCCCTGCTTCCGGTGGGCCTCAGTCGCATGCAGGACAGCACCGCGTGCGGCAGCTGCTCTGGTGGCCTCCTGCTTACCCGGCCC
>chr11_118661965
gccgcctcctccctctttccctgcctctccGCATGGCGGCGACCGCGGCTCCTCCTCCACTCAAGATGGCGAAACCTCGGCCGCCGCGGCTATATTCGCCGCGGCGTCACTGCCTTCCTG
>chr11_61129353
CGCGCGCGACTGGAAGTGCTGCGAGCCTATAAGAAGGCGAGGCGGCACCCGCCGCTCTGCTCTGGGGCGGCATTGCCAGCCGGCTGTAGGCATTCAGGGCAGTGTCTTCTGCATCTCCTA
>chr11_67211243
ggccgccgcAGAGGCGCCGCAGGTGCGGGTGCAGCCTTACAGCGGACCCGAGGCCCCTTCGCGTTCTTGCTCCTCATAATGGCATCCGCAGGAGTCTCCAGGATTGGGTGAGGCCCCGCC
>chr12_44152791
GCCAACCCGGCAGGCCCCGCCCCTTCGCGGCGCTTCCTAGTTCGGCTGGTTCTTCTGTCGCCGGCTTCAGCAGCCCGCGCCCGGGCAGGTAAGGCATTCCCCGCCTTAATGCCTCGGTCA
>chr12_56694093
CCCCGGGCTGGGCGCCGCCGCCGGTTCGTCTACTCTTTCCTTCAGCCGCCTCCTTTCAACCTTGTCAACCCGTCGGCGCGGCCTCTGGTGCAGCGGCGGCGGCTCCTGTTCCTGCCGCAG
>chr14_24583630
GCACTTTTCAGACAGTGCCCAAGGGCCTCCTTTCTCCCCACTGCTTCCCCTGTCCAGCTGGAGCCGTTCTTCTGTCGCTGGCCGCAGCTCCAGTCGGTTCTGCCCTAAGGGGTGCCCAGC
>chr15_34394311
TTGGAAGACGGCGCACAGAGCCTGTGTCAAGTGCCTATGAAGGGGACTGCCCATGAAGTGAAAGTCAAGTGTGTGTTGCTGCGGCAGCCACGGAGGCCAAGGACCTCACGGGAGTAAAAG
>chr15_40226184
GTAGGCGGAGCTCCGCGCCGGGAGCTAGCTCCGGAGGCTCCAGAAGCCCAGGCGAAGGAAGAAGGCAGGGGGACAGCTTTGCCCACATCCTGCTGGGGGAAGGGGAGCAAAGGAACTCCA
>chr15_59949676
GCACTTCCGGGTCGTCAGCTCAGTTCTGCGGTTTCTGCGGCGGCTGGAGAGGTGGTCGGAGAAGTAGGAACCTCCTGCCGGGCTCGTGGCGGCTTCTGTCCGCTCCGCGGAGGGAAGCGC
>chr16_24550927
TCCCTGCTTAAGAGACCCCGCAGTGGGGCGCTCGTCCGAAGCCAGGCCGCGTCCGCCATAGTACCTGGCTTGGAGGTGTCGCCGCCGCTCGGTGAGAGCCCCCGAGCGGCAGGGGGCCAA
>chr17_27182080
CTGGTCGGTTCCCGCAGTGCCTTGCGGCTGTAATGGCTGCCCCCAGCTGGCGCGGGGCTAGGCTTGTTCAATCGGTGTTAAGAGTCTGGCAGGTGGGCCCTCATGTCGCGAGGGAGCGGG
>chr17_46184785
CAGCGACGGGCAGCCAGTGGGTCCCGGGAGCAGAGGGGTGTAAGGGGGTTGTTACTCTTGTTCTCGCTATGCGAGGGATAGTCTGCAGTGTGGGAGGTTCGGGGCTTTAGGAAGCCCACA
>chr17_46682352
CGGTCATGTGGCCGGGCGATCGTGAACATGAACTTTTTATCATTTCCCTGGTGGTTATAATGCAGCATTCTTTTGGACACCACACCTAGGTCGGAGCACTGTCGTCCTTCAGGGCTCCAG
>chr17_47841887
GTGACGTCAGGCTGAGCTGGAGAGTGGGCGCGGCGCTGGGTGTAGGTTGGAGTCAAACACTAGTGAAATAATTTTTGGGGGCGGGAGTAGGGAGCAGTGTCAAACTTTACACAGTTGAGT
>chr17_5323493
ATCCATTCGCGGTCTGCACCCGGAAAGTACACCTCCCAGGGGTCTGTGCGCGCCTCCAGGGAACGGGTCTTGTGGCTTTGTCTCCCGCGAAGAGGAGATGGCGGAGTCGTTGAGGTCTCC
>chr17_73901302
GCACAGACCGGGGTCGGCCGCCGGGGCCCTCCTCCAACCCCTGGACGCTGCGTCCTGATTTCCCCAGGGACGCAGGCCTGGTTGGGAGAAGGGGTGCGAGCTCCGATTCCGGACTCTGCT
>chr19_53238236
ACCCGGAAGCGGATCGGGTGGAGTGTAGGTCATATCGCCGCGGTGAGTTTTGCTCTGTGTTGTATTAAGTCTGCGCTAACTAGGTTCCCAGGGCTTCTGTCCCTGGGACGTGGGGTCCCC
>chr2_175113528
CGCGGCGGCAGGGAGCTGGAGAGGGGAAGGCGCTGGCTAGGCCGTTCCCGGGAGCTCTAGTCTTCCGCTTCGGCACGTGGGCTTCTCGGTTCTAGGTCTCCGCTTCCGTCTGGCTGCGCG
>chr2_68384686
GAGCGCATCTGGCATTATCCGGGGATAACTACAGCCAACATGCCAGGGCATCTGGGGCAGAATACGGAAAGCGGGAGGGACAAATTGCCAATGTTTGGAGTCTGGTTTCCAGGTTGCCGT
>chr2_84686365
GTCCCCGGGGGCCTGGGAGTGTCATTGGCGTATGACCGCAACCCTTGCCGCTGCCGCTGACATCGCTACCATGGTCTCCGGCAGCAGCGGCCTCGCCGCCGCCCGTCTCCTGTCGCGCAG
>chr2_98206310
TAAGGTGCGCGTGCTCGCTGGTTCTAACCCTTCTGTTGGGCGTTTCTGCGGAGAGGCGGGAGGCGCTGAGAGTCTGCGCGGAGGTCCGTGCACAGACTGCTTTGCCTGTTGTTGCTCTTC
>chr22_26137960
GCTCCAGGTCTGGCCAGGAGACGGCAGCCCGGGGTGGCCGTTGACCAGGCAGCAGAGACCATGGACATATTTGGTGGCCCCTGAGCAGGGAAGGGGACAGCTCTGGACACAAGCACATGC
>chr3_10206598
CCCCGCCCACTTCCCCGCCGGTCCGCCCCTGGCTAGAGAAGCCGCAGCCCGCAGTGTCCGACCCAGTCGTCCCGCGCCGGAGCCGGCCCCGTAGCGTGCCATGGCCTGCTACATCTACCA
>chr3_167814321
TTTCCCCAGCCCACGTGGACAATTGAACATTAAGTCTAGCGTGCTTCCAGTCTCCCGACTCCTGCCGGGCCATCTGTGGGCACACACACATCTAGGCTAGTACACTGGATGGGGTAAGGC
>chr4_103749412
GCGCAGACACAGCCTTGTCTCACGCGCCCAATCAGGAGCGTGTGGTGGGAGGTGCCAAGGATTAATTACCAGATACCTTTAGTCTAGCTCGGGCCGGGATTTTGAGGTTTCCGGTGGAGC
>chr4_83821655
CCGCTCCTCCCTCCGCGTTGGAGGCGGAATAGTGGGTTTTGCTGCAACCGGTTTATTTTCCTTCTGTTTTCACCCATTCTGGCACAATCTGGCGCCATCGTCCTTCTTGTGAGGCCAAGC
>chr5_137800366
AGGCGGGGCCTTGACCCCGGGCCTCGATCTATGGCACGGTGTCTTTCCGGGTGTCGCTGGGAAATTGAGGATAGGAAGTCACGGCCACTTGGTTCTTGGGACACTGTATAGCAGTGAGCT
>chr5_76788042
GGGGCGGAGTTTGGGCTGACTGGGGCTGGACCGGGCAAGACGCCGCCGCTGCCCGGATGTTGCGATGGCTGATCGGGGGAGGCCGAGAACCGCAGGGACTGGCCGAGGTAAACCCCGGGT
>chr5_77656215
GCTCCGGGCTTTAGCTGCGACCGAGTAGGCAGTCGGGGCGAAGGAAACGGGAACTGAAAGCGATGAAAAGCGTTCCACACGCCACGAGCCCGCGGGATCCTCGGAGAGTATGGAACCCTT
>chr6_139695792
CCCTGGAGGCTCTCGCTCCGCCTTTCCGAAATGCCTATATTAACTGTGGCCAAAGCCCTAAGAAACACAGCTCATTGTTGGCAGCTGCCGGGCGGTCCTGCCGAGCTGTGAGGGCAACGG
>chr6_34759313
GGAGAGCTGGGAAGGGGGCGCCCGTCACCCTCTTGGTGCCTCCCTTAGTCTCGTCTCCTGAACCGATGGGCAAAATGTATTTACTCAAGACCTGAGCGGCTCACTGCAGAAGCACTCCCT
>chr7_141437800
TGGAGGGAAAAAAAAGCAACATTTGTGACCAGCCTAGGCGACATAGTGAGACCTGTCTCTACAAAAAATATATAATTAGCTGGGCGTGGTGGCGCGCGCCTGTGGTCCAAGCTTCTCCGG
>chr7_143599393
CGGGGGCGGGACTTGGCCGGCGCCGTCCCTCCCCTAGACCTCAGAGGCCCTGCCCGCAGATGTGGCGCCAAATCCCGGATGCAGGCCTAGGCGCCAGCCCAGGAATATAGGGAGCAAATT
>chr7_144533118
GGCTAAAACCTGCGAGCGAGGACCGCGCGCCAAGGCTCCTCAGCCGAGCGCCGAGCGGTCGATCGCCGTAGCTCCCGCAGCCTGCGATCTCCAGTCTGTGGCTCCTACCAGCCATTGTGT
>chr7_23221472
ACTTGAGCCAATAGGACTTGAGAAGAGCGGACCGCTCTGACGCTTTGAGTGTGTCCTGGGAAGGAGGGATGCTTGAACGGTTACGTGAAGACCGGAGGCGCGTTTGACCCCGGTGCAGGG
>chr7_30544687
ACCTACTGATGTCCCGCCCCTCCTTGCTCAAGGCTTCCTCTGATTGAGGGGTGGACAGGCACTCCTCACAGGCGGGTCGGGTCCCATGGACACTGGCTGAAGGTCGTGGCGCGTGACTGG
>chr7_66386082
CGCGGCCGGGACAAGCTTCGTCAGAGGCAGGCGGCGGAGACCACGCTTCCGGGACGGGTAGCGTGCATGCGGACGTGCGTGGAGTGCGTGATGGACGTTTATGGGTCTGTGTGCCGGTCT
>chr8_141521305
AGGCCCGGCGCGGAACCGGCAGCCGAGAGCCTGGCGGGGGCGGGGCGCACCGCGCCGCTCCCGGGAGTCTCCGGGCTGCGGTCGCGGAATACGACTTTGATCCGCGGGTGAGGGCTCTGT
>chr8_48872848
CGGGGACCCCTGCGGGAAGGCCTGGCCAGTAAGCGCGCCTCTTTGGCCCGAATCAACATGGAAACCTAAGGAAAAACGTCTGACCTGCGGAGGTAGTTTGGGTGGCTACTTGGTGTTGGA
>chr8_64081186
AGCGCGGACGTCAGAGTGGAGAGCGGAAGGTCAGGGAGGCTCGGAGCGGAAGTGAGACTAGGGAGTCTGTCCGCCATTGTGGACCCGAGAAGCAGAGAGCGAGAGGGGGAAGAGGAGCGT
>chr8_96282009
CAGCTCAGTAATGGTTTCCTCCACATCAAAACGTGCCTATTGCTGCAGCAGACGCTTATGCAGAGTCTACATGCACTCTCACCGCAAAAATTCACACAGCCAGTAGTCGTGGCCGAGTGG
>chr9_113019325
CCTTGCCTCCTCTCCGGAATTTACCGTGACCGTTCTCTTCTCTGTAACCTCCTTCTGTTCTTTCATTTTCACTGCTGAGCCCGCTGCTCCAGCTTGACACAGCGGTTTAGTGCGGTAGAA
>chr9_115142099
GTCGTACGGTGACAATCAGGCTCCTGTCGGCGCCTAGCGTCTGGGCAGCGTCAGCCGCTACGTCCACCTTTTCCCTGTCTCTAGGGGTTTCTCCTCGCGCCGCTGTGTTCCAGCGCCGGC
>chrX_119603155
GGCTGTAAGCAAGAAAGAGCCCCGCCCCTAGTCTTATGACTCGCACTGAAGCGCCGATTCCTGGCTTTTGCAAGGCTGTGGTCGGTGGTCATCAGTGCTCTTGACCCAGGTCCAGCGAGC
>chrX_134125013
GCGGGGCGGAACCTGGCAGGGCGCCAGTGACCGCTGGGGCCAGAGCCCTGCCGGGAAAGGAGGGCTTCCGCCTTGCAGCGCAGCTCGGATCAGCAGCAGCCCAGGAGGCCTCCCGCCCGT
>chrX_134166388
GACACGCATTTCCGGCGACGCCTCGGTACTGACCTCTGCAGAGCCGGGTGGAGCCCATTGACGTCCAGCGAAGCGAGGAGCAGCGATGGACGGTCGGGTGCAGCTGATAAAGGCCCTCCT
>chrX_23761389
GCCCGGCACAGCGCGGCCACGCCCCCTGGACGCCGCGGTCCCGCCCCCGGACACCGCTGTCCGGCTCCCGGGCTGTCCTCAGCAAGGGCGCGGTCTGGTACTCGTGCGTCTTTTATCGCC
>chrX_77041666
CGCGCCAATTCTCCTGCCTGAGCCTCGGCCCAACAAAATGGCGGCGGCAGCGGTGTCGCTTTGTTTCCGCGGCTCCTGCGGCGGTGGCAGTGGTAGCGGCCTTTGAGCTGTGGGGAGGTT
>chr1_149899801
TGGGCGGGGCCGCGGAAGAGGAGGTGCCTGGAAGCGGCTGCAGCCATCTTAGGAGCCTCCGAAACTTAACCTGGGTCGGGCGGTAGAGTCCTCGGCTCGCGTCCTGAGGTGCCGCTGCTA
>chr1_182809105
GATAACTAATCCCTTCCGCTTCTGCAGGCTCTGCTTTTCCTTCGCGTTGGCCGAGGTTATCAGCTCAAAGCCTCCCTCCTTCGAGACGCCTTACCTCGCTATACTAGCCAAAGGCGCTCT
>chr1_222763343
GAAGTGACCCAGGAAGTGACAGTGAGCTGCCTCTCTGCGATTGGTTTTGCCCGAGTTTTATTTTTGTCTGTCTCAGCTAGAAAGTGGGAGACTTTCATTTAAAATGGAAATTGGGGCGAG
>chr1_36863625
GCGGCGCGGGGCTCGTGCTCCGCAAATCCCGGCCTGCGTCATTGGAGTCTCTTTCACTAGAGTCGttcattcattccgcacgcattcattgaaccggcgacctgggccaggctccttccc
>chr1_38019905
GTTTAACCTTTGCCGCGAGGATTTCTGGGAGCCTGGGCACCCCGGAAGCGGAAGTCCAGGAGTTAAACTCGTCATTTCCTCCAGCTAGAGGAGCTCAACTGATCTGTTTTCTTTCGCCCA
>chr1_67520064
CCCGCGGAGAGACCCAGCGCGTGCTCGTGCGCAGGCGCAGGGCGACTGTCACCCGGAGTCTGTGGTTTGTCGCCCGGCGCTCTGGTGTCTCGATGTAGTTCCCCTGGCTTCTCCTTATCC
>chr10_16479015
GCGAAGTGGGAGGGCACAGGGGAGACTAAAAAGGCCAGGGAAGTTGGCCTGCCGGAAGTTCCCAGGGAGAAGGCAGCGCGTTGTACCCGAGGTAAGGCTTCTTGGAGTCAGAGCAGGAGC
>chr10_74927777
GCACAGCAGTGACGACACACAAGGTTTCGGGGACTGAGTGGGTTTCAGACTTTCTCTCAGGATTTCCGCTGGCTTCAGGTTCCGGTCAGGCGTCGGGACAGAGCCTGATCCAGGCTTCGG
>chr11_107328491
GCTTTACGATGGCAACAAGTATGGCGGCTGCTAGTGGTAGATTTGAAAGTGCGAAGAGTATCGAAGAGCGGAAAGAACAGACCCGGAATGCCAGGGCCGAGGTGTTGCGCCAGGTACCTC
>chr11_47664367
GCGCTTCCAGGCCGCAAGTGTCCGGAAACAGAAGAATGGGAGTGTCAGTGGGGGAGTGTGACCGTGACGGCAGAGGCAAGGTCAGAGGACTGAAAAGAAATTGAAAAGGATTCTTCATTA
>chr12_123717462
GCGAGTGTCACTCAAGGGCGCCGAGTCTAGAAAAGGCGCACCGCGGCCGGGCAGAGCTCCCACACGCCGAAGGGCTCCGAGGGGGTCAGGCCAATCGGCAGCCGTCACCCCACACCCCAG
>chr12_123849954
GCCCCGCGCCTGCTTTCAAACTCCGGTTAGGAAGGGCCTGGAGCTATTTTCAGAACCTGTTAGGGTGGGGAGCTACGGCCCAGGAAGTTACCTAGCAGCGTTTCTGTCACTTGGAAGATC
>chr12_27091467
TCCGGGAGCGCCGGTCGGAGGCGGTCGGCGGAGGTGTCTACCCCGCCGGTGATGGCGTTGAACGCCACTGGCTTCCCGGCCTTCCGTCCGCTGCCTCCGTCCGATTCTGCGTCTGCTTGC
>chr12_58330056
TTCTTCCGGAAGTATCTGCCTGCCAGTCACCTGGCGTTTTCTGGCTGTGTGGCTTTACTAGACAGAATGTGGCGTATTGTTGGGCAGGGCCCTGAGGACCCTTTTGTTGTTTCCCCCCCG
>chr15_68346293
CATCTCTCTGCGGTCCGCGGAACGCTTCTGCATAGCTTCGACGCCTACGGTCACAGAAACAATGCTGTCCCCCAACCCCCAATAAGCAAGGCTTTTTCAGCACCTGCTACCTGCGAGGCT
>chr17_2415308
AAGAAACCCTCGCGACACCTGGGGTTTGCTGCTCCTAACAGAAGGCGCGGGGGCGTGGTGACGAGCGGAGTCCTTTGAGGTATGGCAGGAGGAGGACATGCGTTCGAATTCGCGAGAAAA
>chr17_41323231
TCATCTTGGCGAACACTCGGAGAAACAGGGGACTAGTTACTGTCTTTATCCGCCATGTTAGATTCACCCCACAGGGATAGCGGCAGAGCCGGTAGCGGACGGTCCTTGCATTGGCCTCCG
>chr17_46970211
ACACGTGGGTGGGGGAAGCTGAGCGCTGAGACCAAGGGCTAAAGCTGGGAGGTGAGTCTGTCACCTTGAGCCGGGCGAGCGCTGTGGGCCAAGCAGGGGTTGCAGGGTAGTAGGAGTGCA
>chr17_73201809
CAGGAGACGCCCAGGCGGAGTCTTGTCTCGCAGCCAGCTCTGAGCGGGAGGCCTGAGCGGGAAGCATTGGCGTCCGAGCGACTTCTAGGAGCCTGGGGTTCGGCGCTATGGAGGAGCTCG
>chr19_44123445
GGAGTCGGTCCGCTAGTCGTAGGCCTGGTGCATCCTGGGAAAGAGTGTCCCAGATCCTTGTCGAGACCGGTTCCTTTTATCCCACACCTGCCGCTGACCGTCCTGGAGGCTTGGAGCGCT
>chr2_225266822
CGGCCGGTCATTTCCTGTACTAAGTGTCTATAAGAGCCGCCCATTTGGGTGTTTCTCAGGATTATAGGTTTTTAGGTCACGCAGAAACCCTGGGGAACGCCTGAAAAGGCTAAACACAAG
>chr2_43454002
GGCCTccgggcggggccggcggcccgggcggccggTGTGGCGTGTAGCTCTCGGCCCCAGTGGATGCCGCCGGGTGGCGGCGGGAAGGCACGGCTGTTCTCCTCCGGGGCTGCGCGGTCG
>chr2_85805539
AACAACAGGCAACCAAGTATCCCAGAAGGCGCCTGGAGCCGTTGAGCCACACACTTCTGCTTTCCCCACCACTGGGCGACACGTGCAGGCACCAAGCAACCGCCTGCTTATGCAGATATT
>chr22_22020351
GAACCCGGAAGTGGTCACGGAACTCGGCTGCGGCTCCATGGTCTGAGTTGTCAGCCGTTGTTTTTTCGTGCTCGCTAGTCGCCGCCGCCGCTCCGCCATGGGGAAGCGACAGCACCAAAA
>chr22_23521861
GCTCAGCACACAGGAAGGCAGGTGTGGGTATTGAGTGACCTGAGGGAGAAATCCCTATTTATCATCCATCATGTGGTCCTGCTGTGACAAACCCGTGTGGCAGCCACCCACAGCAGATCC
>chr22_42196682
GGTGGGCGGGACGGAGCTCGGCGGTCTGCGCTCGGTTGCTAGCCGTTTGCTCCCGCTTTCAGTTGCTTTGCTGTTAGCCTGTTGGACCTTCGAGCCTAGCTGCTCGCACAGGACTCGGCC
>chr3_12705621
GTCGCAGGTCGGGAGGACGAGCACCGAGTCGAGGGCTCGCTCGTCTGGGCCGCCCGAGAGTCTTAATCGCGGGCGCTTGGGCCGCCATCTTAGATGGCGGGAGTAAGAGGAAAACGATTG
>chr3_129118629
CTCCGAAGTGCGCTTCCTAGCGGTCAGGAGAGATCAAGACCGACTTCCCAAAATTCCCTCACTGAATTTACATAGTAAATAGTGATGAGACCGGAACCGCTAACGTACGATGGGcctacc
>chr3_14220374
CTCTTGTGTTCTCGCGAGAGGCGGGAAAGGGCGCAGGGTTTGAAACATGGCGGACGACGTAGACCAGGTAAGTGTATTTTAAGGAGGTCGCTCGAAGGAGCTTCTTGTACTAGGCTGCTT
>chr4_119199916
TTCCCCCGGAATAGCGTCATCAGTTCTATAAGAGAGCGTGTGCCGAAGGCCTCGGCCTTTCACATTCGGGAAGCGTCGGGATTAGGTGAAAGTACGTAGTTGTCTTTCGTAAGTTAAAAT
>chr4_56262127
CGGGCAGGGACGGGGCCGGGAGGAGTCGGGGCTGGGCCGCGCCGAGGCAGCTGGCTGACTCCAGTTTAGCCGCCGCCGGAGAGGACGGGCGCCGAGCCGGGGCTGCGGACTTCGGCCTGC
>chr4_71570337
CCGCCCCGGCCCCCAGCCTGTGACTCGGCTCCCCTAGGGGGCAGCGTCCTCCTCTTCCCACTCCCCACCTTCCGCTTCCCTCCGGCTGGGCTGACTGCCTCCCGACCCTCGGGCCCTGGG
>chr4_75023822
CCAGCCCGGGTGAGGGCGGAGCCAGGCCTCCAGCCGCGAGGACTGGAGTCGCGGGAGGTGGAGCCCCAGTCCGGAAGCCGGGGATCCGCGGCCATGACGGTGCCGGTCCGCGGCTTCTCG
>chr4_85888654
ATGACCACTTCCCCACTCTAACTCTGTTGTTTAAGGGAGTCCACTCCTAACTGCTGACTCAGTTTGTCTTTACTGCCAGAACTGAAGCGTGACCCAAATTGTCTGCTGGGTTGAGTAGGA
>chr5_118406318
CACCGCTCCCCCGGGCGACCTGAGTGTCTCTTGAGTAAATGTGACCCTTGAAACGTCTACGTTAGCAGCTTAATGGTTTCTCCAGCCTTGCGCGTGTTTCCAAGTCCCTAAACGGGATGG
>chr5_172386482
ACTCACTTCCGGCCCTGCGCACTCAGGGTCTGAGGCAGCTAGTAGCCGGGTGAGTGGAGGCTGGAGTTTTCTCGGACAGTGAACTCTACCGCCCCGTGAGACCCTGCCCTATGTGTCGCG
>chr5_43602636
CCAGATGCTTTCCAGCCTCGGGGATATTCGTACTAGCAGTGACACTAGCCAGCTTCCTCTAGGCTGGCTCTGATGTTGGAAGACAAGCACGCAGATGTGTGTTACTTTTCAAGCCTGGAC
>chr6_139094473
GACTTCTCGCGGCTAAACTAATTTTGGCTCCAAGGCGGCGTGAAGAGTGTGATTCTGTTCAGCGACCGTGATTCTGTTCAGCGACCATGATGTTGAGCCCCTAATTGAGAGTCTGTTACC
>chr6_157744320
GAGACTCCACCCAGTAAGCGACCTACCCTCCCTGGGCCGCCAGACTCCGCGGGCTAAACTCAGGGGCAAGCACAAGCTAAGGGCTCTCAGAGCGGGATGTGTGTGGGAATGCCCGCTCCA
>chr6_28109709
TGCTGGCCGGTGTTGTGCCTCCGCAGATTTAGAAGTTAGTGGCCGGAGGGGCCTGGTCCGAGTACAGCTTTCATCGCCTTTACTCCCCGACCTTCCTTCGAGTCTGTTTATCCGTTGCAG
>chr6_36410632
AAGGCCGTGTCTGGGGACCCCGTCCGGGGCCGCACCGTAAATGGGTGTCGCCTTTCCTCCAGTCCACTCTGCACCCAACCTCAGCGGGCGCACTTTTCTGAGTTGCGCATACCCTCTCAA
>chr6_41039605
TTTGCTTCCGCTGACGGAGCGGGGCGCTCCAGGAAAGCACGAAATGAGAGCGGGTCGAGACAGCCTCCGAACCTAAGCGTTCTTCCTCTTTGCCCCAGAAGGGTTTTGTATTACGTCCCA
>chr6_82957715
GGGGCGGGGAAAAGAAAAAGGCCGCAGCGGGGAACTCTAGGCCAACAACGGTGATGGGAGTGTCCCTTTCAGGCCAGCCATCTCGTAGTTAGAAACGTCTCTCTAGGTAGCTGGAGACTC
>chr7_135347072
CGGAGCGCGTTGGCCTCACCGCCTGAACCGGCGGGGCAGCGAGCGCGCGACAGGACTTGCGAAGAGCAAGTCCCGAGCCTGGCTGGGCATCCTTGAGCATCCCGCCTCTGTAAACCTGGG
>chr7_43966315
CTCGTGGCCACGGCCCGGCCCCGCCCCGCGCTCGCGCAATCCCTTTCTCAGGCTGCGTTCGCTTTTCAGGCTGCGCGGGAGGCTGTTCTGCCTCCTTCCCAGGCAGGTGTATCCGCGACT
>chr7_77325771
CCTACCCCTCGCGGAGGGCCCGCCCCCTGCCCCGCGCCGGCTAGCGGAGGAGAGTAAATACAACAGGAGCGCAAAATGGCGGAACCGCCGAGCCCCGTGCACTGTGTCGCTGCCGCGGCC
>chr8_59465809
ATGACGCGCCTCGGGGGCGGTCCTCGGGCGCGCACCGCTCTCTTACACTCGGGCCTCAGAAGTCCGTGCCAGTGACCGGAGGCGGCGGCGGCGAGCGGTTCCTTGTGGGCTAGGTGAGAG
>chr8_80942151
GTCGGGAATAGGGGCGGAGCCTGGCTTAGGAAGGGGAGCTGAGGTCCGGGGCCCAGTTTTCCGGAGTTGCGGTGCGTTGTGGCTCAGCCCTCGGCCCCTAGAATCTGTGCTTGGTGTTTT
>chrX_73834419
TCATCACTTCCTGTTGTGGGCAGTCGTTTCCTGTCGCTGCTTGGTAACAATGGGGAAGATAATGGCTGCCTGAGCAACGTCTCCGAGCAGGCGCTGGGCTAGAGGCGGGTCTCAACCAGC
>chr1_159047012
GTACTCCATACCTTCATTGTGCTTATTCATATAGTACGTGAACCACATTGCCTGTGACTCAAATCTTTGAGTGCCTGCACTCCTCCCTTGAGGGTGTCGTTGGTTTTGCTCCACAATAAA
>chr1_212209128
AGCGTGACGTCAGTTTGGCGCGGAGTTTGGCGGCCGGGGCTTACAGTGGCGGGAGTTGGAGGCGATAACGATTTGTGTTGTGAGAGGCGCAAGCTGCGATTTCTGCTGAACTTGGAGGCA
>chr1_236767953
AGACAGCTCCGCCTCCCGAGACGAAAGCCCGCCCCTCAGCCCGCCGGACTCAGGCTCAAGTCTGAGCTTCGCCTCTGTAGCTCCGGTTTAGCGGTCTGCTCTGCGGCTTGTGTCTGAAGC
>chr1_28241230
TTGCGATACCGCTCTGCCAGCCCCTTGCTTCCGCTAGTGCGGAGGGTTTTGCCCTTCGTAAAGATGGCCGCGGAGGCTTTTGGAGCCAACTGGGAGCGCAGTACGCGTTTTCTGGAGCAT
>chr1_28696243
GCGGCACGTCCTACCCTACACTGTCCAGCCGGCTCCCTTTTTCCCCCTCCCCGGGGGCCAAGGGCTCCGGCTGCTGCCTGGCGGCCAACGGGCCAGGTAGGATTTCCGGGAGAGGCTGCT
>chr1_36930116
GGGGCGGAGCTCAGAGACCGGGTTCCCGCTGCGCGTGATCGGGCCGTGGTGGTTGTGTGCCCACGTTTAGCAGCGTGCTGGGGTGCTGTATAAATTCTAAAATGCCACTTTTTGGAGGGC
>chr1_46713422
GGGTGATACGACGGCAGCGCGGCGGGAGGTTCGATTGACCCGGTCTTGGCGGGTCGGTGAGTCTTGGCGGCTGTTAACGCGCGCTTTGGGAACAGGAAGGTTGAGAGAGAGGTGCTGGGG
>chr1_54519078
CTGCCCCGCGAAGGGAAGAAGTCAGGAGGCCCCGCTTCGCGCTAACGCTTGCGATGGTTGAATTCCCCTCCTCACGCCAGCCTAGGAGAAGAAGTTCGTAGTCCCAGAGGTGAGGCAGGA
>chr11_18343637
TCCGCTCTTAGTGCGCGGTGAGTTCCCCGGCGCTAAGCCGGGAGACAAGATCCGATCTACTGAGAGCTGCGAGGTACTGCCCTGGATGTGGTGGAGCTGGGCTGGGACCTCCGGGCTGCT
>chr11_73693999
ggtggggcctgcggggcggggccgggccTGCCAGCTCCTACTTGGGTGCGGAGACCCTGGAGCAGCCGCCTTTCCGCGGGGACCGCCCCGCCTAGGGTTCTCTCCATGACTTTCTCCACT
>chr11_89956212
TCGCGAAGGTTCCTGAAACGCAACGGATCGTTTCCGGAAGCCGGTAGCCGCCTCAGTCGTCAGACCGGTGCTAGCGACACGGGAGTGGCAAACGCATCCTCTTGCCGTTCCCGGTGTTTG
>chr12_104324219
GAAAAGCGGCCCGACCTGCTTGCGGTGTAGTGGGCGGACCGCGCGGCTGGAGGTGTGAGGATCCGAACCCAGGGGTGGGGGGTGGAGGCGGCTCCTGCGATCGAAGGGGACTTGAGACTC
>chr14_92588348
CCCTGGTTCCTCCTCGTCTCCGCCGCTAGTCTCCAGCTCCAAAATGGCGGCTGCCACTGTGGGGCTTCTGCCGGCCGGTAGTCCCTGGCGCTGCTGACCCAGCATCGGCTTTTCTACGTC
>chr16_15736468
ACTCCCCCCTCCCCGGCCGTTTTGCATTCTCCTCGGCCTTTTAGCAACACATAGGGTGTAGTCTCAGGGTTGACAATGTCTAGGGCTTCAGCCACTCTCACTAGTAGTTGTAACGCGACC
>chr16_2732339
GGAGGCTGGGCCCGCTTCCGGCGGGAGCGGAGCACGGGGTGATCTGGGCACTAACGCTGATGGGGAGCAGCGGACATCAGCCTCGACCTCCCACGAGCGGTGCACGAGCGCCTGACCCAG
>chr16_29816828
CCGCTTTTTGCGTCCTGCAGGCCACCGTCCTCCCCGCCCCACCCCAGCGGTGTATTTACAATCCTGCGCTGAGTCGTTCCCCGAAGATGGCGCCCAGTGGAGTCGCCTGCCTTGCTCGCG
>chr16_56716380
GGGGCCTCTGCGCCCGGCCCTCTTCCCGGACTATAAAGAGAGCCGCCGGCTTCTGGGCTCCACCACGCTTTTCATCTGTCCCGCTGCGTGTTTTCCTCTTGATCGGGAACTCCTGCTTCT
>chr17_41132096
AGGCAGCTGCTGGGGGCGTCCCCAGGATCTAAAGATAGCGGCCCCTGCCTGGAACTCTAAATGCCACCCTGGAGCGGGAGCCGCAATGGCACGGTGAGTGTTTCCGGCTCCGGTGCTCCC
>chr17_53046018
AGACGGAGCACGCCTCGCGAGATTTGACCTCTCGTCCCTGAGAGGCGGGTGGGTGTTAGTTCAGAGGGTTATGGGAGGGCTCTGGCGTCCTGGATGGAGGTGCGTTCCTTTCTGTGGCTG
>chr19_1605687
GCGGTGCTTTCTGGCCACGTGGTCTGGCGGCCGATTGTGCTTCTGGGCTCCGCGGGGCTACCTGCCAGTGATTTTGTGCGCCTAGTATGTGCCAGAACGTTAtttacaatgaaggaaact
>chr2_178257374
CGGCGCATCCCGGCAGCCACCGCGGCGACTTGGCGGCGGGTGCCATGCGTCTGGAGCTTCACATTCTCTGCCCCCCACCCACCGCGCCGGCGCTCCCTTGTCACGCCTCGGGAAGCGCGC
>chr2_74375267
TGCAGCGCCTGCCGACCTCGGGGCCCCGCCCTCTGCCTTCGCTCGCGCCGCTCTCCTTCAGTCTCCCCAGGGCCTGTTTCATGGATAGGGTCCCCTTGCCCGCGTGAAAGTCTCATTCCT
>chr20_32700029
CGCAGGCGCATTTCCAACGCTTGGAGGAGAGGGCGGGGTGTCGTTTCCTTTCGCTGATGCAAGAGCCTAGTGCGGTGGTGGGAGAGGTATCGGCAGGGGCAGCGCTGCCGCCGGGGCCTG
>chr20_34330160
GAGGGCTCTGTGAGGCCCCGTGTGTTTGTGTGTGTGTATGTGTGCTGGTGAATGTGAGTACAGGGAAGCAGCGGCCGCCATTTCAGGGAGCTTGTCGACGCTGTCGCAGGGGTGGATCCT
>chr20_45318503
AAAACGTCGGACGCGCTTTGCTCTCTTCAGAAGTCTCTTCCGGGACAGCTGTACCCTCTAGTAGTCTCTTTTTGGAACTCCTCTTCCCCTGACTCCTACATTCCCCCCAAAATGTGCTCA
>chr20_47835745
GTGTGACGCCATCAAGGGGCGGAGCTTTTTAGGTAAGCAAATTCCATTGTCTCCGGCCTCAAAACGGTGGCAGTATTTGAGGAGGGTGGAAGGGTGAGAGAGTCTAAAGAGTTGCATTTA
>chr22_19842627
CCGCGCGGTGGGTGATGGGAGAGCGCGCCCATTCCCACGCCGCGCCAAGTGCCACGGGATCAGGTGGGGCCGCGTGTACAGGCGCGAGACGGTCGGGCCAAAGCTGCCCCTCATGATCCC
>chr22_20850498
TACCCTCATTCCTCGActcacttcctcctgcccttcctcactatctccctccccgctcatatcctccctctcctttcctcattcccttcttcactctcttctctcctctcttactccccc
>chr3_152552559
TCCGCCAGCTATCTCGGCAAAGTGAAGTTGCTGACACACAGGAAACCCTTCCGACCGCTTAGAGCCTTCTGCCTACAACCCCAGAGCCGACCAGTCCGTAGCAGGAGCCTCTAGGGCCCT
>chr3_180319802
CTCGATCTCGCGAAACCGAGCGAGACTACGGAAGGCCGAAGGATTGGGCTCAGCATTGCTTGGGCTAAAGGCTGACTAGGGCTTCCAGGAAGTGATGTATGTGAGAAGTTTGCTTTTTAA
>chr3_33840124
TGGAGCTCCCGGAAGTTGCCGGACCCGGAACGCAGGCGGAGCGCAAGTCTGTCAGCCAGTCAGTCCGCCAGTCCGCCAGCCCAGTACCTCTCTCTCCTCGGCCCTCGTAAGCTGTCCGCG
>chr4_120988158
CGGTTCGCGCAGGCGCAGTTGGTGGACCTGGTCGCGCTGTGCCGGGTGTGACACTACGGTAGGTGTAGGTTAGGATGTGTCTTCTGGTCGTGGTCTACTAGTTGGGGCCGAGGGAAGAAG
>chr4_123843266
ttacggcaatttccgaatgtcgcacagtagaaagtggaccagcaaccagggttgcagatcccaaagtccgggatcttcaccatttcacccaaccgccTTAGAGACCTCCCAGCAAAAGGT
>chr4_1283431
GGTTTCCACCTTGAATTCGCTACCGGGTTCAGGCCGCAGACGCCGGAGCTGGGGATGCTCCTGGCCCGGGGCGGGCCGATGGGGTGCGGGCTGCGGCCCGGGCGGGTGGAGCTGGGGCCG
>chr4_15683468
TAGGCCGGAAGTGGTGTTGCGGAGGGAAGTGTGGGGAGAGCAGAGGCGCAGCTCTGCTGGAGAGACCTGAGGCTTGCAGCGCTGGGCCCGGCCGGGTCGCTGCGGCTGGGCTGGAGGTGA
>chr4_164088126
CTTTCCGAAGAGCGTGTGACGTATGTGGCGCGACGGCGCGACGGCGCTCGCGGGGGCAGGATACATGCGTCATATCTTCGAAAATCAGGATTAGGGggtcgggcgccgtggctcacgctc
>chr5_158636772
AGCCAAGCCCATACAGCCCGGCTCGGGTGGCTATGGAGAGGCGTACTGCAGAGACACCTGGACGCGCACTGTGACAGGCGCCATTCTGACACACGTGCTCTCTCACTCCCAAACACCACG
>chr5_34839495
GTTCCGGGGCGTGGTTTCTCCGCCTTGAGCCAGGTGCCCTTTGCGCACTCGCGCGTTCTCTTAGAGCCTCCGCGGCAGAGAGGCTCTCAGAGCTCGACCTGCGGCGTCAGGGCTTACAGA
>chr5_43484464
TCCCCAAGGGGGCGGTGAGGAGCCGCCGGTCGGCCAGGTCGCCCGGTCCCTCAGTCTGGTGAAAAGCTCCGTTGCCCACCCTGAGGGCTTCGCGGAAGGAAGTTGGCCGTATCGCTGCAC
>chr6_26235211
CCAATCATCACTCAGCGTCTCTCTATATAAACCCTCAGCCTCCCTCGTAGAGGACATGCTGTTCTGACAGTTTGAGATTACTTATTGTCTTTTCTGGGAAGACAAAAACATGTCGGAGAC
>chr6_27775940
AGCCAATCGCACAGCTTCCTTTTCGCGCCCAGTAGAGGCTATAAAATGTACGTTTTTCTAGTTTCACTTCAGTCTTTCTTGACCGTATAGATAATAGGCCTTTTGCCATGTCTGGGCGTG
>chr6_32806515
GAAAGCGAAAGCTGCCCGAGCCCTGACGCCCGCCCTGGCCGAGCGTAGCTGGCGGACCAGAGCCGGTAGCGAGGTTGGGAGAGACGGAGCGGACCTCAGCGCTGAAGCAGAAGTCCCCGG
>chr7_128379085
TGGCGTGGGCGCGGCCGTGTGGCCGCCACGTCCCCATTCACAGCTCATGACTCTGCTTCCACAGGGCTTCTTAGACTATCCTGCTAGTTATCTTCATTCCCACAAGACCACCAGGGCGGA
>chr7_21467685
gcccgcgccgcgcgccgccgcTGTCAATCAAGGGCGAGTCAGCCGGGCTCGGGCGGAGAGAGGAGCTGCTACGCCACAGCCCAGCGGCGGCCATTCGCGGAAAAAGAGGCAGAGCCTGTG
>chr7_26904172
TGCAGCTCGCTGGAGATTCAGTGACTTCCTTGTTGTGAGCCCCGGCCCGGCAGTGTCCCGACTCGTAGCCCCGCTGTTCTTAATCCGGGCCGCTAGCCTGAGTCTAGGTCGCAGCCGCAG
>chr7_43622712
cggggccggtcgcggggcgcggggcgggCCCGAGCTACCGGTAGTCTGCCTGCCGCAGTCCGAGCGCCGCGCTGGGGAGAGCGGGTGTTTGAAGGCTCCGCGGACCGGCACTAGGAGCCG
>chr7_97601742
CCAGGAAGAAGAACCCGCCTCGCAGCGTCCTCTTCTGGCACCCCAGGGTGGCCTTGTTGTCTGTTTCCCGGCCGAGTTTGTGTTTTGCTGGCTCGCGGAGTTTTCTCCTGGCTACGGGCG
>chr7_99097516
TCTCGGAGCCGGCTCAGCGCCTCTTCCGGTCCAGCCACCTCCTGGTAACGCAGCTGCCTAAAGTGCAGTCGAGAAGTTTCGGGGTCCGGCGAAGCCGCGGGATAGTTGGGCTCCCAACTT
>chr8_19674996
AGTAGCCTCCCCCgcggtggcggcggcggcggcggtggctgccgtggcggcTGAGAGTCCAGAGCCGGACGTTCCGGCCGCTTCGGGCTGGCGGCTGGAGAGCGCTCGGGTCATGTCTGC
>chrX_153719282
CGCTGGGGCGACCCGCTCTGGGAGGGAGCCCCAGGCATTCCCGATTACGCTGCGACCTCTAAAGGCAATGGGACAGAGGGTTAGACGTTAGCAGGGCTGGGTGCCCGGGGTTAGGGTTTT
>chr1_100503691
ACGATTGTGACGCGCCGCCGGAGGCAGGCCGGGCCCTCAAGATGGCGGCGGGCGCCCAGAGCGGCTCGGCCCGGCAGTAGTGGTGGGACGGCACTAGCTGCTGGGGCCTGCCGCCCCGGG
>chr1_150898866
ACCGGAACGGCACTAAAGGTTTGCTTCCGGGCGtttcttttgcttccccttccctctttcacgcttcctcccctccccctcctcccttatcccttcgctttcgctcttttccGTCGAGGC
>chr1_1510381
ACGTCATAAGGTGTCGCCGCCGCCTTTGGGAGCGATGCGAAACGCCGCGCTTGCCGGAGATAGCATTGAGGGCCCTTCCGCGGCCCGGCGTTTCGTCTCTTGGGACGATTTTGTGCGTTC
>chr1_161087887
GCTGGGTTTCCGGCCGGCGCAGCTCAGCCCCCGCCTTGCGTCACGTCCGGCCTGCGAGTTACCGCCCACTCGCTGCGGCGCTTCTGGCTCCAGACCGCCCTCCGGATCGGACCCTGCGAA
>chr1_28241058
GCGAGCACCCCGGGAGCTGACTGGCTCCGCCATTCGCGGGAAGGCGTTTGTGGTGCCAGAGAAAAGTAGCCAGAGCGGCGCAGTGGCGGCCGCGTTCTGTGGTTTTCCGCTATTCCCCCA
>chr10_89264528
GCTTCCGGCCGGCGGCCCTCGGGATGCGCTTCGCTGTTCTCTAGGAGGTACCAACCTCTGGCGGTGGGTCTTGCGTCCCGGCGGAAAGCTCCGAGGAGTCCTGTAGACTTGTGGCTCGGG
>chr11_61197644
CCCGCGCAGCCGGTTTCCGGTGCAGGTGGGGAAAATGGCGGTGTCTACAGTGTTCTCGACTTCGTCGCTGGTGAGGAGAGAGAACGTTCTAGCGTCCGGGGCGGGCGGCAGCGGGGATTA
>chr11_74660101
TCCCGGCCGTCGGTTGCCGCCTACACTGTCTGCCGTCGCGTCGCAGTTACTAAGGCGTGGGGAAGATAGCGGCAGGCACCGCAGTGGAGCGGCTCCGAGATCCCCGGGGGGCTCGCAGGC
>chr12_112847408
GGAAGTGAGACTCGCACTTCCCATGATTGCTTATAGACCGGAAGCCGGGACCTTAATTCTCTTTCCCATCTTGCAAGGTAAGAATCGCGGGCCTGTCTGCAAGACTTGAGTTCAGGACTC
>chr12_4648081
AGTCTGGTTTTGGGCGGGAATTGAAACCGCCGCTGAAGCCAACAAGAATTTGAGAACTGTAAATACCAAGCCTTGAAAGGGACCATGGTGCGGCCTGTGAGGTGGGTAGTTCCTGACATT
>chr12_46766558
GTCCCGCCCACTGACGCGTCCCCGGGGTGCCGCTATAACCCGCCGCTCGCAGGGCTGCTCCACAGCCGCGCGACGCCGCCGCCTTAGAACGCCTTTCCAGTACTGCTAGCAGCAGCCCGA
>chr12_57039752
CTCAACGGCAGGAGAGCAGGCGGCTGCGGTTGCTGCAGCCTTCAGTCTCCACCCGGACTACGCCATGTTGGGGTTTGTGGGTCGGGTGGCCGCTGCTCCGGCCTCCGGGGCCTTGCGGAG
>chr14_31496225
GCAAATAGCCAAGATCCTCCGGCTGTGGTTACTGATTCCTCGTCTCTGTCTTGAGCCTGGGCTTTGGTCCCATTTCTATGCGCTCGGTCGCCCGTCGTAACTTATTCCACTTTGCGTCCC
>chr17_35306307
TCCCGCGCGCCTCCCGGAAGTGGCCGGTCCAGAGCTGTGGGGTGGCCTCCGCGCGGTCTCTGGCGGAGTCGGGGAATCGGATCAAGGCGAGAGGATCCGGCAGGGAAGGAGCTTCGGGGC
>chr17_57604916
ATAATACAAATTACCCTTATCTAAGTGCCCCAATATTGTACCTCTTGTGCTCTGGTTATCATATTCCCACAGCTCTGGGTGTTTCAAATTAGATGTGGATTCTTCCACtttttttttttt
>chr19_14629604
CAGTAGGTCGGGACCCACAGCGAACTTGCTGTTCCAGGAAGGGGTGGGGCCTGGGACTACCCAGTCCTTTCCCCGGGAGGCGATGAACCTGCTCGCCCTTGTCTCGTGGGGCCTGCGGTG
>chr19_59055337
AGTAGGCGGGGCCAAGACCGAGTGAAGGGCTGTGTCCAGGGAGAGGGGAGGAGAGTCTCCATCCCAAGAGGGAGGAAGCTCCTGTGTGAGCTCGGGTGCTGACTTTTGGATTTTAACCAC
>chr20_1306054
GAGCGCATGCGTTTCGCCCACCCAGGCCCGGGCGCGGTTAGGGGTGACTCCCACGATCCCTAGCGGCTGCAGAGTGGAACATGGCGGCCTCCTTGCCGCTTGCGTTACCAGAGTCCACCC
>chr21_33031990
ATTGGTTTGGGGCCAGAGTGGGCGAGGCGCGGAGGTCTGGCCTATAAAGTAGTCGCGGAGACGGGGTGCTGGTTTGCGTCGTAGTCTCCTGCAGCGTCTGGGGTTTCCGTTGCAGTCCTC
>chr3_12883035
CCTGCTAGGACCCAGGGGTTACGACCCATCAGCCCTTGCGCGCCACCGTCCCTTCTCTCTTCCTCGGCGCTGCCTACGGAGGTGGCAGCCATCTCCTTCTCGGTAAGTGTTAATCCGTGG
>chr3_143690901
GCGACCGTCGGGTCCCCGCGCTCCCTCCCCCTCCCGCTCCTCTATAACTTGGCTGGCGTGGAGGAGGCGCCGCCGGAGTCGGAGGGCGGGGAGCTAGGAGGAGGGAGCTCGAGAGTTGTG
>chr4_100484751
GCCTAGAAGGGATAGTGGGCGAGGCTCCGCCCCGTGGTGGGGCGCTTTCCGTCGGCGTGTGTTTTGGGGTTGCCATCGGCCCGTAGTATGTGAAAAGTGAGTTTGCAAAGAATCAGTGGG
>chr4_125634597
ACCTTCCCCCCTAGTGGACGCTGCGGGTGATCAAGTGGCCCTGAGGAGCAGGGGCCTGAGACCCAGTCAAGCCTGCTGTCAACCTCCATCTGATGGAGGCCACGTCCTTTTCATGAGGCT
>chr5_131892676
TTCCCGGCGTGCCCCAGGAGAGCGGCGTGGACGCGTGCGGGCCTAGAGGCCCACGTGATCCGCAGGGCGGCCGAGGCAGGAAGCTGTGAGTGCGCGGTTGCGGGGTCGCATTGTGGCTAC
>chr6_105405519
CCCCAACTTTAATTGAAAGTTATGGGGGGGAGGGGAATGCACATTGCAAATAACGCTGGATTCAGTGCTGCCCCATGTGCCTTAACTAGTAGCTCTAAACCATCTTCACGATTTCTCTTT
>chr6_109704342
AGCTGAGGCGCCGCCCGGATCAGAGCCGCAGGGCGTCTACTCTGTCACTTTCCCAACCTGACTTTTCCGGATTGCTATTTCAGACGGCGGTTGCAGCAGCCGACCTGTCTCAACTCCACC
>chr6_126307705
GAGAAAGAGGGACCTAGCGCGGGCCGCGCAGGCGCACGGTGGGCAGCTGCAATGGCGCTGTCGTGTACCCTTAACAGGTATCTGCTCCTCATGGCGCAGGAGCATCTGGAGTTCCGCCTG
>chr7_100487476
CAGCTAGCCTGCCTGCGGGCCTCATTACGCAGGCGCGAGCTCCGCCCGGCAGGGCAGGGCTAGGGGTTGGCCTTTGCCTTGCGCCCGCCTCGGAGCTCGCCTGTTTCTTGCCCTCCAGCC
>chr7_138916009
GTCTCCTCTGTGCGCATGCGCCCGCTCAGCGGCCTGCTTCTATTTATGTGGGGGATCCAACATGGCGGCCGCGGCGACCCTGGCGATGGCGGTGAAGCCCATCAGAACGTAGTAGCGGGG
>chr7_25164883
GCGGAGCGAGTTTGGTTGCACTTACACCGGTACTTAAGCGCGGACCGGCGTGTCCTTGGACTTAGAGAGTGGGGACGTCCGGCTTCGGAGCGGGAGTGTTCGTTGTGCCAGCGACTAAAA
>chr7_44646018
GCGCCGACTGCGCAGTTGCAGAAGCCAGGGCCAGCTGGAGCCCAGCTGTTTGCTCCGCTAGAGAGATGAGGTTGTCTATGGACTTCCAGCGGCTTCTGCTATCATAAATAATTTCTGAAA
>chr8_124084973
GAGCTCAAATTTCCCGGGCCGGGAGCGCTGGGCCTGCCGGGAAGGCGCTGGGACGGTTACCCAGCGGGCCGCCGGCGGTCGTGGGCAAGCTTCGCCATGCAGAGCACTGACCTAGGCAAC
>chr8_134309503
TGGGAGGGGCGAGGCGCGGGGGCGGGGCCGCGGCGCCTATAAAGTCGCCCTCCGCCCGGACGTAAACAAACCTCGCCTGGCTCCCAGCTGGTGCTGAAGCTCGTCAGTTCACCATCCGCC
>chrX_71497070
TGAAAATCCGGCGCGCGCAGTCTCCAGCCCCAATTTCTACGCGCACCGGAAGACGGAGGTCCTCTTTCCTTGCCTAACGCAGCCATGGTAAGCCGTTTAGTTAGCGAGCTCTTAGGACGT
>chr1_149982843
CCGCCTTTAGCGCCGCTCCCCAGGCTGCGGCCAGTTTGGCGCTTGCCCCGCGCGTGACCCCGTGTTTTCCCGACCCGAGTCCCTAAAGCTCCTGGTCTGGAGCATTCTTGAACAGGAGTT
>chr1_176176638
CGCGCGCCTGCGCAGTCGCTTTTCGAGAGTTTCCGCCCGCTACGTTCCCGTCTTTCAAACCACCCCACCACCTATACCATTCATTCCAGTCTCCTCAATTCTTTCACTGTATTAAGACGG
>chr1_182808490
CTCTGCGCATGCGTACGCTCGCTGGCCCCGCCCCCTAGCGCCGCGGTCGGAGCCATTTCGCCGATTCCTCCATGCGAGTTGCTGTGCGTTTCTCTGTTGTCTCGGTAGAAGGCCAGAGTC
>chr1_197872010
GCGGGGCGGGCAGGAGGGAGTCTCACCGCGCAGGCGGCAGCGTGCAGCTCCGCGATCTGTCGCTCCGCCGCGGTTAACTCTTCGCTCACCGAAGGCCTCGCCGCTCTCTCCGGCCTACCG
>chr1_224301690
GGGAAGGGGTACCTGGAGGAGTGGGGAGGAGCCTGTGGGATAACAGGCGGAGAGAGACTCACAGGGTGCCTTTCAAGTGGAAGTCAGGGAAGATCATGTAAACCTCAAGAAAGGTGGTCA
>chr1_244815818
TGACCCTAAGTTTTCCAAATGCTTCCTCACCTTTTATTTGGCAAGGGGAGTGGTGGGGAAATAGAGGAAGACGAGTTACTGGTGTGGGATGAGGTGTAACGTGCATCCAATTAATCCTCA
>chr1_86047040
ACTTGGGCGCCTCCAGGGGGCAGTGGCAGGCAGCGGGGCAGGTGGAGAGCGCCTGGAAGGGGGAGAAGATACGCGTGAGACTCGGCGCGGTGCGCAGGAGGGGCGCCGCGGCTGCCGCAG
>chr10_25240885
CCAATTGGCTCCAGAGCCCAGCTTGCTGTTGCTCCCTTTTACAGACAAGCCATAGGTCACTCAGGAGCCGCCAGCGTGTCCTAGAGCTCCTGCAGAGGCCTCCACTGCCAGAGAGCCCCC
>chr10_91461414
GCCCTGGCCGCCATTGTTTGAATTTGAAAACGGTAACATCGCAGTGCTGCTCGCGGGTCTGGCTAGTCAGGCGAAGTTTGCAGGTGAGGAGGTGACCCGCGGGAATGTGTGGGGAAGGAG
>chr12_4382953
agCTAACTGCCCAGCCAGCTTGCGTCACCGCTTCAGAGCGGAGAAGAGCGAGCAGGGGAGAGCGAGACCAGTTTTAAGGGGAGGACCGGTGCGAGTGAGGCAGCCCCGAGGCTCTGCTCG
>chr12_51442126
TCGAACGAACGCGACGTACGGTTAACTTTGACCCAAAGACAACCTCTTCTCTCCCGCTTCTCTCGCTGTGAAGATGGCGCTCTCCAGGGTGTGCTGGGCTCGGTCGGCTGTGTGGGGCTC
>chr13_25497174
CGTTGCCCGGCGGGGGATGGACTGCGCGCCGCCTTCCGACCAGCAGCGGGCCAGTGGTCGACGTAGGCGGGCGGCGTGGCGGGGCGGAAAACCGTTTCCGGGAGAGACCTTCCGTGGTGG
>chr15_78730333
CGGAGCGCTGGGGAGGCTCCAGTGGGGGCGTTGGCGTGGCTAGTTTGGCCTTCGCAGCGATCCGTTACTTAGTTGCGGCCTTAAGTTTTCTATTGGGGTCATGAATTCGAGCGGTGTTTG
>chr16_30759450
GCGGAGCTTGTTGTCACGTGGGCTTGGAGGCCTGGAATGGGACCCGGAAGTTGGGTTTACTGGGAAACGTGATCTCTGGGTGGCGGGGAAGCAGGACCTTCCCGCGCCTCTAGTTCCCAG
>chr17_38975426
cgtagccgccgccgaaacttccgccgccgcgtccgccgcctccgGAACTAAACGGGGTGAGGTCACATTCGGTTATCTCTAACGTTGGAAAACGGTGGGTAGCTTTCCAGTTGCCGTTAA
>chr18_29671854
ACCGCGGGCGCCCAGCTGCTTACGTCACAACCCGCGGAAGGCGCCGTGCGCCGGTTGCTATACAGGCCGCACTTCACACCCCGTGCCTCCCCGCCTCTCCTGGCTCCTCCGCCCAGATCC
>chr19_14629209
TGGCGGGCTCTGGAAGCTTCCGCCGGACGGGTATATAGAGTCCGGGACTGGTCGGCGGCGGAGCCGGGGGACGGCGACAGCGGGTCGGCGGGCCGCAGGAGGGGGTCATGGGTAAAGACT
>chr2_62115748
CGGCAAGGAAGGCCCCCTTCTCCGCCTCCGCCTCCTCCCGACGCCGGCGCCGCTTTCTGGAAGGTTCGTGAAGGCAGTGAGGGCTTACCGTTATTACACTGCGGCCGGCCAGAATCCGGG
>chr22_41601342
ACCAATGAGTGCTCTCGCGGAGAGCGACGGGGCAGGCCAATATGGCTTCCTGCACCTGGTGACGCTTGGCGAAACTGAGGTCTCATGGAGAAGCCCCGGAGTATTGAGGTGAGAAGGCGA
>chr22_41682546
TTCCCAGAATGCGTTGCACCCAGGTCCCTCAGCTCTTCCGGAAAGGTTTTGTTCGCGTAACTTTGTTGATAACAGGTACTGCTGGCTGCTGGGTCTCTTGGGCAAGACACAGGTATCCAT
>chr22_42949997
ATAGGGCCCGGAATTGCGGGCGTCACTCTGCTCCTGCGACCTAGCCAGGCGTGAGGGAGTGACAGCAGCGCATTCGCGGGACGAGAGCGATGAGTGAGAACGCCGCACCAGGTCTGACGG
>chr3_196064426
TTGAGGCGTTTTTCCCTTACCCGCGGAGCAGCACTAGAGGAAGGTCACACACACCAGCTAAACTCCACCATTTTGCTTCTTAGTGTAGATGCTTGAGCCCACTCGCCCAATTCCTGAGCT
>chr4_467925
CGCGCAGTCTGAGAGGAGGGGGCGGCATCCGGGATCTTCGGCGGCCTTGGCCTGTTGCTTCAGCCTGAGCTCGGTTAGGGCCTCACTTCCCTGCTTCCACACCTCAGGGAGGCCTCGGTG
>chr5_139781428
GTATTGCAGCCAGTGGCGAGTCGAGGGGGCGGGAGGCAGCAGGTTAGGCAGTGAGAAGTTAGTGGCGCTGCTGGGACGGGGGAAAGGAGACGCTTCTTCCTCTTGCTGCTCTTCTCGTTC
>chr5_140105556
GCAATTGCAGAGTGTCCATCTGGGGACATACAGCAGTGACAAGTACTCAGCCTTCCTCTAACCCCTGGAGAGCTCTTCCGCGGTTGTGCCCCCGGTTTATTCTCTCCTCAGCAGTCACCT
>chr6_2972169
CTGCCTCGGCCTCCCAGTGTTGGGATTACTGGCGTGAGCCCCGCGCCCGCCCCTGGCTGGCTTCTTTGCCGCAAGCTGTTTCATCAGCAAAGTCTTTGTGACCTGTATCTAGTCTGCTCA
>chr7_105172688
ACATCGAGAGGAAGTCGCTGTGGCACTCAGTCCTACGGCCTCCGAGGCTGGGTAGTGAGTGTGTCGCTGGCCTTAGCCAGACTCCACAGGCCACGCTGGCTGCGAATGGAGCCGAGGACT
>chr7_127291883
GGAGCCCCAGGGGCGGAGCCAGCCGCGCCCTCCCGCCTGACCTCGCCCATGACGTCCTTCCCCGCTGGCCTCAGGGGCGCACACTTGTATACCCACCTAGGTGGGCGCCGCTGTACCCGG
>chr7_42971977
GCCCGATTCTGTGCCTGTGCGCATGCTGAAAGCAGGGGCGGGACCGGGGCGGTCTTCCAGCAGGGAAAATGGCGCTGGCCATGCTGGTCTTGGTGGTTTCGCCGTGGTCTGCGGCCCGGG
>chr8_23315313
CGCGTTGAGCGCTGGGGGGCGGAGCCTGATGCGGGATGATTGGCGTCCGAGCGCTGGGCTGTTCCGTGGACCCGCGCGGCCACGCCAGTGTGCTGTGCACGGGAAATGTGGACGTGGGAG
>chr9_131709832
CGGGGCGGTGCCAAGATGGCGAGGCCCAAAGAGGTGAGGAGCCGGCAGCGGGGGCGGCTGTAACTGTGAGGAAGGCTGCAGAGTGGCGACGTCTACGCCGTAGGTTGGAGGCTGTGGGGG
>chr1_101491451
TGCACTTTACGACTAGCGGGAGGGGGCCGGGCTAGCGGGCTACTGGGCTGCGGAGACCAGAGCCCGGCTCCACTGAAGAAACCCGCCGGCTGCTGGGGCAGGGCGGCGAAAGGTCAGTCG
>chr1_110950465
ACTGCGCTTCCGTCGCACAGAGCCTGACGAAGGCTTGGGCTCCCCGCGCGGTGACCGTCGAGGTGACCTGCACCTGGCTCCATGGCGGAACCGGCCGGCACGGATTATTCCCCTCTCGGG
>chr1_1310966
TACGGAAGTGACGTATCTGGCAACGGAAGTGGAGTTACGTGGAAGGCGGAAGCGTCTAGAGCTATTTCCCCCGTTTTTGCTAGAGACCAAGGACCCGGAATAAGCACTGAGCCTGCGGTA
>chr1_150480575
GCAGGAAGCTGAGGAGGGCGGGAGATCACACCAGACAATTATAAAAGAAGAGCTGGTCCTGAAGCTCACAACCGTAACAGCCACCAGACAAGCTTCAGTGGCCGGCCCTTCACATCCAGA
>chr1_204485570
GGGAGGCCGGAAGTTGCGGCTTCATTACTCGCCATTTCAAAATGCTGCCGAGGCCCTAGGATCTGTGACTGCCACCCCTCCCCCCACCCGGGCTCGGCGGGGGAGCGACTCATGGAGCTG
>chr1_224544579
GATTCGAGGACCACACGCCTCAGCCAGCCCCGGCAAGGGCCTATCAGGGGTGGGTCGGGGCATCCGAGCGGGTTTGACGGAAGGAGCGGCGGCGACGGAGGAGGAGGATGGAGGCGGTGG
>chr1_228327541
TCCTCCCGCTTATGTCACAGCGCCGTTTCCGTCCTCCATCTACACTGCAGGGACCTAACTAACGAACGACTCCGCTAGCCCGTTCCAAACCGGCCACTCTCCAAAAACCATTAATTGGGG
>chr1_235530753
CAGCCGTACCTCACTCCGGTGGAGGCGGGACTTCCTACAGCACTTCCGGCCAGAGCCTCAAGCTTCGCTGCTGGGCAGTTGGCTGGAGGGGCTGCTGCTGGGAACACCTGGAGTCTCCGC
>chr1_236687891
GCCGAGTCATTTGACTGCAGTGTTAAACATTGCAAAGCGCAAGTCATGTGACTTCCTTTGACCGTACGTGAAACTTAAGTGATGGCTGCTTGTGATGCATACGAAGTGTTCATGCTGGCG
>chr1_78470250
AGTCATTAAACACCCTATGTTAAAAGAAGTTAAAGTTAATATACAGATAAAAGGAACGACAATTCTACTTTAGGGATTTTTTAATTTTAAGCTATTTGTCTGTTAAGTATATAATACCAA
>chr10_70748573
AAAGTGTCGCAAAGCAGAAGGAAGGCGGGAGTCCCGACTGCAAACATTGAGGAAAGCCAGGCAGTAGAGGCCGCTATGGCGAACGTTCCGTGGGCAGAGGTCTGCGAGAAATTCCAGGCG
>chr11_108368559
GACGCGATCCGTCGGCTTGATGACTCACCACTGGAAAGCGCTCCCTGCAATCCCTCACAGTTCAGACAACTAAGTCCGAGATGGAAGGCAACGTGTGACTCACGGCACACTCCTTGTAAC
>chr11_122932842
CCTTCTGGAAGGTTCTAAGATAGGGTATAAGAGGCAGGGTGGCGGGCGGAAACCGGTCTCATTGAACTCGCCTGCAGCTCTTGGGTTTTTTGTGGCTTCCTTCGTTATTGGAGCCAGGCC
>chr11_32456261
GCGCCACTGCCCCGCGCGTAGGGGGCGCTCCCCGGCCTACTTACCCTGATTGCGAATAGCGGGCTGGCTCTCGAGGCAGCTGGGCAGGTAGGGCGCGTTAGGAAACATCCTGGCCTGGCC
>chr12_21810751
GCGGTGGTTGTGGGGCCCCGCCCCCTCCTCCCTCCTTGCAGAGCCGGCGCCGGAGGAGACGCACGCAGCTGACTTTGTCTTCTCCGCACGACTGTTACAGAGGTCTCCAGAGCCTTCTCT
>chr12_69633222
CCGGGGGCGGGGACTCTGCAGCCCAGCCGCTCTGCTGGCTGAGGAAAGGCTGCGCCTCTGAGGGCAGAGGACGTTTCTTTTGTGTCTGGGTGAGGCCCGGGAGTGGGGGCCAATTTTTTT
>chr12_69979247
GGGGCCCCGCCCCCCGAAGTAGGGCGTGTGGCGTCACTTCCGGCTTCCTTCAGTCCGCTGGTCCCGAGCACGAGCTGTGAGGGGATTCACTTGTGTGCGGAACTCCTCGGAACCATGGTG
>chr12_93770529
TTTAGCTCCTCCTCCTTCAGCCCTCAGCTCCTGCCTTGCTGCCCCAATAATCTTTTTCTGACTGCAGATCTGGTCAAATCTTTGTCTGAAACCTTAGAGCCCATTACATTTGTAGTTTTA
>chr16_21610676
CAAAGGGAGCGCGCATCCGCCCGGAGCGCGTTCTCGTGTCCCGGCCCTGCCTTGGCCTCTAGTAAATGGCGGAGGTGGTTTTAATTTTTTTGAGGGCTGAGGAGATCACTTCCGAAGGCG
>chr17_11900954
CGCCCCGCCTCTCTCTGGCGTTGCAGCCCAGGAGCCTCCACCGACATGGCAGCGAGGTTCCCGAGCCAACGCCATCCTCCGTTCCTTCCGTCACTCACTCACTAATCACTGTTCCTGAGT
>chr17_30677033
CCGCCCTGAGTGGGTGGGACTAAGAGGCGCGAAGAGGTGGCAGCCATCTTGTCCGTTTCAGAGTTTTTCGCTTTCGCTGGCTGTGCTTGCGGAGCACTTTGGGTTTCATTTGTAAAGGAG
>chr17_49230647
GGTGGCGCTCACACGTTGCGTGAAGTCCAAAGAGTGCCTGACCTAGAAGTAGACTTTTCGCTCCCGCTTTGTGTTTATTCACCTTTTCTAGCCTGTCAAGCAAAAAATTTTGAGTACCTA
>chr19_12035909
TATTTCATCCAATCAGAGGTGCTGGGGCGTGGCACTGCCCACAGTTCATCCGGAAATGGAGGGGGTCGCTTTCCTCACCTTCCTCGCTGCGCGGGCGGCGGTTGGTAACCGGTCAGACCA
>chr19_12175543
CAGAGTCGCCGGGGTGGGGCCCGGCCAACTGTTTATCCGCGGGTCACATTGCCGTTCGCCTCAGTCTTTGGCCCCTCCCGCCGGGTGAGGTTGGCACCCCGTTTTTCCTGCTCTGAGAGG
>chr19_41283932
GATTGGCTGAGCAAGTGGGAAGGGACGTGCAGAGCTGCTTAGCTGAGCCGAGGAACGGATTTAGTCTGGAGTACGGGGGGCAGAGTCGAGTCTCCGGATTGGATCGGAGCGGACTTGGGG
>chr2_131851373
GAGTCGAGCACACCCCGGGTGACCGCCACTACGGGGTCGGAGCGGGGCGGAGCTCAGCTCACAGATTCTTTGCCAGTGCGGAGGCTGCGGGCgcccgctcaggagtgcagattttagaga
>chr2_178077141
CCTTGTGATCGCGCGTCACCAGAGAGAAAGGCCTTTCCCTTTCTTCTCGCGCTTGTCCCTCATTCCCCACGCAGGCCTCTAGTTCTCCATTTCAGAATTCATTCTATTCCTGTGCCCGAA
>chr2_30454396
GGCCTCTCGGGGCCAAGCCCCGCCCCCGCCCCTATAAATACGGCTTCCCGGGCTCTTTGTGGGGCTGAGTGCTCAGTGGAGAGCGGGGAGTTGTGTCCACCTTGCCGACGTCGCTAGCCG
>chr21_19191671
GCGGGAGAGGGCGGGGCCAGGCGCGCGGCGGCCGCCTCTGCTGCGGCCGGAAACAATAGTGGAGGAACCCGAGCCGCACGGAACGGCGGTGGTGGCCCGCGGAGCCGGACGGTAAAGACC
>chr22_18121547
CGCCGGCCGTGACGAAGGCACGCCGGGGTGACCTCACCCTCCAACATGGCGGCGGCGGTAGATTAGGGCCGCGGGTCGGAGCACTCACCGCCGCTGGGGGACCCTGTCGGAAGCAACTGC
>chr22_24372869
TCGTCTCGGCCCTACGTGTAGCCCCACCCACTACAAGTCTTTAACCCGGTAGTGGCCCCACCCTGTCTCTTCCCTGACCCTCCTGCTTGGCGTCTGGTGGATTTCCCTCTCCTCAAGCTT
>chr22_24951970
CGGGCCCTGCGCGCAGCATTTTGGGAAAGAGTGGAATTCTGGGTGTTAGGCCCGCCATTCGCTTGACTCACGCCTTCGCCGTAGCATCTTTCGCAGCGGACCGAAGAGAAGAAAAGTAGG
>chr22_39378404
GGAGGTCACTTTAAGGAGGGCTGTCCAACTGCAAGGACGCTGTAAGCAGGAAGTGAAACCACAGAGCTTCAAAAAAAGAGCGGGACAGGGACAAGCGTATCTAAGAGGCTGAACATGAAT
>chr3_179280741
ACCCTAGTGATTGGCTGATAGGAGGAGCCAGCAAGTGTGGCTGAGCTCCGGGGTGTGTGGACGCCGCTTTGTTGCCTGAGGTGGGTGGCGGTGGAAGTTAAGGGAGTCAGGGGCTATCGC
>chr3_3221507
CGCGCACCGGGGCCACAGCGCCCCCTGGCGGCCCCAGGGGAGCAGACGGCGGCGCGTACCCAAGCCTGAAAGTGATGGCCTAGGCGGGAGGGACAATTACAGGCCTGCGCTCCGTCCCGG
>chr3_39196069
TCCCACGAAGGCTCCCTGGAGGAGGCAGTGCAAGCTGAGCCCTTAAAGGCATTGGGATTCTGGTAAGCAGAGAGAGGGCAGGAGAGCATTCCAGTCGAGAAGACCGGCTGCAGTAAAAGC
>chr3_43663942
GGGCTCTCCAACCGCGAGCGGTCGGGGCAGGGGAAAGGAATACGCCCCTTCACATTTCCCTCTTCCATCTCTTAAAGACCAGAACCTAATTTTCTGGTCACTTTCAGGTATAAGAACAAG
>chr3_52312814
cgcggccgcggcggagtgtagtggcggggcgggCTGCTGGCAGGGAGCGGCCGAGACGTGCAGGGCCTTCCCGGGGGATCGGAAGGTTGCGGATGCCTTGGGAGCCGGGGGCCCTTGCGC
>chr4_2470853
CAATGGGGACATGATGGGGGGCGGAGCCGAGGCCTCCGAAGCGGAAGTGGGTTGCTGTTGAGGCGGCGGCATCTTTCTCGAGGAGCTCTCCTGGGCGGCTGAAGAAGGAGCTTCTTCTCC
>chr4_25162317
TGAAATTAGCCCCGCCCCGCTGCGGCTGATTCGTCTAGTTAAACCCTGGTGTTCCTGACACAAACTTCAGGAAAGGATTTTGCACTTGTGCAGACCGGGCGAGCAGAGTAAGAAGCAGGT
>chr4_40059120
GGAGCCTTCTGGGAACTTCAGGCCACCTTCCTGAGCACATAGTCCTAGCAGAGCCGTTTATTTACTCAGTTCAAGTCCAGACACACAGCCACTCACACGTTCGGATTTTGGAGACTGCGG
>chr4_926316
GCTGTCAAGCTCCCGGCCGGGCTGACTCAAGCGGAGGCGCGCGGAACAGTCGCCGAGGCGATTCCCGCCCAGGTAGTTCAGCGCCCCAGTCCAGCTCCCGGTACCGTTCCCCACATGGTC
>chr5_135468420
GCGCCAGAGGCGGAGTGACCGCTGCGGGACCGAGGGAGGGGTGTCTTGCCCGGGCGGCTGAAAGAAGCCTCCGCGCCGGGCTCCGCGCCGGCCAACGCCGACTTCCGATCAGCTGGAGGC
>chr5_56205301
CGCTCTCAGTGTTCCTGGCACCGCCTGACTTCTGTTGCTCTGGGGCTTCGTCCTTCCCCTTTCCTGACCTCACCTCTCTGAATGAGAGGCGCGTAGAGCTGGAAGGAGGTCCCCTTGACC
>chr6_126102935
TATGTGTTGTATGTGCATAGATTATTTCTGGGAGATACAGAAGAAGCTGGTAACACTGGTTACTTCTGGGAAGAAGAAAGGAGTGAGTAGGAGGATGGTTTTCACCATACCCTTTTGTAC
>chr6_26056701
GAGCACCAATCAGAGCGCGCCTGCGCTCTATATATACAGCGGCCCTGCCCAGGCGCTGCTTCATCGGCGCTTTGCCACTTGTACCCGAGTTTTTGATTCTCAACATGTCCGAGACTGCTC
>chr6_28104728
GCTGCCTAAGCACTTGGGTTCCGGCCTGGAAGGAGGCCCAGGGCTCCCACAAAGAGAAATAAGGGACCTATTTGGATGGATCCCAAGAAACACTGTCTGGCATCTGATTTGAACGAGGCT
>chr6_30524488
GAGGGGGCGTGGACACGCTGAGGCTATACTACAAAGCCCCGGGCTTGACCTTAGTGGAAAGCCGAGACTGCGTCCAGGTTGCTGGACTACACCGGGGGCACGGTCAGAGGTCTTTAGGGG
>chr6_31165002
GAACCGCAGCGCTCTGGGTCCCTCCCGCTGGTCTAGTATCATTTCAGTGAACGTCACTCTACAttttttgtgtgtgtgtgagatggagtctctgtcgcccaggctggagtgcagtggcgc
>chr6_79788352
GATCTGACGCACACGGAGCCGCAGCACAGGCTCTATTCAGCGGCGCTGGCTGGAGCTGAGATGGAAGTTAGTTTCTATGTAGCAGAAATATGAAACAAATGAAGCAAAACTGCCCAGAGA
>chr7_105161942
AGCATTCACCCAGCTTGAGGGCTGGAGAAAGCACTCTGAGTCTGCAGCCCGTCCACTCCTACTCTGGGAAATGCATACAAAGCAAGCAGTCCCCAGAGCCCGCGTGGCGCCTAGTAGGCT
>chr7_39606009
CCCCGCCTTCGGACCGGAAGGAGTTGTTGGCGCTTCCGGTGGCCTGCGACCCCGTAATTGCCTCGGTGATGTCGTGGGTTCAAGCAGCCTCCTTGATCCAGGGCCCTGGAGACAAAGGGG
>chr7_5463874
ctcctcccttttccttctcccctcccccAGCGTCTGGGCTGAGTGATCAAAATAGAGGAAGATGGTTGTCGCCGCAATCCAGGGCTTTGCAAGGCGCGGTTTAATGGGCCGCCTGTCAGC
>chr7_99746297
CGCCCCTCAGTGCCTGAGCGAGAGGAAGACGCGGGAGCGTCCGAGGAGGGGAGGATCTGGGAGGGGCGGGAGTAGGCCGGGGTTGACCGTTTGGTCCTGGGCGCACTGTCTGGAGCCAGA
>chr8_101571950
TGGCCCCTCCCCTCCGCCCGTCACCGCCTCCTTGAAGCTGCCGCTGTCGCTGCTGCTCGTTCGAGTCGCAGGTACTTGGCCCGGGGCCTGTGGGCAGCGCCTGGGCTAGAGCCACTTGAT
>chr8_117768179
GCGTTCGAGGGGCGGAGACGGAAGGAGAAGCCAAAATTGGGCCCCGCCTCCCTCCTGTTTTCCAGTTTTACCTTCTTTCCAGGCGGTATCCTTTGTGCATGCCTACTGTACATTTTCGAC
>chr8_141522253
CGGCGCTCAGTTTCCGGCCCTACCCGTGGGCGTCGGCGCCTAGTGGCGCTCTTCTCATTTGGGTTCTTTGGGGGCTCTTTCACCCGCGACTCCCTACTCCCGGCCTGCCTTTTTCTTGTC
>chr9_2015373
ATTCATAATCTAGTCCTCTCTCCCTCTGTTTCTGTACTCTGGGTGACTCAGAGAGGGAAGAGATTCAGCCAGCACACTCCTCGCGAGCAAGGTAAATATAACTTACAACTCTTTTCTCCT
>chr9_88555744
TCTTAGAAAGGTGACGCGAAGGCGGAAGGAAACCGTGGAGGTTTGCGTAGACCTTAGTGGTTGCGAGCACGAACGAGCAGCCAAGCTCCGAGAGCAACAGCGTGCTACTGCTGCCTGACA
>chr1_109506095
AGGCCAATCAGCGGCCCGCAACGGGGGAGGGACACGCAGCCGTCAGCCGAACAATTCGATGACGAGGCCCAGGAAGCACGCTGAAACCCTGGGCGGCGGCAAGCTGTGCGACCTCTTCTG
>chr1_109969043
GGGCGGGCTAAAGAGGTCGCGGTCGCACGCGCAGTTGGTCCTTAGTACTGCGGCCGTGTGGGTGAGTTGGCTGCCGGTGAGTTGGGTGCCGGTGGAGTCGTGTTGGTCCTCAGAATCCCC
>chr1_155533040
AGGCCGCGGCGGCTGCGCGTTGAGTCGTTTCCTGCCGGTTGACCTGAGCCTACTTCGCAGTAGCAGGACCGCTGCTGTGGAGCTGGTCGCAGGCGGTGTGTGCCGGTCGCCTAGTCAGGA
>chr1_156183123
GTCCGCGTTGGGGGCGGGGCAGTCGGACGAGGCGACCCAGTCAAATCCTGAGCCTTAGGAGTCAGGGTATTCACGCACTGATAACCTGTAGCGGACCGGGATAGCTAGCTACTCCTTCCT
>chr1_16971172
CGAGCGTGCGCGTGATTTGGCCCTGAACGGACGCCGTAGCCGAGAGGTTGGGCGGATGTTGTGAACCGGGTCGCGGCGGCCGAGGCTCGGGGTGAGTGAGGGGCGGCAGGGCTCTGAGCC
>chr1_17185887
AGCCCCTGGTGGCCACCACATCTCCACTGCAACTTTTTAACGTAGGGTCCTGTTTCTATTTCATTTCCTGGGGCTAATACAGGATCAAGACTGCTCAATGGGGAGCATGGAGAGGAACAC
>chr1_174967858
cctggtggctctttcatgtcattgtcctccccactatgctcattaacaccatgggctagtttttaaatggaaccacgcaatatgaactcttccatgtctggcttctttccctcaacttca
>chr1_201924407
TGGCCCTGCCCACGTCCTCAAAGGCCGCGAGTCCCGGCTGTGTGGGCGGGGGGCTACCAATGACGGAGTCACACTACCCGGTCACCAGAGGTTCCGTGGACTGAAATCAACGCGATACTG
>chr1_245134157
GGAGGCCGGGCCTTGCATCCTGCGCGGGCTGCGCCGGAGGCGCCGGCAGGGGGTGCTGATAATGGCGTCGTTGTTCACGGTCGCGGGGAAGCCGCCGCCGCCTCCACACTCTCGCCTGGG
>chr1_31769593
CGCCTGAGAGCGGCAGCGCGGTCAGTGGCGGCGCTGAAGAGACCGGTTGCCGCCATGATAGAACAGCAGAAGCGTAAGGGCCCAGAGTTGCCGCTGGTTCCAGTCAAGCGGCAGCGGCAT
>chr1_36852297
GGATTGCATCAGGCAAGTGACTCACTGGGGCCCTCTAAGAGCCTGGCTTCCCTCCCTTGGCATGCAGAAGCAGCTAGAAGGGCTCAGTGGCAGCAGCACCAGCGGCCGTAGCCCCACTCC
>chr1_45240926
GGTCGTTTAGGATGAGATGTGGGTGCGGCTGCGTTGAAAAAGAGTGGAAGGCAATGGAATTGGAAACGAGTGTGGACTTGGGTTTTGTTTTGAAGGGTTTGGTGGTAGATTGGACATGGG
>chr1_76189970
CGGGAACCTGGGTTAGAGGGCGTGGCTGGGGCCTGGAGGGAGAGCGGCCCCCGTGGTCAGCCTTCACCTTTACCCGGAGAGAACGGTCAAACCCAGATCGTGTCTGCTTGGCGGATTCAA
>chr10_22605348
GCTGAGCGCGCGGCGCGTGTCACGTGGTGTGCGTGTCGAAGGTCACGGCGCGCTCACAATGGAGCTCTCGGAGTCTGTGCAGAAAGGCTTCCAGATGCTGGCGGATCCCCGCTCCTTCGA
>chr10_60145197
CCATCTACCGACCGGATGTTAGCAGATTTCCCATAGTGCCTCGCTAGTGGCGGGCATGATAACACACGCCGGAGGGTCGCACGCGGGTTCCAGTTGTGATTGCTGGAGTTGTGTATTGCC
>chr10_70883437
GGCGTTCTGCCACCTTGCCTGAACGCAGTCCCGCTCCACCTCCTTCTGAGTCTGGGTTTTCTTAACTTGGCTTTCTCGCCTCTGAAGAGAAGACCAGTAGAAAAAAATCCTAGGGTACAA
>chr10_79789265
CGGAAGAGGAAGCGGACACGTGGGACACTCTACGGTGGCCGAGAGGATGCCGCAGATGTGTTAGCGGCGAGTCCAGAAGCAGCCCCAGGAGGTGCTGGGGGCATCGTTTCTCTAATCTGG
>chr11_57508723
AACACAGCAGGAAGGGGCGGAGACTAGGTCCGACTGCTAGCCTCGCTTCGCGCAATCTTTTCTGTACCTTTGCATGGCGCTAAATGTTGTGTGCCACCATCTGCCGCCAAACTCTCCTCC
>chr11_76155696
ATCGGCTGCGCTCTCTGCTACGTGTGGCGTCACACGTAGCGGCCAAGATGGCGCTAGCGGTTGGAGCAGGGGCTCTGCTGCGACCTTTACGGTAGTGAGGTTAGGGACGATGGGAGAGCA
>chr11_85955465
AACCCGCCTCCTCCAAGCCCCTCCTCTGTTTGAATTCTCGTTTGCTGAACCAGGTAGTTTTCTACCCGGTTTCCGAATCCCAGGGTGGATTTCAAAGCGCTACCGAATTATACTCTAGAC
>chr12_123717650
GACGCCGGGCGCGCGCGCGCTCCCTCGGGTAACGGTCGCGAGAGGCCGCTTGCATGACCCTGACATCGGCAGCGGGAGCGGCGGCCAGGTAAGCGGCCACCAGCCTGCAGGGAGCTGTAG
>chr12_133562848
AAGGCGCCGGAAAAACTACATCTCCCACAATCCTCGGAGAAGGCTCCCTCGTTACAGGCCTGGCTTCCAGCTGCCGCGGATCTAGAGAGGGGCACAGCCTGACGGGAAAGGAAGGCTGGG
>chr12_56223573
GAGGCGGTCCTAAGGAAGTACTGGCCCCGCCATTTAAAGGCCCCTCCCTCCGCGTGTGGGAATGGGATTCCCGCAGGTTGCACCGCAGGAAGCAAGGCAGGTGGACTCTGCACCAATGCC
>chr12_58146075
AGCTGGTCACATGGTGAGGGTGGGGGTGAGGGGGCCTCTCTAGCTTGCGGCCTGTGTCTATGGTCGGGCCCTCTGCGTCCAGCTGCTCCGGACCGAGCTCGGGTGTATGGGGCCGTAGGA
>chr14_92506537
GATCGCGGAGGACCGAGCGCGGGCTGGATTAACCGCAGCCAGTGCCTAGCGCAAGGTTAGGTGCATGCAGGCGGCCAGCTTCGGCCGGGGAAGGAATGGCCTGGATAACTGGGGCATCGC
>chr15_52263982
CGGCGAATCTTTGCGACACTGTCGTGTTTCAGTGGTTCCGTGCCGTAAAGAGAGGCCGGGAGCTGCCCCTAACCGAGGCAGCAGCGGACGTGAGCGATAATGGCGGATATGGAGGATCTC
>chr17_73776190
ATTGGATAAAATGGAGCTATGTTTGGATCCTTCCCTTGGTTCCAAAGCTCTGCAATAGAAAGTCAATGCAAATGAATTGCATTGGTCTCTATCAGAATGAGCAGGAGTCTAAACTCACAG
>chr18_57567225
TTCCCTACGTCACCAGGGAAGTTCTCACTGGACAAAAGCGTGGTCTCTGGCGCGGGGATCTCAGAGTTTCCCGGGCACTCACCGTGTGTAGTTGGCATCTCCGCGCGTCCGGACACCCGA
>chr19_11199977
AGGAGTTTCGAACGGCCGATGTGACATCGGCTTTTTAACCCGTGAAGCTCTGATTCCCACTCCAGTCCTTCGAAAGTGTCGCCAGGGCAGGCGACTTGATTTGTTGTATTTGGGTCTCCG
>chr19_1438409
GGCGGGACATGCCGGCAGTCTCGCGATAACTGCGCAGGCGCGGACCAAAGCGATCTCTTCTGAGGATCCGGCAAGATGGTGAGTGTTGCGATTTGGCGCGTCTCTGCCGGGCCTATCCGG
>chr19_35417875
TGCGCCGGGCATGCTCGGCGGTGTGACGGCTCAGGACTGCATTTCCCAGAGGCTGCAGCTATCCGGCCAATGTAGCCTGAAACTACATTTCTCAGCGGCCACTGGAACGACCTCAATCTC
>chr19_54704734
GTCACGAGACGCCGGCGTTACTATAAGAGCGCAGCCGTGGCGCTTGCGCGCCTCTTTCTCAGTGACCGGGTGGTTTGCTTAGGTGAGGTGCGGCGGTGTGCTTTTTCTCTAGGGTTTGGG
>chr2_122407274
GGCGCTGGCCTGGCCGTGTTAGGCTTCGCTGGCGTAAAGTCCCCGGGAGCTTTGCCCCTCACGGAGAACGTTAGTTGACCCTGATGGGGACCCGTAGGGTAAAGGTTTTGTTTTTGTTTT
>chr20_44509907
AGAGTCGGAGGCAGGGTCAAATAGGGAGAAATGGCGACGGAGCCTGGCTGTGGGTGAGTGCTTCCTGAAGGGGTGAAAGTGTGAGACAGCGGATCACCGCAGTTAGCCGTCACACAGCTC
>chr22_21369242
cgtctccaccctcccaccacctccactcccaccccaggaagtgaggccagagggcagggacagagctgctgctgttctctgtgtgccagggcccagcaaagggAATGTAGGGAGGGTGGG
>chr22_22006472
CGCCGGCCAATGAGCGCAGCGCTATGCTAAGGAGTCGGGGGCCCGGCCCCTCCGACTGTCAGCGGGTTAAAGATGGAGCCGGCAGGCGAGGGGCCGCCACGAGGTGCAGGGTCGTCTGGA
>chr3_195870214
GCCTCCAGAGCTCCGCCCATCCTCGCCCTTCAAAGTTAGTGGAAGCCCTCAAGGCCTTGAACTAACTGCTCGCTGCTGACCTGCCGGCCTCGTTGCCCTCCTTCTCTCTGTGGCTGTGGG
>chr3_38538003
CGGGAGCTGGGCTCGCGGCCCTGCAGTTCTTCCGGAGTCAGGGCGCTGAGGGAGCGTTGACAGGGAAGCAGCCGGATGGTAAGTCTGTGGGCCCGTCCTCCCTTCGCTGGCCCAGATTTC
>chr3_49027194
TCAACAGTGCGGCATTTGGGGGCGCCGCGGAGGCTGGGACTGCGTAAGCGGCGATAGGGTAGGACCCACAGCCTCCTCGCAGGCATTCTTGGAGCTCGGTTCCGCGGTCGGTCCGGATCT
>chr4_147443612
GCGCTGACGTATGCGCGGGGGGGAGGGGAGGCCACTCTGGATCTCCGAGTTCCCAGCCTGAGCTGCCGGAGTTAGAGGTGTCCGCGCGGGAAAGTGGCTCGCTGGTGGGCGGGGAGCCTT
>chr4_48342756
CACTGGGGCGGAAGCGGGGGATAGTAAACCGCTTCTCTACTCCCTTTCTCCGTTTATTGACTCACACTCTGTTCTTTGGATCACTTCCTTCGGAAAAAGTTCCTCGTAGTGTGTCTTGAC
>chr4_81188120
CAGAGAAGCTGCGGGGGAGGAGGAGGCAGAAGAGGAAGACATAGCGCTACTGCTGCTCTGTCTGCTGCTGGAGCCTCTAGGGTTCCTATCAGTGGCAGCGGGTCCGGGTTGCCCTTTGGG
>chr5_133968604
TAGCGACAGTCCGCAGGACCGCGTCGCCGAGCGCCCTAGGTTCCGCCTCCTGGCAGTCTTGCCGCCAATTCCCCAGTTGAGCGAGGCTGCTCGCAACCCCTAACACCGCCTGGGTCTCCC
>chr5_175816202
TAGGGGGCGGGATTTGGGGCCTAAGATTGGGAGGACTCTGTAACTAGGAAGACCTCGACTCGACCTACCCTCGCCGCCCTCCCTCCGCTGTGATCCAGAGATCTTGGCTTTGGGGAAGCG
>chr5_179921173
GGAGAGCGGTGGACCGGCCCGGCGCGCTGCGGGCCCTGCCTCCCTGCCTGCCGCCCTCCATCCCTTCCTCTCCGTCCATCCTTCGTCTCCTTCTGTTCCCGCTCTCCTCGCTCCTTTCCT
>chr5_75013224
GGCGGTCCTTAATTCCTCCCTGCAGTTTGAAACTGTCAGGTTGCCGTCTAGGTAGCGGTTGTGCTTGCTGAGGCTGCACTTGCTGACACTGCAGCTGCGACGCGGCTAAGAGGCGCAGAG
>chr5_81574522
GCAGGCGCTCTTGCCCAAGCCACTGAGAGCGGGACGCGGGGCTAGGTCAGAGTAGGAAGGAGTCGCTGAGCTGAATCTTTGTGGAGTGGAGTGGGGCGAGAGTCCTCCGAGTAGTCTGGA
>chr6_26251838
ATGATTAAGCACCTATTTGCATAAAAGACCTACAAAAACGGCCAGCTGTGCTGTTGAGCCTTCACTTTGGGGTGTATTCTTACTCCTTTATCTTGTTGCAATGCCTGATCCAGCTAAGTC
>chr6_30585642
AGTTTCCTGAAGCATGCGCAGTTGCCTTTCCGTCAATTCCTGTCCTGGGCGTACGTCAAGATGGCGGCGTCTGTATTAAACACCGTGCTGAGGCGGCTTCCTATGCTATCTCTCTTCCGA
>chr6_31633225
CTGCCCCTCACCATTACTCTGACCAGGGTTCGAAGGTCACACTTAGAGCCTAAGGGGAAATGGAGAAGTGCAAAGGGACGAGCAGAATGGCTGGCACCACCTCAGGTTAGCGCACTGGGA
>chr6_49917978
GGAGAGCAGTGGCGCGATCTTAGCTCACTGCAAGCTCCGCCTCCAGGGTTCACGCCATTCTCCTGCCTCAGCCTCTGGGAGTAGCTGGGACTACAGGGGCCCGCCACCACGCCCGGATAA
>chr6_5004381
GCATACCCGCTGCTGTGCGCCCCTGGCGGCGGTGGAGTGGGGATGGCGGCGCTGGATTTCTGAGCAGTTCTTAGACTTCTTAGGAGCCCACGCAGCCGCTCTTTGGTGGATGTCTGAAGC
>chr6_7389954
TGAGCGGAAGTCCCGCCCCTGCGCCGAGCTGGGAGTCCGGAGCTCTCTGGATGGCGCGCTGTATAGGGCTGTGGATGTTCTGTGCTCTCAGGAAGGCGTGTTGAGTAGCCGGCACGGCGA
>chr7_116502411
GGGCGCCTGGTGGCCGGGCGGGGGACCGTGTCTCGCTGGGCCGCCTGCTGCAGGCTTGCTAGCATCTTGAGTGCAGCGTGCTCTCCCCACTGTGACCATATGGGCTCAGTCTGCGATGAG
>chr7_45026221
CGTCGAGGTGCGCGGCGCAGCGCGCGGCGTCAGTCTTGGCTGGCAGACCTGTACTCCGTACTCCGTACTTCGTAGTCGCAGCGGCGCGGTCTTCGGCAGTCTAGTCATCCACCGCCATCC
>chr7_73256827
CAGGGTCGCAACACAGGCCCCGCCCCGAGTCCTGTTGCCCACACGCCCGAGGCGCGCTGGATTGGCGGTGAGTTCTGACTCCGGCCTCCTTCGAGACCGTTTCGCTCCGGATGTCGCCCA
>chr8_145597778
AGGGCCTGCTGGGCTGCGAGACGCTAAGCGGCGCCGGGCGGGAGAAGAGCGGAGCAGTGGTCGGAGATGTGGCGACCGGTGAGGACTCTCCCGGCCCGGGGCGCCCGAGATCCTGCACAC
>chr9_123605183
AGGAAAGCGCCCCGGGAACTGGGCCGCTGGGCCAGCCCCTGCGTCGGGGGGCAAGATGGCAGCCCAGGCTTTGGCGCTGCTGAGAGAGGTAGCGAGGCTGGAAGCGCCGCTGGAGGAGCT
>chr9_86595711
AGGAGTCCTTTGGGGTTGGAGGAGGGGCGCGAGCGCGCGGCAAATCGGGCGGGAAGAGGTAAAAAAGGAACTGGGAGCGCGCCGCGGCGGTTCCTGTCCTTACAGTTGCGCTGCCCAGGG
>chr9_95055949
CCGCATTTTCAGCGCGTTGCATCACCTCCGTGCGCCCGGTTGCAGCGTGGACGCCGGATGAGTTGCTTTTAGGCTTGCTGGCCCGCGGGGCTGTCCAGGCACGCGAGGCCCCTCAGGTAC
>chr1_226187020
AGAGGCGCCGGGCGAGTTGCGGCGCCTGGTGTCTCAGAGAGGCTTGAGGTTCGGGTAGTCGGTGACATGGCGGAGGCCGCGGCGCTGGTGTGGATTCGCGGCCCTGGCTTCGGGTGCAAG
>chr1_227127675
GGCCTGGCTTTGGAGTTGCTGGCCTGCGCGCATGCGCCTTGAGAACGGGAGCCTTTTTCACTGCGATGCAGTGTGCGTGGCCGCAAAGGCACCCCTGCGTGCTTGTTGCCTCCAGACTGG
>chr1_28586032
CGCCCTCCCCCGGGGACCGCAGCGGGCTGAACTGCTGGTGTCAGAGCCCGGCGAGCGCTGGCAGTTCCGCGGCGGGGATGCTGAGGAGCGCTGGGTCCGGGAGCAGCCCTGGCCCCTGCG
>chr1_35497274
CCAGGTGGGCTACGCGGCTGGGGCGGCTGCGGATATCGCCTTAGGGACGCGTTGACATTCACTGGCTAGTCCACCGCTCTCAGTCGGAGACCACATTGCCTCGTTAGTCCTCAATGATGG
>chr1_46598291
AGGGTGTCCCCTCCGCGCCGTTAAAATGAAACTCTAGTGGCTGGAGTCCGGGCAGAGCTTGAGGGCAGTTGGTGCGGTCGGGTTGGTTCTTACACCCCGGCGGGAGCGCCCAGACAAGCC
>chr1_47799618
ccgccccgcgccgcgccggccGCTGTCAGCTCCCTCAGCGTCCGGCCGAGGCGCGGTGTATGCTGAGCCGCTGCCGCAGCGGGCTGCTCCACGTCCTGGGCCTTAGCTTCCTGCTGCAGA
>chr10_112631676
TAAGCGCCGCCCTCTCGCCCCCGTGTTACTGGGTAGAAGAAAACAAAAACAAACAGAGCGAGAAGGGCCAGAGACTCTCCGAGGCGGCGGCAGAGACAGAAGAGCGGGGTCGGGGCCGGC
>chr10_32667828
CCGCTGCCCCCGCCTCCTGCAGCTCGGAAAAAAATGCAGTGTGTGTGCCATTTTACACTGGGCTTTTAAAAGCACAGCCACCAAAATGACAAAAGTCTAAGCTCGCTATGAAGTGACACT
>chr11_124543616
CCCCGCCCAGGCCCCGCCCCTGCCGGGAACCCACTTTCCCAGTCCTAGGCGGCGGTCAGATCCTTGCAAGCATGGTCGCGCCGGGGCTTGTACTCGGGCTGGTGCTGCCATTAATCCTGT
>chr11_9482179
CCATTTTGTAGCGAGGGAGGGAGGCTGGTCCTTGTGATTACCCGGGAGGGAGCCGGGGTGACGAGCGCCATTTTCCCCACAGGGGCGAGGAGGCGGCTTTGGTTCTCCCGGTGGGCTTGC
>chr12_95611161
CGGCGGCTCGCGCCCGGGAGCGCCGCAGGGTCGCTAGAGTCGGCCGCGTCCTTTGTGTGGCGCTCAGGCTGCGCCGCGGGGCGGCGGGACGGAATGTGGGCGCTGCGGGGGCTTTTCTCT
>chr13_111522899
TCATCCCCAGGCTGCCCACAGGAGGCGGAGCATGCCAATGCCGTTCCTTACTGGTGTGTATATTACTGTTTTTGTCCTTTTCATGCAGCCTGCGGAGTGTACCTCTATAGCTGTCATTTC
>chr14_50053094
TGCATTCTGGGTAAACTGTCTCAAAAATTTGAAGAGCGCATGCGTGGGCCAGCTTCTTCCTTTTACCTCGTTGCACTGCTGAGAGCAAGATGGGTCACCAGCAGCTGTACTGGAGCCACC
>chr15_52263701
CCCTGCACTCCCGGAGGTGCCATCCTCCTCCGGCGGGCAGGATGGAGAGTCAGACAGTCTGCGCCTCGAGGCTCTGGGTGTCGGTGGAGCAGACGGTTCCTGGGAGCTTGTGGAGCGAAA
>chr16_75498573
TGGCAGCGCCGTTGGGATTGGGGGAAGAGGACCCCGGCTGGAGGTGACGCTGAGGCGGCGAGGGTGAGTCGGCGCCGGCCGCTACCGCACTTCGGGCGCTCGTCCCTCATTTCTCTGTGG
>chr17_30669304
CCGGCCCTCGCACACCTGCGTTCCGCTGGTTTCCCCGGGTTCGCAGGCAAGGACTGGCCTGGAAAGGGAGTCTCTTCTCCCCACAGGGGCTGACAGGCGTACTGAGTTCGCCTTTACTGA
>chr17_33905769
CTTCCGCTCCCGCCCCGCTGAAACAGAAGAGGGCCCTTGTGGGCTGGTTTTGGCTAGTTTGGTTTACTTTTCGTAGCTGGGTCTGCATGGTAGCCTCGCTGGAAAGCTACAGCTCTGAAC
>chr17_35767343
GCGGTGCCCCAGTGCCCCGGCCTCGCCATTTCCCGCTCAGCCCTGGAGCGCGTAGCTCTACCAAGAATGGCCACTGTGCCAGATGCCCCTGACCAGCGTTGCCCATTTGAATTTCCTAGC
>chr17_44896783
TTTTGTCAGGGATCAGATCGGTATCGGGACCTCCTGCTGCCTTTGCATTTCCTGCAACTGACACCAGCGGCCAGTCGCATTTCCTGCTCTCGGAGTCGGGTCACTTTCTCCTCCTTGAGG
>chr17_65714051
CCCGTTCATTCTCGCGAGAGAAAGCGCGAGGCCTGCCGGGAGTGAGCGCGGCCGTACTTAGGTTTGCTCAAAATGGCAGCGCTGGAGGAAGAATTCACGTTGTCTTCGGTAGTCCTGAGC
>chr19_48248802
GGTGGGAAATCTGCGCGCGCACGCTGCAAAGGGGCTTTTTGGGACGCCAGTGGCTGAGTTCTTCCTTTGACAAGATGGCGGCAGGAGGCAGTGGCGTTGGTGGGAAGCGCAGCTCGAAAA
>chr2_209119817
GGGGGAGGTGGGCTGAGGAGGCGGGGCCTGGGAGGGGACAAAGCCGGGAAGAGGAAAAGCTCGGACCTACCCTGTGGTCCCGGGTTTCTGCAGAGTCTACTTCAGAAGCGGAGGCACTGG
>chr2_55646974
GCGAGGGGTGGGGTGTGATGCGGCACTGCGGTTCTGAGGCCGTTACTCCGGCTTCTCCATAGAGGGCGGAGAAGGCTGGAGCGCGGCGGTGATTTTGTGCCAGGGATTCCCAGAGACGCG
>chr2_58468481
TTCCGCTCCGCGGCGTCCGAGCGCCAGCGGACTGCGCATGTGCAGGACCCAGCAGGTCTAGAGCTTTTCTGTGTTTCTCCGGACTTCGAGCCATGGCGGTGACGGAAGCGAGCCTGTTGC
>chr2_70056619
TTCGGGCCTGCGGTGGGCGTGGCCTCTGACTAACCCGAACTTCGGCGTAGACGTAGTGTTAAACCGTGGTTCATACGCGCCTCTGTAGTGGCAAGACCTGGGACTCCAGTCACTCATTGT
>chr2_85555212
CCCGCCCCTGCTGCGCGCGTCTCTCAGTCTCCCGCTGCCGCCAAGACGAAGGGCGGGATTTAGGGGGCAGCTGCTGATGTCGGCGCTCGCCTTCGGCTGCTTCGCTTACTGTCGCCGAGT
>chr22_42084987
ACGCTACGCGAGCGAGTGGGCCCCGCCCTCTACGGGGGCACTGGCGCGGAAACTGGCCCTGTGTCGAAGAAGGAACGTACTTTGGCGTTCTTATGAGCTGCCTAGTACAAATTATTGGCA
>chr3_150126145
gtcggcagcggcggcggcagcggGGCTGCTGCTCCTCCCAGCATCCCTGGCGCGGCCATTTCAGCCCCATCTTGGCCCAGCGGAGGGAGCTGCAGCCGCCGCTTCAGCAGTTTGAATTTC
>chr3_16306739
GGCTCGCCCGCGCTGCTACGTCACGTCTGGGACCGCGGAGTATTCCAGGCGCCTGCAACTAAACGTGGCCGGGTCTGCAAGCTAGGTGCCAGCGGGGAAAGTTTCCCTGCTTCTTATCGT
>chr3_5229023
CAGCCAATGGGAGAGCGGCACGGCAGCGCCCGCCGGACGCTGGACACAGACGTGACCCCAGACCGCCTGGCCTTGGGTGGATCGGGTCTCTGGGCAGAGCGTGTGTCCGGCAGAGCTAGG
>chr5_108064111
GCCCACCTTCGGGCTGGGCCGGGCCTGGCCAGAGTCTGGGCTAAGCGCAGGGCCTGCATGAATCTTCAGCCTGGGAGGTGGGGCAGGAGCACGGAGAAGTCTCGAAGAAGTGGAGGAAGC
>chr5_126112865
ggccctcctccccccgcccgccgctccgTGCAGCCTGAGAGGAAACAAAGTGCTGCGAGCAGGAGACGGCGGCGGCGCGAACCCTGCTGGGCCTCCAGTCACCCTCGTCTTGCATTTTCC
>chr5_178054056
CTGTCACGCAGGCGCGTTCGCGCGGCGTAGGTGGTGCTAGAGGCGACTCGGGGGATTCTAGGGCGACGGCGCTGCCGCCATTTTGTGGGGTGTTTGTCGCAGCGGCCGAGGAGGGAAGAC
>chr5_56205922
AGTGTCCGCTGCGCTGCCGGGCCCGCGAGGCCGAGCTCGCCAGCCGGATGTGTCGCCTGTTCTTCCCTGTTGCGTTCGGCACTGACTGGGGAGCTTGTATCTGGGCAAAAATGGAAACTT
>chr6_31461780
GAGGCGGCGCTGTCACAGCATTCTATGCGCCCCAGCGCCCTGGGCCGCGCTGGTCTTGTATCATTTCAGTGGTCCCTCCCGTCTTTGACGGGGCCAAACTCGGGGTGTAAATTAGGATCC
>chr6_34664891
ACCATTACTCCGCCCCGTCCCCACCCTCAAGGAGAGCCGTTAAAGCCTGGGGCTGCGGGAGAAGTTGAGGGATTTTCGTTTATAAcaactctaccattttgcaggtgaggaaactgaagt
>chr7_102790090
AAGATGGCCGCCCCTGTGGGCCGGGGCGCCGAAGCCATCTTGGTAAAGGAAGCGCCTGGGAGCACGCGGCCTGCCCCGGCCCGCCTCGCGACTCAAACACTCTGCAGGGACCCTCCTAAG
>chr7_140714473
ATTTCTTAAACGTAGAATACCCGCGTTTCCGCTGCCGTAATTTCCTCTCAGGCGCAATTACTCTCTTCCATATTGGTTAACAGTAGAAGGCTCAGTTTCTCTGCTCATCACACGGCCTTC
>chr7_143599246
GGCCCCTCCTCACCACCCCCCACCCCCGCAGTCTCCGCCTAAGACTTTCCAAGTCCTGTAGTTTCGAGCCCGCTGCCCTTTGCCTCCTGGGCGGAGAAGCTGCTTCCTCCTGGGAACAAC
>chr8_73921118
CTCGAATGCGAGCCAATCGTTGCTCGGCGCCTGAAGGGGCAGTACCCAAGCGAGCCATTTAACATGGCGGAGGATGTTTCCTCAGCGGCCCCGAGCCCGCGGGGCTGTGCGGATGGTAGG
>chrX_23925696
CCTCCCCGCGCTCTCTTGGGGCCTCTCTGCAGCCAGGCCTGGCTCACCCCGAGGCTTTTCCCGCCACTGGGCCGGCTGCGTCCCGGCCCCGCGGTTCATTCACTGGTCTACTGGGGATGA
>chr1_153700573
CCCCCGCCCTCCGCCTTCCCACCCCCCGCCCTTCCACTATGGCCGCTTCTGTGTGGTGTGGGGAGACGCTGGTCCTCCCCGTCCTCCCATAGCGCTTATTGCCTCACCCTCACCCCCTAG
>chr1_171750830
GGGCCGGCCGACGAATCACGAGGCTTCGCACCCGGATATGGTTATGGGCTCGGAAATCTAGTTCGGGAAAAGTGTGAGGGGCTCTTCACGTGGGGAAGGAACAGCAGGCGCGGAGGAGGG
>chr1_200639249
GGGAAGGCTCCTCGCGTTTTCCACGCCCCCGCCCAGCTCTGGGCTGGTGGTAAATCTCGGAACTGGTCCGGGCTGGGCGAGTTCTGGACGGAGGGGCACGTTTGGGAATCCTCTTGGAAG
>chr1_243419406
TAGGCTCCCCTGTGACAGCCGCGGCAGGAAGCAGGCGGGCGCTCCCCGGCCACAGGCCTGTTGTTCTCGGAAGGGAGAAAGCTGGACATTTCCCCACGTAACTCCCAGCTCTGGGCCTAG
>chr1_25558995
TTATGGTAGCCCATTCGTACGTATCGGCCCGTTTGTCTGAAGGTTGACGGAAGTGCTCTATCTTGTTGCCGGAAGTGGGAAGAGAGAAAGGTTGTGATGGCGGCTATAGCTGCATCCGAG
>chr1_90287504
GCCGTCCGCGGGCCGTCTCCGGGTTGGGTACCGGTATAATCCGCTTCTAGCTTGTTTGGAGGCGTGGGCTCTTGGGAGCGGGACTTCTGCTCAAATCCTGTCCAGGGGCTTGAAAAGGAG
>chr10_74928152
ggaggaTGATCTCCAGATACACTCGGAAGGCGGTGCCACAGAGCTTGGAGCTGTGAGTGGACTGCTCAGCCACCCCAgccggggcgggcggcgggcgcTCTGGGGACCCTCCTTGACCAG
>chr11_108093327
GGGACAAATTGCCGCGAGTTCAGTGCCGCCACTGGAACCAGGAGATGCGGCGCAGGAGCTGTCGCTGTGTTTGCTTTAACCTGAGTCTTGTTCCTTATTGTGGTTCCTGCTGTGGTTTTG
>chr11_111750260
GGGCTGAGGCCAAGGAAGAGGTTGGACTGTGTCTCGCATGCTCCTGACGCAGAAGGTTTTGAACCTTTTTTCACCTCGTCTGAAATGGCTGCCTCCCAGTGTCTCTGCTGCTCAAAATTT
>chr11_13011101
TCTCGTGATGATGAGTGAGTTCTCACGAGATCTGACGGCTTAAAAGTGTGGCACTTCCTACCTCACTCTCTCTCTCTCTCCTGCTGCATTGTGAAGAAACTGCTTGCTTCCCTCTCACCC
>chr11_1331080
ATGGCTCCCGGCGGGGCCGTTTGCGCATGCCCAGTCATGACGGTTGTCGGCGCGGGCCCTAGCGTGGCGGCGCTGCAGTCTGGGCAGTGGGTTGGTTCCTCCTCGGTCCTCTGTCGAGTG
>chr11_3819219
ACTCGGGCTGAGGGAGCTCGGGCCAATCAGAGGGACGGCCCCAGAATGGCATGGTAACTATTCGACCCTTTCCTTGCCCCGGTCCGCCGGCGCTGCTGGGAAGGCTTCCTAGTCTCTCTG
>chr11_67121369
CCCGTTTTCCCTTCCTAGGCAAATGTTCTTTTCAGCTTCGCTAATCCCCGTGGCCAGTTTGTAACTCCCTAGAGTCCAGCTGGAGCCTTCACTCGGTCCTTTGGCCCGCCCCGCCTTGTG
>chr12_112279710
CCGGACTCGCGTGAGTGCGCGTGCGTTGGGGCCTCAGCCTTTATCTCCACTCTGCGGAGATTCACGCCTGGAAAACGCTCTTCTGAGAGGATCTGTGGAGGTCAACCCAGGAGAGAGAAG
>chr12_56727961
CCCCAGGAGAGAGCGTGTGACGCACGCGCCGGAAAAAGAGGTTACGGGGCGCCGGTGGGACAAACGCAGCCAGACGCCGGACTTGTTGGGTGGCGTTAGAAAGTAACTCTGTTTTTAGTC
>chr12_57119240
CACTTCCTTTGACGAGTGACTGTCAGGCCGTTCCCACGGCGGGGGTGGTGACAAGGACTAAAGGGTAAGAATTTAGAACGGGACGCGCAGGCCTAGCAGGAGCTCTCTGCGCGGACCCAC
>chr12_57914748
GCGGGGCGCCAGCTCCCGGCGCCCAACGGCCCCAACGGCTATCAGCCTTGGTCGCCCCTAGTCGGTCGTGAGCCTCTTTGCCGCTTGTCTCCCCCAGAAGCTGCTGTTCCGCCCACCTAG
>chr12_93771493
TGGGCGGGGCCGCGCGCACTCCCGGGCTGGAGTTCGGCGAGGCCTTGGGACTGGCGCTGGAGCCCAGCGTGGGATGACCGTGCCCCGAAAACATGCCAGTGAATGGAAAGAAGCCAAGGT
>chr13_21750840
CCCGCGAGACGGGTGCGCTTACGCCACGGCGTCTGCTGGCGGCCGCGGAGACGCAGAGTCTTGAGCAGCGCGGCAGGTGAGTAGCTGTGCGAATTCGGTTCTCTAGGGAGCTCCTTCTTC
>chr13_79233266
TGCCCAGTCTTGGCGAAGAGTAGCGGTAGGTCGGCGGGACTTCCGTGTTGGCGGGATTCTGAACGCTGCCATGGCTCAGACCGTGCAGAATGTTACATTGTCGCTCACTCTGCCCATCAC
>chr14_31495877
AGGCCCGCCCTCAGACCCGATCCGGTGTCTGGCCGCAGCTACCGGACACCTGGGCTCCGACTCTGACTTTTGGAAGCGAGGCGGCCTTAGGCTTCCTGGTTATCAGTTTCCTTTTAGCAG
>chr14_50065877
GCCCACTTCACGCACCTCATAGCGGGTCCCGCGCTTGTCCTTCAGGGTGGAGATGAGCAGGAAGGCTCGGACCGGCGGCTGACTCCTGGAAGTCTGCTGACAGAGGCTCAACACGGCTCG
>chr16_14724330
GAAAAAATGTGCATGTCTCGAcatccagtcgaccaggaaatactgactgggtttctgtgatatgctagccactcttacaggggtggagatacagtgatgaacaggaagacgtgctccctg
>chr16_69760486
GGGCGGCTCCGGCTGCAACCTTGTGGGAGTCGCGTGTGTAGTGCACGGTGCATTCTCTCTTATATATCCTGTCCGGCCCGTTTGAGGTGGACAGCCTACAAGGGCGGGACCCAACGCCTG
>chr19_10397672
GGGGCTGCGGGCCTCCTTATCTCTAGAGCCGGCCCTGGCTCTCTGGCGCGGGGCCCCTTAGTCCGGGCTTTTTGCCATGGGGTCTCTGTTCCCTCTGTCGCTGCTGTTTTTTTTGGCGGC
>chr19_36119747
AGCACAGCGGAGAGGCGGCCCCGCTTTCCTGGAGGACCACCGGCTAATGAGAGCGAAGCAAAGTCAGTTGGGCCCATCCCCAATGTGGAATCTGGACCTTTGAGATCGCAGGAAAGTTTG
>chr2_160471743
CCCCCAGCCCCCGTTCTCTTTCGCGGCTCCCTCCCCTTTAAGTAGTTTCACGAACCCCAGAATTGGGATTTGAGAAGGGGAAGGAAGTGTTTGAAGAGTCAGAGCTGGCTCTGTTGTTTG
>chr2_172378777
GGCCGCCGAGGGCGCTCATTGCCTGGTGGCCTCACCCTCTCCCTCGTCCAGCATCCAAGCTCGCAGAGGGCTTCAGTAACAGACCTAGTTAGTTGCTCAAAGAGAAAATTCCGAGGATTT
>chr2_217363424
GTTTGGGCGTTTTCAGGCGGCCTCCTGAGAAATGTTTGCAATTGTAAGGCGTCTCTCTCATCCAGGTTTACCCAGATTCGCAAACTATGGCGACAAACAACCATAGCAGAAGCATGTCCG
>chr2_85839266
GCATCCTGACTTCCGGTCTGGGAGGCCCCGGCCTGGCCAAGCGATGCAGCGCACGGAGTTTTCGGGTCTGGTCGGGTCGGGTGGAGTAGGGTATGCTTGACTTCCACCCCCCGGACGGAG
>chr20_10414815
CTCCGTGCCCTCGCGCGACGCGAAGGTTGTCGGGATCCGCGGCAGCAGCGGCTGCTTGAGATCTGTTTCTGGGGCCTCTGGCGGTGGCGGCCTGGGGCGGCGCGACGGCTGGTGCGCAGG
>chr20_36156569
GTGGACAGCCCCGAAGCGCGGCCGGGTCCCCTCATGCATATGCAGCAGATTGTGATCCTTACTCCGTGAGCGCTGGGCGGGCCGGGTTGTGTTCATGTTGGTGAACCCGCTTCGTTCTTG
>chr22_19109906
GGCGGGGCGGCGCGGCGCGGAGCCGAGCAGGACGGCCGCCATCTTGCGCGCAGCTGGAGTCGGTGCCTGAGGTTGCAGCCGAGAGTGTGCGCCAGCCCGCGGCCCAGCCGAAGCTCTTTC
>chr22_22222668
CAAACTCCTGACCTCAAGTGATCCGCCCGCCTCGGCCTCCCAAAGTGCTGGGATGATAGGCGTGAGACACCGCGCCCTCCCTTCTGCTTTGTACTTCTTCATCGTACTTATCACAACTTG
>chr3_137893736
GCGAGATCTGGAAACCGGAAGTGAATTATTTTGCAGGAGTCTACACCCAGGCGGTGGCTATACTTATTAAAGTTGGCGGGAGCTGAGCGATCAGTCGGTCCTGGGCTGGCTGTGGTGTAG
>chr3_50265107
GCTTCGGCTCTGCAGGAGAGGCCAGAATCGGGGGAGGACGCCTTGGGCGGGGCGTGGGTGAGAGAACCTGGGGGAGGTGAAGAACTAGGAGGTTGCACTGGGAGTGGACAAGGGGGAAAA
>chr4_119199683
ACATGGTCCACGTCTGAGCGGGTCACCTGGCTCCGGATCCAGACGCATGCGCACATACGAGAGCCAAAAGGTTCTCGCATAGCGAAAGATCCTGACGCTTACCGGTGTAGGTCACGAAAG
>chr4_159593554
TTCTTGCTTTCCGGCAGGTGATGGCGCCCCCCGCGGCCTAGAGGTCCAGCGCCCGCCGCGAGCAGCGGACAGTCCTCCTGTTGTGTCCGACCGAGAGTCCTGGTGACTTTGAACATGCTG
>chr5_36151983
ACTGGTCGGCCCACGGGGTAGGCGGGGAGGCGGAAGCGGGCGGCGCTACGGCTGACTGGGAAATGTCAGCCGCTGGACTGTAGACGGATTTTCCTTTCTCGGGAGCCCGCAGGCCTTCTG
>chr6_33266834
CCCGCCCTTTCCGCTCCCCCCCGCGTCCGCCCGCTCCGAGAGCAGGAGCCAAAAGGGGAAGGAAGTGAGGACAGGAGCCAGGGCCGCGGACTAGGGGAGCGCTGGACGCTCAGGGACCAG
>chr6_99968928
TGGAGCAGGGCGCCAGGAGGCCGGAGCAGGAGGAGAAGGAGTAGGAGGAAGTGGTCACTAgcgcggcggccgccggcccgcAATGGTGCTACCCTGGTTGCTGCTCGAGACTGCGCGCAG
>chr8_20054907
CGCGGGCCGCCTTGGTATATCTGCGCGTGCGCGGCGTCGCTGCTGGGCCAGTCGGGACAGAGGAGACAAGATGGCGCTGCGGGCGATGCGGGGGATTGTCAACGGGGCCGCACCCGAGCT
>chr8_22526763
GCGCGTTAACCCTTCTGCTGCTGCGTGCTCGCCGCGGAGTTTCCCTTGCCGGCGACTCTCTGGCTCTGGCCAAGCGCTTAGACACACAGGCTGCAACGGGGGATGAGGGGAACCTCTGGG
>chr9_131534356
GGTTCCGGGGACCGGCGGGCGGCTCCTTTCCCCGGGCCCGGCACGTTACGCCGGTGGAGGAAGCCGCGGGATGCCCCCCCCAGGCCACCCGAGAGAACGCGTCATTCAGGGCTCTCCCTG
>chrX_129299951
GCATGCACTAGCTGGCCGCAAGCTCGCAAAGACGCTGGCTCTAGGTAGCCGGTTTTCGCGAGTTTGTGGCACAGTGTTGGACTGAACGAGTTAAGGAACCTGTTCAAGGAGGGACTCGTG
>chrX_153990813
GCCTGCGCCTGGGCTCACGGCTGAACGCTCCGTAAACAGTACCTCTTTCTTTGCTTTCTCACACCGACCCTTTCAGGTTGCTGTTGGATCAGTCCTGATGCATAAGTGAACATGTTGAAG
>chrX_21857750
TGGAAGAGTCCGGTGGGAAACCGTGCCACCGCAAGGAAGGAGCCGGCGGTAGCTTGGTTCCTGAGCGGATGCTGGGGCTGTAAGGCGCGCGCGGTCAGCTGTTGGCGGTGCAGGGAGGAG
>chr1_145507639
CTTGACTGGCGACCTTTCCCCTCTGCGACAGTTTCCCGAGGTACCTAGTGTCTGAGCGGCACAGACGAGATCTCGATCGAAGGCGAGATGGCGGACGTGCTAGATCTTCACGAGGCTGGG
>chr1_149858232
TTTCGGAGCCCTAATTTGCATAAGGTGGTTATAAAAGAATCAGGCCCGCCCATTCTCTTACTTCTTTTCTTGGCTAAGCCGCGTTTGTACTGTGTCTTACCATGCCTGAACCGGCAAAAT
>chr1_155904176
AACGTTGGGGGCGGAAGTGACGAGAGGTGGTAGTCGGATAGTTGGCGGGTGGTTGAGTAGAAGCGGTCGCCATGTCCGCGGGGAGCGCGACACATCCTGGAGCTGGCGGGTACGGCTTCA
>chr1_244998870
CCCACGCGCCGCCGCCTCCCGCCCTGTTCCGACGCGCCGGCCGCCATTTTAGGGAATGTTCCTAACGCTCCGCAGTGGCCGCACGGGGCCGGGCTGTCATGTCCTTTGTTCCGTCGAACG
>chr1_45478647
TTTTCCGGAGCTGAAGAATGACACATTCCTGCGAGCAGCCTGGGGAGAGGAAACAGACTACACTCCCGTTTGGTGCATGCGCCAGGCAGGCCGTTACTTACCAGGTAAGAGTCAGGGTCT
>chr1_46153016
TACTGGAAGGGGCGGCGCTGCCATGACAGAGAAGGCAATAAAACTGAAGGCCTAGCTCGACTAAAAGCGCTTACTATTAAGGAAGACTTCGCTGTGGCTCCATCCGGCACGGAAAGCTAA
>chr10_97889482
GGTGGGGAGGCGCCATTTGCTAAACCGGAACTGGTTAAAATCTCAGGGTGGAGACCATTCCCAGTCAGCAAGGGCTTGGGAAGTGCATACAGTTCCTGCTCCTGGTGTCTACTCTGAAGA
>chr11_108338186
CTGCGACGTTACCTAGGAGTCCAGCGGCGCCCGGGCCAGCAGCGATTGGTAGGTGAAGGGAATAGTGTCCCTTCTCTCAGCGCGTACTACTGTTCCGGTAGCCTTTGTGCCCACTGGTTT
>chr11_125495769
CAAACTCGCGCACCCGCGCCGTAAAGCAAGACAGCGCGCGTTCCCGTGTCCTGCCCCTCTGAATGTCGGCGGCTCCAAAAGGGTGACGTGGAGATGTTGCCGCTCCCGCCCAGGGCTGCT
>chr11_313877
TCAAATTACTTTATGGCAGGGTGGGAGGAAAGGCTGAAGGCTAAGGAGAGAGGCTTCCTCATCAGAAACTCAAGTCAGGACTAGTGACTTCCTAAGTGTTGGGTTTAGGGGGCCCTGGGG
>chr12_120315374
AGGTCTTGGAAGTTTGAAATTGGCGGTTACGCAGGATGCTGCGTTTGAGGACGCGACTGTTAATCTAGGATCCCTGAGGAGGTCGCCAGGGCGCTGTCCCCTGCTCTCGGCCACCTGCAA
>chr14_50319491
GCGCCTGCGCGGAGGAGAAGTGGCGTCGAGTCCGGCCGGGCAGTAGAGGAACTTGCGGTAGTGACCCTCGGGCCTCGCCATGAAGAGCCGCTTTAGCACCATTGACCTCCGCGCCGTACT
>chr15_77223856
GCAGCGCGGCGCTGGGGGCGGGCCGCCGCGATGTCGGGGTCAGCGGCCGCCCAGAGAGCTCCAGGAGCCATGCTGGGACTGCAGAGAGGGTAGACCTCTACGACCCGCGCCTTGTCGTTC
>chr16_46917986
GCTGGAGAGCCTGGAGGGGCGGGGCAGGGGCCGTGCTCTCTGTCGCGTCTGCGAAGCTAGAGCTGTTGGCAGCCTGTCCCCAGTGGCGCGTCCGCCCCCCTACCGCCCTCACTGCCCGCA
>chr16_4817384
CACCTCGGTGACCGCGCGAGCGTGCGGCGACTCTGCAGCCTCTGGGCTACTTTCCCAGTCACTGTTCCACACCCGCTCCGCTCTCCTCtggccgcctcctccatctttaaagccagcaaa
>chr17_79818407
GGGCAGGCGCGCCCCGGACCCAGGATTTATAAAGGCGAGGCCGGGACCGGCGCGCGCTCTCGTCGCCCCCGCTGTCCCGGCGGCGCCAACCGAAGCGCCCCGCCTGATCCGTGTCCGACA
>chr18_19192309
ATGCGCCTGCAGTGCTCCGCGCGCTCTTGACGTCCGGAGCCCCTGGAGTAGGCGCTTCCGGCCATTCATACTGCAGTCGGTCAGTGTTCGGTTGAAGGATTCTGTGTGCTGTCGGACCCA
>chr18_61034431
GGCCCGCCCCGGCCCGCAAACCCAAACACTCCAGGCGCCCGCCCGCCGCGCGTGATTCTCGCCTCGCCGCAGCCCAGCCCTGCGCGCCTTGCCCGGCGGCCCCCGCCCGGCCGCTCCGGG
>chr19_41903725
CACATAAAGAGGCAGCCCCGAATCTAGCCTACGTGAGTGCCGGACCGCTGAGTGGTTGTTAGCCAAGATGGCGGTAGCGATCGCTGCAGCGAGGGTCTGGCGGCTAAACCGTGGTTTGAG
>chr19_5622788
GCAAAGCGGGGCGGGAGGAAACGAGTGCGTTTTCCTCTTAGGCGGCGCCATTTTGTGTTCAGAGCCGCTATAGCTGCCGGCGGTGTGCGACTGAGTCGGTGGCGAAGACGGGAACGCGAC
>chr2_113993031
CTTTATCTAGCTCCGCCTTTTTGGATCTGCAGCAAGTCGGCTCCGGGGTCCCGCCCTTCAATGCCTTTCCCCATGCTGCCTCCGTGTACGGGCAGTTCACGGGCCAGGCCCTCCTCTCAG
>chr2_198318718
CCTTTGGGCTCTTCCGGTCTCCTCCCCTATGGCTTGTTGCTACTGCTGTTGGAAAGTTTTAACTTTGCGCAGAAGGGTTGCCGGCTGCTGGCTGTATGGGAGTTTGTGTTTGGCGGTGAG
>chr2_201754228
GTGCCGGTTGGGGCCGGCTGTGATTGTTATCTTGGTGCTGCAGAGGACAGCAGAAGAGGAGATTGGGTCAGAAAACTGCCCTGCCGCACCAGAGCACAGCGCACTAGTGGGACAGGGGTC
>chr2_55844745
CCGCCGTAGCCCCTGCTAGGACAGCCCGTGCGAGCCTGCTGGAGGAGGAAGAGAAAGGCAGAGAGAGTCGGGTTACAAGATGGCGGATCTGTAGTAGTTACCGCGGCGGCGGGAGAGCAA
>chr22_30279201
CCGGCTCGGCGTCGGGAGCGCGCTCTGTGTGGCCGCTGCCGCCATGTTGTTGTGGTTGTGAGAAGGCGGCGGCGGCGGCGGAGTAGCAGCCGGACGAGACGTCCCAGCGGCTCAGGCGCT
>chr22_43411391
TCTCCTGTCAATCAAACGGGGAGTGCCTATTTAATGGGCTGCGAGGGTGGCGCAGATTACTCTCCCAAAGCCGCTCGCTGGTGGTGGTCCTTGAGACGCGCTTCCCGGGGCTGGAGTTTT
>chr3_142166812
AGCGACGACCGGAGGCTGCGGCGGAGCCCCGGCGGGGCGTTTGGTTTCGGTTTGGCCCTGACTGGGATTAGTGTTGACGATCGAAATGGGAGTCCCCAAGTTTTACAGATGGATCTCAGA
>chr3_14220126
ACTAGGCCTCCAACGAAGGGGCGTGGCCAAGCGCACCGCCTCGGGGCGGGGCCGGCGTTCTAGCGCATCGCGGCCGGGTGCGTCACTCGCGAAGTGGAATTTGCCCAGACAAGCAACATG
>chr3_185677723
GTAAGTGGACTAGTGGTAACAGGAACAAGGAGGGGCACAATAAAAGGCGTGGTAATTGGAATGGGTTTATAATTCTCACCAGAGAAGAAACACAGCATTTCGGCTGGTGTCGCTGCTCCA
>chr3_44379837
GCCCTGCCTCTAGCTGACGTCAGCACCCTGGTAACTGCTGCACCTTCGCCGCGCGCTTTGAGCCCCCGCCCCTCCGCCTTCTTACCGGCCGCCCTGAGGGGTCTCGGCGCGCTCGGCTGA
>chr4_39460531
TGACGCAATACGCAGGCCCCTTACGCGATACAAGTACGTAATGACGACAGACGTTCTTTCTTTGCTGCGTCTACTGCGAGGTAAGGATGTTTCTGTGCTCGTGGGGGTACTGGGAATCTG
>chr4_77069543
TTTCCCGGCCGGACTGAGAAGGGGAGCGCGCTGCGCGTCGCAGGAGTAACCTACTTGGTCTCCTGCTTTCGCGACATGGCCTTCAATTTTGGGGCTCCCTCGGGCACCTCCGGTACCGCT
>chr6_111137058
GGCGGGGCAATAGGCGGACCCACTGCCCTAGAAAAGAAACAAGCTGCGGTACAACTGTCCTCACCAGCCCTCGCCTCCCGAGTCACTGCAGCCAACCCTTCAGCAAGGTGCTGATTTAAT
>chr6_27806341
GACAAAGTTAATATACGTTTCCAGGACTCACCACTGGTTAAACGCACAACTTCATTCTCTACCCCACTTGCGTTAAGAAGCAGTGAATAAGCGGTAGGTTGACAGAGCTACCGTCTTCCT
>chr6_52529220
GTTTGGGCAAGGTGGGTCCGTCCCCTAACTCGGACCTTATAAAGCGCGCCCGCTGCTCCCACAAAGCCGGGCTGTCCCAGGCTGAGGCGGTTGCTCCCCTGCCGGGTGTGTTAGAAGCAA
>chr7_100076816
TCAGCAGGCCCGAGGAGGCAGGACTTCCTGGTGTGGGGGTTGTCAACAGCCCAGAAAGAGAAAGACGGAGAGGCAGAGACCCAGGGGAGCCGAGGAGCGGAGACACGGACCCAGCAGGGT
>chr7_77166169
TCCGGGGCGTGGCCCCGCCCGGGGTGCTCAGAGGTCGGAGTATCGCTGGGAGGAGAGTTGGTTCATTTGGAGGAGGGAATGCGACTCTGAGCGGGCCAAGCCCTAGTGGGTCAGAGTAGG
>chr8_86132598
CGGAGCTACGGCTCGTGAGCGGAATCCTGACTGGTTCATCCTCCCCGGAACTTCCTAGACGCCGTACGTGCCAGATGGTGTTACCTGGAGCTTAAAAAGCTGCACGCAAGTGTTAAACTT
>chr9_115248937
TGTAACGACACCTCCTACGGCACGCACCGAGCTCGCAGTCGTTGCTGCCCCGAGGAGGTGTAGATCGAGCCTCCTGCCGCACACACGTTCGCACGCGGCGGCCGGCGCGCTGGACCGAGA
>chr1_113162469
GGCTTTCTTCCCGGCCTGCCTCGCGCCCGTAGCCGGGCTGGGCCAGAACAGCCCAAGATGGCCGACTTCGATGATCGTGTGTCGGATGAGGAGAAGGTAAGGGGTCCGCCTCTCTCTCTT
>chr1_156561470
CCGAAGAGGCCGGGCCAGCACGCGCGGATTCCGGAAGCCGCTCGGGGCTGGAGTCTTGGGGTTCTAGCAGCCCTTGGGCTGGGGAGCAGTTCCCACCCGGTCCAGCTTCCCTTCCACTTG
>chr1_201924651
TTCCGCCTCTGGGGTCAGGCTCCGCCCAGCTTGCCCGGCATCACTCGCGGCATTGGAGTCAAGATGGAGGAGTACGCGCGAGAGCCTTGGTGAGCTTCACCGCTGTCTTTGCATTTCTCT
>chr1_206786046
TGCGCGAGCGGCTCGGGTTCCCCGTCCGTAGCGACTCGGCCACGCCAATAGCTGTTCTGTTTATTTCCTTCCACCCCATCAACCTTAGGAACTGCTTTGAGTAGAAGCTCTCTGCAAGCT
>chr1_27113592
GAGCCAGGCTGTGGCCAGAGGCTAACCCGGCCCCTGGCTTCGTTTGGAGGGCAGATAACTGAAACCACATAAGGCTTTGGAATCCTGAGAAACAAGAAATCCACCAACGGAGAAGGATTT
>chr1_45987566
ACCCCCGTCCGTTCCGACTCTCGCGAGATCCCTACTGGCTATAAAGGCAGCGCCCCGGAGAGCTCTTGCGCGTCTTGTTCTTGCCTGGTGTCGGTGGTTAGTTTCTGCGACTTGTGTTGG
>chr1_46153860
ACCCGGACTCATTTTTTTTCAGCCCTCAGGAAGTAGGGGCCTCTCTGAATCCACTTGCCGGAAGTGCCTTTCCAGTGGACCTGGGCTGTTGTTGCGGTTGTTTTCCTTCTCTCCGTGCAA
>chr1_70876739
ACCGCCCCACCCAGTGCACAAAGCGGAGTGAAGCTGGAGTCCCTGGGTCCAAGTGGTGTTAGTCCCTGCGGGCGAAATTCCTGAGTACCCGTCCTGAGGAGGCTGCCATGCTGGCTCCTG
>chr10_96305583
GAGATGACAGGATTTTCCCGCGAAGGAGAAGCGCGCTTTTTTCCCTGGCGGGGGATTTGGCTAGAAGGCTGGGCCGGCAGCGGTTGTGAGGAGTTAGCTCGCGGCATTGCAGGCTCTGAG
>chr11_85339399
GGTCCAGGCGCCTGTGGGCCTGCCCCCCTCGCCAGCCGAGTATTTCCTTCCCTGACTATTTATCAGCTTAGCTCCCTGATCTCTTCGCGTCCTGCGGGAAAGATGGGGCGGCCCGAATGT
>chr12_104532203
ccccCGGCCCAGTCCCGCGTTCCTGTGAGGCCTCCGCGCCGCTCCGGATGCCGCTCCTCTAGGCGCGAGGTCTTCCAGGGCCCTGCCCGGGCGCGCCGTTCGGGTCTAGGCGGGCCTCCT
>chr12_123868238
CTTGACCGGAACCCGACCTTTGACCCCTCGATCTTCCCTTAAGAGCTGGGAAACCTGAGTCTCCCAGCAGTTTAGCAACTCCAGCACACCGACCTCTCCAGCAGTTTGATCCATTCATTC
>chr12_12510099
GGAGCGTGAACCAGTGAGTGAAAgcggcgccgcccgccggccgcAGGTGCGGCAAAGCCAGTGTCATCTGCCGGTTCTCTTAGGGCTCCCGGAAAGAAGGAGGGCTAGCCGCGTGCGTTC
>chr12_34175427
GATCTTTCCGGATCCGCGCTCTCCCAGCATCCTTTGCCTTCCGGTATGTGGCCCCGTCTGGCTAGTCCCGCCTAGCGCGCCCATTTCGAGCCCAAGTTTCCAGCTCGGGTTTCCAGGCTC
>chr12_54867442
CAACGGCCACTTCCGGCGCCTAACGTTGGGAGGTGGGGCGAGGGGCCGGCACTTCCTGTGACTGGGAGTCTCGGTTCTGGCTGAGTGTGGGGCAGGGTGGATCAGCTGTGGAGTTCACCT
>chr14_35008883
GGACGTTCAGGCGGAAGTGGCGTCAGGGGCGCTTTAGGGACTGGACTTGCAGTGTAAACAGAGACGCTGCAAATTGCTTGTGGACGGTGTAGGCCGCTGCAGGCCACCATGAACCGGCTT
>chr15_44829368
ACGAGAGCAAACCCAGTGACTCACCTCCGCCGTGCTAACTCCTCGCTAGCTCTCCCTCTCACACACGCTCACACCCGGCTCGAGATggcggcggcggcggcggcggcggGGGACTCGGAC
>chr15_49462294
TCCTCTGGCTCCTCCTCCCTGGACTCAGCCAGGGTTCCCTCCAAGCAGCAGTCAGGTACAGCCTCCGTCCTGCTCTTAGCTCCCAGGGAGGGACTAGGGCCTCGCAGGAGCCCCTGCGCA
>chr15_65282411
TGGGATGCTTGGCTGCGGCTGGCGTGAGGAGAGGGCTGAGTTACGTCTGGGTCAGCCTTAGTTCTGCCCTACGTACCTaggaggaggaggaggtggaggaggCGCCTGGCCCCTTGGGAC
>chr16_4475498
ACGCGGTCCTCCGTCGCGCCGCTCCCAGCATGTAGTGCGTGGTTTCCTCCTGCTGACCCTGAGACTTACGACGAATTGCGTGAGTTTTACTCATGCCGTCTCCGCGCGCTTCTAGTAAAT
>chr17_26684701
GCGGCGGGCGGAAGTCCGGGTTGGGGTCACCTGACCGGAGAGCCGGCTAGATATGGCGTCCTCTTTGCTTGCGGGCGAGCGATTGGTGCGTGCTTTGGGCCCCGGCGGGGAGCTGGAGCC
>chr18_23806414
CCGGGGAAACCCGGGGCGGTGGCGGCGGCCTGGGCGCGTGCGCGAGGTCTCCGCGTGGCTATATAAACATGGCTGGCGTGGCCGCGCGGCGGGGCCGTGCCAATCGCGCGTAGGGGGCTG
>chr19_11925099
GGCGGGGCCCTGTCAACTGTCCATCCGGGGAAGGGGGAAGGGACAGTCGCCCTCCGTCCATTCCTTTAGTGCTGCGCCGACAGCGGTCAGGATCTCGGCTTTCTTGCTTCGAGAGGGACT
>chr19_12847662
TTAGAGTGGGCGAGTCCACAGAGTCTTGTCCTGTACGCCCTGATCTCCCATGCCTAGCAGACACCATTCCTGCAATTGCGCTCCGTTTCGTAGAAGGAATTCCTAAAAGTCTCCTTGTAT
>chr2_166810305
GACAGCCAATCGCGGCGCGACCCCGCCCCTCCCGCTGGGGCCCGGGGCGCTAGAGCGCTCCGGGAGGCTAGGGGAGCTGAATTCTGCGTCTTCCTTTAGGCTGCGGCGAGACAATCCCCA
>chr2_224822178
CGGGGGAAGTGTGTTACGGGGACACTGGCCCGACTACTTTCGTTCCGTCTTCCATCGTTTTCTCTCGTGCAATGGCGTCCGGGCTGGTAAGATTGCTGCAGCAGGGACATCGCTGCCTCC
>chr20_33413611
TGACCAGACGTCCCCGGGAGCGCGAGGTGGAGCGCGCGCCAGCTCCCTTCGGTGCTGAGTGCTTAGTGCTGGGATCTCGTGGGTCTCTGTCGGCTTTCCAGGGCTATTCTCTCGCCAGTG
>chr20_35402173
CTGACGGCCGCGCATGCGCCCTTGGTTGGCGGGAGTTTCGGAGGCGGTGACCGTGACGTAGAAGGTGGAGACCGCTTCACCCTGATCAGGGAGTATCGGCTGCGGGTGCGCAAGGCGTCC
>chr22_22020622
GTCTCCAGTCAGGGTAATGACCCTCGGGCCGCCGCGCTCTCCCGGGGCCGCGGCTCCGATGACGTCAGCTGCGGGCTCGAGCGCAGCCCGGTTTTCCTTACTCTGGTTCTGCCCGGAccg
>chr22_31795631
ACCGCGCCTGCGTGCTGCAGTAGCGCCTGGTGGCGGTGGCAGTTTGCCCGCGGGTGTGTGAAGGGAGACAGTGTGGAGGCCACAGGGTACTCGCCACGATGAGCAGCACCTTAGCTAAGA
>chr22_41253149
TGCGGCTGGCCCGGTTTCCTGGCGACGCGGCCCTGCAGGCGGTTGCGTTCCCCGTCGTTACCCTCTTTCTCTTCCCGACGCGTGAGTTAGGCCGTAATGCCTTGGCTGCTCTCAGCCCCC
>chr3_155572171
AGGCAGGAAGTTATATGCTTTTTCTGGAGTCCTGTAGAGAAAGTGCTCTCTGCCGCATTGATAGCAGCGAGAGCTGGAGGTGTTGGGTCGGGAGACCAGCCGTTCGATCCCGCCGCAGGT
>chr3_47422296
AGGGCGGGGAGGAGCTCGCCAGCCCGAGGCGAAACGGCTTCTGGGATAGTAGTCTTCATCCACTAAACTGAGAGGCGCGGAGCGAGCTTATTCCCCGCTCCCGGGCCAAGCCCAGCTGCG
>chr4_39640821
GGACTGTGAAGCAATCGGGGCGAGGCCGGGTGTCTGTTCAACTCTCCCGCGTATCGTCTGTTTCTTCGGCGGCGGACAGTGTTCTGTAATGTGTCTCCCGTTGCCCGAGCTAAAGGTTTT
>chr4_99851134
AGGAGAATGAGTCAACGTCAAGAGTCATAGTTGACCCGGCCTAAAGACTCCAGACCATCAGTCCAGGGCTTAGTCAGCGGGGCCCGGAGTGGCTTCCCTGGCTGGCATCTGGACTTAGGC
>chr6_26458174
CACACCCGGCCAATCCTGGGCTCTAAAATACTTAGGGAACTCTTGGGACTGTGGAAGCCCAGGAGACCAGATTTCGTTTCCTGCATCTCCAAACATGGCGACCTAGGAGAAGGGGAAGAA
>chr6_31165483
AGAAATGAGCCTCAGCCCCTCCCACGGGCCGCCCACGGATTCCAGGATCCGGAAACTCTTCCTGCTGCTGCGTCACCCCAGGAAGGCAGCGCCCGCCTCTGGGCAGTTCTGATGGAAACT
>chr6_36842573
GAAGTGTGCAGCAGCGACGGGTCCCCAGCTAATCGACGCCGGAAGTAGCAATTACTAGACAAGCATTCCGCCGCCGGCTTCGCTATGGCGGCAATTCCCCCAGATTCCTGGCAGCCACCC
>chr6_82957439
TATTACTGGGAACCGCCCGCTCGGGCCCTTCCTCTACATCCCCGTTCCCGATTCCTGTAGTAGCGGCTGTATTGCAGCCGCCTGCCGAACTGACCCGGGTCTGGGGACTGGCCCCTCTGG
>chr7_112430031
TCTGGAGGAGTTGACAGTGGTGGTTGGAGATTGGAGGGTGTGGGAGCGCCTCTCCGTATTTCGCAAGGGTTCCCCCTCAACTGGGCGCCACGTTGTGGTCGCGTTCTCCGAGGCAGAGGA
>chr7_129846051
CATCTGTGGGCCTCCGCTGGGGTTGAGCTCCTCTGGGTAATAACCAGGAAGGTCTTATTTTCTATATCCGTGCGCCTGGCTCAGCGGCACACTTGTAGGTATTTGTGCTAAATAAAACAA
>chr1_10092643
GGGGGCCCGCCGCGCCTCCGTTGTTCCCAATCGCCTGCTTTTCTGTGACTTGGGGGCCTAGAAACACCTCATCGCTCCCACTGGACTGTGCGCGCCCGCCGCCTAAGCGAGGGAAAAGAA
>chr1_145470366
ATAGGGAGCTCCGGGAGGCGGGCTTAGAACGCCACCGACTTGAGGAAGCCCAGTACATTTCAAGTTGGTCGCGGCTTGGGCTCCGCTTTGGGGAGGGGCAGCAGGTAAGGCTTGACCTGG
>chr1_160232854
CTGGGAGTAATCCTCTGCAGGGTTACTGTAGGTGTCATAACGAAACAGAGTACAAAAGTCACCCCACATCACCCGGCCCACTCTTGGGAACCTTTACCCACACCACCTCTCTTCAGAAAA
>chr1_161475016
TGTCCTTGTGAAAACCCCGGGGAGGGGTTACTGTTCTGCTGGCCGGTATACCCCTCCTTAGAGTATTCTTTTTCTGTTTAAGATAATTCCTGGTCGGCCGGGCGCGGTGGCTCACGCCTG
>chr1_179851417
TCCTCTTTGGTGCCTCCAGCCAGGAGGCGGGAGCGATCCACAGCAGCTGACCCAGCTCAGGCACTGCCTCTCTCACAGCCCTCAAGACACACCATGGGCCCAGAGGCAGGTTTGCTACAC
>chr1_224622542
CCCAGCTGCTGCCTAATGGAGTCCAGGCGCTCGCGTCACAGGAAATGCCTATACTGCCCTCCTCACTCACTTCCGGTGGCAGGTATGGAACCTATAGGGGGCCTGTCACCCAGCACGTGC
>chr1_24104770
GGGGTGGGGTCGAGCGGAACTGACGTAGGACGCGCGCCTCCCAGGTGCCAGAGTTCGTATATGACTCCAGTCCTGGCGCTGGATGCTGCTGCTGTTCCAGCTTCCTAGGTGTGGAAACTG
>chr1_28969533
GGGAGGGCCGCGCAGTCGGACCGGCTGCTGAGACGAACGCTTCACTGGGGCAGTCTCTGCATATCATGGGGAGATAGACGCTGCTGCCTGTGAGTCTTGGGCCCTGGCAGTTGAGGAACA
>chr1_90460730
CCTCGCTGTGGCCTGCGGCTCCCGGGCTGGTAGCGCGCCGCTCTCGGTCGCGCGGAGTGATCGTGTGGAATCGCGGGTCGCGGACGCTCGCCGCCGGCCATAGCTCAGCCTAGCGCCGCC
>chr1_93297434
TGCTGGAAGGAGGGTGAATGCCTGCCCAAGCTCTCCAGGTTCCAATGCTCGGGGTATCTCACAGGATCCGTGCGGTGAGGAGGAGCAGGGAGGATTACTGGAGCCTTTCGCTTTCTTTGC
>chr10_17270466
ACCGCGCCCTGCTGTCCCGCCGATTGAGGGCTCCTAGCGGTTTAGGGGAAACCGTTAGACCAGATTGATTCAAGTCTCAGCGGGCTCCGCGCGCGCTGCTAGTTCTCAGTGCTACCAACT
>chr10_25306040
GGCGGTCCTCCGGGTCGGCTCTGCGCCTGCTCTTCCCCGGGTCGGGACTCTTCCTCTAGGTCGTTCTCCAGGAACCAGTGGACCTGCTCTTTGTAAATGAGCAGCCTAAACTAAGAGGAG
>chr10_28966442
gaggcggggcggtgcaggccggCTCCCGGCGCGGGGCGCTATTTACGGCGCGGAGCCGGAGAGACCTGGGCTGGCGCGGGCGGGAGCTGCGGCGGATACCCTTGCGTGCTGTGGAGACCC
>chr10_75757868
CGCGGCGACGAGAGGGGGCGGGGAGCCCGTGAGGCTGGTTACGCCGAGGGAAGCCCCGACTCCGTAGTCGCTGCACAGTCTGTCTCTTCGCCGGTTCCCGGCCCCGTGGATCCTACTTCT
>chr11_112034820
GAGTGCCGACAGCAGTCTCCTCCCTCCACCTTCTTCCTCATTCTCTCCCCAGCTTGCTGAGCCCTTTGCTCCCCTGGCGACTGCCTGGACAGTCAGCAAGGAATTGTCTCCCAGTGCATT
>chr11_47270350
GTCCGGGCGGCTGCTTGCAGGTGCCACCCAGCGGGTTCCAGCTTGTTTGCTGCATAGATTACAACGGTGATGGCGGGCAAGCGGTCCGGCTGGAGCCGGGCGGCTCTCCTCCAGCTCCTT
>chr12_1800003
CCTGGGTGCATCGTGGGAGCTGTGGTTCGGCCAGGAACTTAGCGAAAACTATACTGGGTGTTGAGGGCCGGAGGAGCGTGCGCTCCTTAGGCGCTCACACAACTCCTCGGAGTTTTTTCT
>chr12_54069857
CCGGGTCACGCATGCGCTGAGCCTTCCTTTCGCTCTTCCCGCTGCTCCGCCCCTCTCTGTCTTCTCTGCAGTGGGAGCAGGTAAGGCCTTGGGACCTAGAGCCCTCTGTGCGCTGCGCAC
>chr12_56498391
CCCTGCGCCTCAgcccgcgcgctcgcagcttctcgctctcgcctgcctgcccgctcccttgcttgctcgcgctttcgctcgccctctcctcgAGGATCGAGGGGACTCTGACCACAGCCT
>chr12_57849093
GGCTGACCACTAGGTTTGGAAGACCCAGGCAGCTGGCTCTAAAGAGGCCCCAGGTCAGTAGCCAGACATGAGCTGTGAGGGTCAAGCACAGCTATCCATCAGATGATCTACTTTCAGCCT
>chr12_80329131
GTGGTGGCTGGGCCACCAGAGGGAAGCGGGTGTGGCCCAGGCAGCGGGGGCTGGGACAGACCTGGAAAGGAGGAAGCGGGGAAGGAAGGTTGTCCTGTCGGGCTGGGGGCTCCCGGGAAT
>chr13_31040496
CCCCCCTTCTTGCCCCACATTCACGCCCAAAGCCGTTGAGATAAGAGGCCCCAGGCTTTTAATGGCCCTTCAAAAGTGAGGGCGACACTATGGGATCATGTCCCCTGAAAACTGGGGTCT
>chr13_53226438
GATCCCCGCGATCTTTGGGCTGGGGATTCTAAACGACTGGGACTTGCCGGAAGTCATTCTGCACTAATAGCGGCAAAAAGCCTTCTGGTTCCTGGGGCGACGCGCCCGGCGGCCGTACTA
>chr14_75230075
CGCCTTCCCGGTCGCGGGCCCAGCTCGGGAGCGCCGGCGCACTGGCGCGCTCCGTTTACACGCTCCGGGGCCTGTAGGCGCCGCGAGTTCCGGCTGTCGCCGTCGCCGCCGCGGCTCCTG
>chr15_42565823
GTGAGACTTTGGACCTACTGCGCAGGCGTCATCCTGTTGGAACCTGGTCAGCTGGGTTAGAGAGATCGCTACATGCCAGCCTGGCCTGAGTCTTTTCTGTCTCCCAGCCGTTAAAGGTTT
>chr15_50716308
CTTACCCCCCGCACTGCACCCTGCATTTCCGGGTTGCAAGGCGGCGCCTGGGCCTTGTTGTGGAAGAAGCAAGGTTGCTCTTGCGTCCCTTTACTACGTTATTTTCCTCCTCAGATTGGA
>chr15_79237324
ACGCTCTGGGCCGCCACCTCCGCGGACCCTGAGCGCAAGAGCCAAGCCGCCAGCGCTGCGATGTGGGCCACGCTGCCGCTGCTCTGCGCCGGGGCCTGGCTCCTGGGAGTCCCCGTCTGC
>chr15_89787235
GTGAGCCGCGGGGGCGGATCTTGTTGTTACGGGTAACGGAAGTGTGGCGGCGTTGGGTTGAGCGGGCTTTTTGGAAGTTTGTGGCGGAGGTGAGGCCGAGGTGACTGCAGAGCGGCTCGC
>chr16_67875770
GATTCGGGCGAGGTTGTGCTGTTTGCCAGAACCAGTTCCCCAGCCCCGAGCCCCTTTGAGTCGACGGCATTGCTGCAGCAGAGGGAGACGAAACCTGGGCCTCGGCGCCCCGAAGGGTCT
>chr17_37025341
CGGTTTTACTTTGTGCTCAGCGGGAGGAGGGGGTGGGTATAAAAGCTGCGCGACCGCATTACTCGCGCCAGAGGTGTAGGGATTTCTGCGGCCACGGGCGCCAGCCTCAGATGGGTCAGA
>chr17_48450296
AGGGACGGTGTCGCTGGTCACGTGACACATCCTGGGTGGAGCCGTGAGTGAGGGCGTTTGAAGAGCACTTGTCTTTCTCCTGCCTCAGCAGCACGGACGGGTTCCTTGGCGGTTGGGGAT
>chr17_73663462
TCGGCGTCTTGAGTCATAGGAGTGAGCCACGCCCGGGCTGTGGGAATAAGATGGCGGGGAAGAAGAATGTTCTGTCGTCTCTCGCAGTTTACGCGGAAGATTCAGAGCCCGAGTCTGATG
>chr18_46986903
CCGAGCCGGGGCCGAGCTGCAGGCCGGACCGGAGCCGGATCTGTACCCGCTGAGACGTGGAAACATGGAGGCCTGAGCCGGTGTGCGCCACCTGGGCTGCGGCGGCGACAGCGACTTCTC
>chr19_14247408
AGCGTTGGCGGTGATTGGCCAGAGGGCGGAGGCCGGCTATTTGAAGGCGGCGCGCGGACTAGGTGCGCACTTCAGTTCTCGGAGAGAAGAGGCGGGAGTGGACCTGGTCAGCCCTACCCC
>chr2_122513276
CCCTAGCGACGGTCGTGGCGTAAGACCGGGGGGACGCGGCGGTAGCGGCGGCCGTTGCGATTGATTGCGCTGGTTGCCTGCGGCGTCCACTTCCTTGGCCGCCCTTGCTACACTGGCTGA
>chr2_190305782
TTCTAGTGTCTGTGGTGTCGGCGCTGCAGGATGACGCGAGCCTCTCGCGTCCCTGGTTTTCTCGGTCGCAGCGTTGAGTTATTGGGTGGAAAGGTAGCTTTCTCTTCCTTGTACAGCTTT
>chr2_54483369
ACTGAGGGGTGGGTGTCGCGAGACTGAAGAGTGGGCGGCGCAAATGGGCGAGGTGTTTACTCGCCATTTTGTGTGAGGAACGTTGACGCTACCTACCTCTGGCCTGGCCTCTACCCACTG
>chr2_70313622
GGGCGCAGCCACTGCGCCAGGCTCAAGGGGGGCGGCCCCGTCAGGGCCCGCCATCTTGGAAGGCCTTTTTTGCCGGTTCTTCCCGCTGAGGAAGTGTCGCTCAAGACGCTGGCCTATGAG
>chr2_98262311
GCACCGCGTAGTGGCTGAGGCTTGGGGGCGGGGTTGCCTTTAATAACGCTGGGAGGTGGGAAAGTCTTTTTGGTCCCTGGAGTTGAGCGGCTGAACCACATTGGAGTTCCTGTGGGTCTG
>chr20_37063983
GCCGCAGCTCGCGCTCTCGTCTGTATTTCCGCCGGCGCGAAACGAGCGTAGCTTCCTTGTCGTGTGGCCTCAGTCCTTCGCCGTCCCTCGCCGTCCTTCGCCATCGCACGCCACCGCACC
>chr20_5100838
GCGCAGGTCTCCCCGCCTCTTTGACTCCTGAACCCGGCCGCAGAACAAGTCCGGGCATATGTGGAGATCGGGTCCCGGTCCCGGCTCGTCAAGCCCCAGCTTTATGGTGGCTCCTCAGCC
>chr20_58515867
CCCACCCTCAAGGGAATCTGCTGGCCATTCGGTGCGGCAAAGCATTCTGGGTGATGTGGACATGACGCTGCTCCTCTACGCAGTGAGGCTCCCTCGGTCTGACCAAGGGTCCAGGTTGCA
>chr3_112360152
CAAGCACCCTGACCCAAATGAGTATCTGTCTCTAAGAAAAGAATGTAGCCTGATGCAGAAATCTGAGAATTTTCTCCTTCCAAAGTACAGTGTAAGAACAGACTGGAAGAGAAGTTACCC
>chr3_142297854
AGGCTTCTTTCTCAGCACCGAGCGAGCGACGTTCGTGAAGCTTTCGTTTTGAGCGGCCAGACTCTGCTGTTCTCAAGCCTGGGAGGCACAGAGAAGCAAGACTTCCGCATCGGGGGAGGA
>chr3_197807550
CGGCTTCCGGAGTCCGCGCGGGCGCTGAGCTGCAGGCGCGCGCCTAACGGCTTCGCGGGCTGAGAGGTCAGAGGCTGCGAGTGTCGCTGCTGAAGGCTGTGGTGGACCCGGCCGGGTCGC
>chr3_41240991
CGGTGGCGGCAGGATACAGCGGCTTCTGCGCGACTTATAAGAGCTCCTTGTGCGGCGCCATTTTAAGCCTCTCGGTCTGTGGCAGCAGCGTTGGCCCGGCCCCGGGAGCGGAGAGCGAGG
>chr3_50649759
GGGCGGGGGGCGGAGTCCCGGGCTTGTCCTCCCTGCGAGCGGCTCCTCCAAGGAGGTCTGTCGGCGTGTGCAAGCGCCCCGTGTTGGGACGGCCGCTCCTGGACCCTAGGACTCTGTGTG
>chr4_122745067
CCTTGAATGACGTCAAGGCCGCGAGCGCTTTCATTGGTCCATTTCAATAGTCGCGGGATACTTGAACTGCAAGAACAGCCGCCGCTCCGGCGGGCTGCTCGCTGCATCTCTGGGCGTCTT
>chr4_170541732
TGACGTCACGCGTCGACGCTGGGGCGTACCTTTCGGGCTCCTGACTCCTGCCGCTTCTCTTCCCCTTCCGTGGGTCAGGGCCGGTCCGGTCCGGAACCTGCAGCCCCTTTCCCAGTGTTC
>chr4_178363225
GCCTCGCGGTCCCGCCCTCTAGGTCTTCCCGAGTCTCCAGCGCCGCTCAGTCTCTTGCAAGTGGCCTTTACTGCATCCTCCCCACCTACCGCTGTTGCATTTTAGGTCCTCCCTTCATGC
>chr5_126366462
AGTCGCCTGCGGCCGAGGGCAGGCTGGCGGGACGCGCCGGCGGCGGGGAAGTTGGTTATTGCGAAGTGCCGTGGCTGCCGGCGGGCGCTGCGGGACTCTCTGCAATGGGACCCGAGCAGC
>chr5_72794255
GAGGAACCGAGTTCGCGGCGAAGTCAGTTTCCTGACTCTTGAAGGAAGTGGCCTTGTGTCACTTCCGGCCTCCCTTTAGCTGCCATCTTGCGTCCCCGCGTGTGTGCGCCTAATCTCAGG
>chr6_119031237
ATGCTCTTGCCACTTGAGTTTACTTGAGCTTAACTTAACCCCCACATACCCATTTCCTGCCTATCATTTGAAGACGTTCCTTGAGGAGGTTTGAAAAAGTGAGTTGTTTCTCCAATTGTG
>chr6_160148158
GATGCCCTGGGGCTGACCTCCGACCTCGCTGGCCCGCCCCTCCCCTCGGCCGCTTCCCTTACTGAGCTTGCTGAGCTCCGGGGCCCGCGGAGCTCGCGCCAGGCTCCTGGGAAAGGACGG
>chr6_25963843
TGAACATGTCTCTTGAGATAGGTCCTGTCCTGGAGAAGAGATAGTAAAAGTAAACTCCCCAGTTCTGCAGGAGCTCTGATCCCATAGAAATAACTGCTCCTCAGGAGCAAACCCTCTGCT
>chr6_28129593
GAGAGGGACTTCCGCCCCGAGGCGAGGCCTCGGAGCTGGTTGCTGCTCACAGGCAGAGAAACGCTGGTATGCATTTGGGTGTCGCTTGGGTGGATGTTGCACAGCTGCAACCCCTCAGAC
>chr7_150020225
GCAGGCGTGGGCAGCGAGGCGGTGCGGCCGGAAGCGAAGGGGCCGTGAGGTCAACAGTCGGTAATCGTTTATCGGTGCGGCCTTAGAGAAAGGACCTCCAAGCCCTTGTTCAATACATGT
>chr8_128747670
AAGGTATCCAATCCAGATAGCTGTGCATACATAATGCATAATACATGACTCCCCCCAACAAATGCAATGGGAGTTTATTCATAACGCGCTCTCCAAGTATACGTGGCAATGCGTTGCTGG
>chr8_74884785
CTGGTGGATACCGTCGGCGTTGGGACCGAGGCAGCCCTGCATCCTGGGACTTGTAGTTTCTCGCACTGCGTGTTAAGATTTTGGTGGTTACAGAGACTGTCCGTACCTCTCATTTAGGGT
>chr9_115983869
CGGGAGGGGGCGGGAAATCCTCGGCCTCGGTGGCGGTGGTGGACACGTCGAGCCGGGTAGAAGTGGAGGGGCCGTTCGAAGAGTCGTGAGGGGGTGACGGGTTAAGATTCGGAGAGAGAG
>chr9_135906394
GAGGCGAGGCCTTTGGGAGTACTTTGTGGGACGGACCCTGGCGGGCCCTGCCAGACGCACAGGGATGGCGGCGGAGGCGGCCGATTTGGGGCTGGGGGCCGCCGTCCCCGTGGAGCTGAG
>chr9_37785041
TTGGAAGCGGAGCGGAAGCGGAAGGCGGGTACCGGAAACGGTGTTTGGTGGAGCCCGCGATGGCCGAACCTGCGTCTGTCGCGGCTGAATCTCTCGCGGGCAGCAGGGCGCGCGCTGCAC
>chr9_99540391
AGTCTTGCATGTTATGGGTTACCGCGCAGCATGCTGGGAACGGATATGCGCGTTTTCGTCTGCGCATGTGCAGTCAACCCCACTTTCCGGCTTCTCCCTGTTAGTGTTTGCTGGTGCAGA
>chrX_48755218
TCTCATTGGCCAATCGAGTTTCTGCCATTTGTTCATTGCCTCCTGAGCGTAGTCCAGTTACTTTCAGGCTCGGGGAGTGAAGGCCTCGTTGAGAGAAGGTCTCATTCGGTGTTTTGGGAA
>chr1_119683404
CTGGGCGCGGCTTGGGCCTCCAGGCTGCGCAGCGCAGCCGCTATCGGGCGGACTGCAGTTCTTGCCGAGCAGGTGGGGACAGGAGCGGGGTGGGGCTTTAGTGTTTTTCCCTGGATCCCT
>chr1_150039735
CCGGGCAGCCACGGTGCTGGGAGTTGTAGTTCCGCTGGAGTGTACAGGGGACCAAGCCTACCCCGGGGATGGAAAAATCCGGCTGAGACGGCCTGGGCCGCTGCCACGCGCGGGCGCTAT
>chr1_161284078
GCGCGCCGGCTGGGGGTCGGGGTTGGGGGTGTCATGTGACGAGAGTCTCTTTAAAAGGCTCTGGAGCTTCTCCGCTCAGCTCTGCCTAGCTGGTTTGCTGGTTGTTTTCTGGTTTTTTAG
>chr1_179851249
GGTGGGGGCGATAGAAGGATGGCAGGGCAACTTGCCTGTCCTAAGTCTAGCCGCTCGTGGCAAGTGTTGACTGCGTGTAGGAGACTCCCGTCCTATCTCCCAGTACCAAGTCTCGGGGAA
>chr1_22352527
gtggctttgggcaagtccccgccctccgagcctcactttgcttatctgtgaatggaaataacagtgcctaccccatgggctatcgggaggatcagttgtgagggaatgcagtgtggggtg
>chr1_39492028
TGCAAACGTCTCGCTGAGGTCATCCTTTACGGCAGGCGTCCGCGTCGCTAGCTAGTCGTTCTGAAGCGGCGGCCAGAGAAGAGTCAAGGGCACGAGCATCGGGTAGGTAGGGGCTGCTTA
>chr1_43855454
GTGGACGAAGCCTTCTCGTAGGCGTTTGCTGACTGGAAAACCGGAAGTGAAATCGTGGCAGCCGCCTCGGCCGCCGCAATGCAGGTGAGAGTTGCGTTGGGCGTACTAGCGGCTGGCAAG
>chr10_45474258
GTGACAGTGATTGATAGCTGCTGGGAAGGTATAAAAGCAGCTTGCCTGCGAAGGTTCTTCACACTGCTCAGGGAAGAGCCTGCTACGGTGGACTGTGAGACTCAGTGCACTGTCCTCCTC
>chr10_91088094
ACCGCTCCTGCCAAGCCTTCCTCTCATTGCAGGAAATAGCTGCACACAGGGAGGAAACATGAGCTGATGCATTCCCCACCCTGCCTCCCCCCATGTAGTTCCGTAGGGAACCATTCCAGA
>chr11_32605173
GCCTAGTGGGTGGGACTTACTGGGCCTCCACTCAGCGACGCTTGTCGCGGCCTCCAGTTTTCAGGCCCGTGTAGCTAACTGCATTGATGTTGCCTCCCGCTGGCGCCTCCCTAAGTCCAC
>chr11_32605374
CAGGTCGCCGCTCAGGGTGACCCGGAAGCAGTTGCGCCAGCAGCGTCGCGCGGCCCAGTTCCCTTTTCCGGTCGGCGTGGTCTTGCGAGTGGAGTGTCCGCTGTGCCCGGGCCTGCACCA
>chr11_44088047
TGCCTGGAAACCTGGAGCCGTCTCTCGCGAGACGTCCTCCGCCCTGTAGAAGGCCGTTTCGGTTCTTCGTGCGCGGTAGCCGCCCCACTTGCGGGATTCCAAGGCCTCATCGAGTGCGGG
>chr11_6502529
CTGCCCGGAGAGGACGTCATTTCCGCCGAGTCCCTGACCTGCTGCTAGGATCGCGACGGGAACTGGAGCCCGAGGTCCCCGCGCGGCCCGGGCCTGGCGCCCTGAGGGGAAGAGCGGCCC
>chr11_67142035
ACCACAGGCTTCTTGGGTGACTCAGCGGGAATGCTCCGATTCAAGGCGATGGACCGCCCGAGCGTCCCCATTTGTGAAATGTTTCCCCATGAAGACCCTGGCATTCTCCTTCCTTTGGGG
>chr11_9594918
GAACACCGCCCGGACGGGGCTGGGCCTTCTGGGAGGGGCAAAAGAGAGCTGGATTCGCCTAAGCCGACCCGAAAGCCGGCCTGGACGCACCCCCCTCGCTGCTCCTCCGGTGCTGGGGGA
>chr12_48500116
AACTCGCCGGGCGGAACCAGAAGGCGGCGGGTAAGGGAGCAGAGGGAACAGAGAAAAGCATAGGACGAAGGGCTCACTAACAGTATTCCGAGTACGAGAAAGCGAAAAAGCCCAGACTGA
>chr12_49760547
GCGGGCGCCGCTAGGGGAGTCGAGCGCGGGGCTTTTGCTCAATGTCCGGGTTGGGAAGCTTTTTCTCTGGCCGCCGGGTACAGCGCCGCTCACTCTTCCGTACCGAGGACTTCACACCGC
>chr12_58329843
ACAACCGGAGGCGATTGACCGTTATCTGCGGTTTGGAGCCGTTAGCGGGAGAGGCAGAGATATTCAGAGGTCTTTTAGGATGCGCTAAAGGGTCGTGAGGGCTCTCTTAAAATTTTCTTC
>chr12_62860610
CCACGGTACCCGGAAGTGCGGCTGACGTGTCCCGGCAGCGCTCGGAATTGTGGGCGACTCGGCTAATGGCGTCGGCGAGTCTTAGGGGCCTGGGGAGCTGGCGCTGAAGCTTCTTGCCAG
>chr13_95248418
GAGGCGCGTCGCAAAAGGTCGCGGCGGAACTTCCCTGCGCTTTTCAGACCATACTCTTTACGGTACTAGGCACTGCTGAGCTGGGAGATGTCGGCGGCGTGTTGGGAGGAACCGTGGGGT
>chr14_23504120
AATAGGAAGTGAAGCTGTGACGGCGAGGCGTTGCCCGGCCTATCTTTGCTAGGCGTTCTCAGAATTAGTTCTTTCTGCCCACACTAGACATGGCGCTTGCCAGCGTGTTGGAGAGACCGC
>chr14_23564738
TTGGGTGTTTGGGGCGGGTCCGAGGCCGGAAGTGCGTGGGCTGCCGGGCTGGCCCAGCTTAGGGTTTTCAGGAAATTTGGAAGCTGCCGCAGTAGTTGGAGTCTAAGGACTCGTGACAAT
>chr15_45021333
CTGGGCGCGTCCATCGTCGAGTACCTTCTCCTCTGCCTCCCCCTCCCTCTGCTTCTATCTCTCTCCAATTGCCCTCCCTGGCCTGCGGCCGCCCGGTCCTCCTTCCCAGCCCAGTGCAGC
>chr16_30773632
TTGGCGCCTGCGCCCTGCGCACCGTTGGGGGGGGGGCAGTGGCGTCCAGTGACGCCCAGTGACGTCCGGTGAAATCCAAGATGGCGGCGCTAGGCTGACCCTCCTGCTGGTGAGGGCTCT
>chr16_4524732
GGACTCGGCGTCGTTTCCGGGTTTGCCCGCCCCAGGCACGTGCACAGTGAGTTTGTGTAAATCCAGTTAGACCAAAATGAGCGAGGTGGAGAGCCTCTTAACCGGATGCTACGGGTGATG
>chr17_74235671
CCACCACCACCCCCCCCACCCCCCGGCTTCTGACAGCCTCTGCAAAAGCACCAGCACTGCAAATGCCTGTTTGGCTTCCATCCTTCAGCAGGCAATGGAAGCTTTTCCAGGAGAAACCTA
>chr19_28284810
CTCCCGTTGTATGCTGGGATTGTAGTCCGGCCGCCCTGTGACTAACGGCTGGAACCGCCTAAGACACCACCCCAGCCAGCATGGCCGGCAGGAGCGCACCGCGCTGTCTCCCTCCAGGGA
>chr19_53466333
GGGGCGGGAAAGGGGCGGGGCCTGAGCTTTTCTCCATCTCGCTCTCCGCGCCTCTGTTTTCAAGGTTTTAGAGGTGAAACCCGCCAGTGAGGCTGGAGCAGCTCAGCAGTCAGGGAAATA
>chr2_158115261
CCAGCAGTGACACATCAAAACTAGCAGCTGAAAGGGACTTGAATGTGACCATCAGTCTTAGTACTGATAGACCAAAGCAGCGATCACAGGCAGTAGCAAACGAGAGGGCACACCCTGCCA
>chr2_175352129
CGCCCTGCCGGCTGGGAGCCTCCCAGCCGCGATCCTCCGGGGCGGGACTTCCGGCTTCCCTGCTCCCACAAAATGGTAGCCGCCGTGGGGGATGTCCAGTTTTTTTTCCTCTTCCCAAGT
>chr2_198318281
CCAGAGGAGGGCGGTGCTGCAGGGCTGGTCCGGGAGGTGACGACCGGCTTCGGAGAGTCTATCATGGCAGCTCGGACTGGTCATACGGCCTTGAGAAGGGTAGTCTCGGGATGCCGTCCG
>chr2_203776905
GACAGTAGGACCACTATCGGCCACCGTCGACCGTTTCCTCTCTCATCCGTTCTTTTCTTTGTATTTCCGCCTCTCGCCTCTCTCTAAAAGCCGCAGTTAGAGGCGAGATTTAGGAAAAAC
>chr2_210867148
GTCCGCCTGGGGCGGGGCGGGGCACACGGGCCTCGTACACCTGATTTTGACCTTCCTTCTTGTGCTGTTTGGATCTTAACGTCCTCGCAGTACTCAAGGCGTTTCTTAACCTTTTTTCAC
>chr2_27712860
CAGCCCCAGGTCCTACGTCATAGCGGTCCGTCTCGCTCTTCGATGTACCTGACTTTCTGAGTGCActctcttaatcctcacaactctggagggaagcagggcggtttccatgataggcct
>chr2_97779366
CGCTGGTTCTAACCCTTCTGTTGGGCGTTTCTGCTGAGAGGCGGGAGGCGCTGAGAGTCTGTGCGGAGGTCCGTGGACAGACTGCTTTGCTCGTTGTTGCTCTTCGGAGGCGGCGATCCC
>chr22_21984315
AGCGTCCGGGGGCGGGGCCTGGGCTGTCCGGCCCACTCCCCTGGGAGCGCGAGCGGTGGACCCAGGCGGCCATGTCCCGCCCTCGCATGCGCCTGGTGGTCACCGCGGACGACTTTGGTT
>chr22_21987070
TGCAAATAAGCAAGTGGAGGCCGCCAGCCGACTTCCTCGCACTGTGCAGCTGCTCCAGTGAGGGCGCAGACTGTACTGGCCTGTGCGGAGCAAGGCGGTGTTTCTGGTGAGTCTGTTGAT
>chr22_22901802
AAAACCCACTTCCTCCCAGGCCCTCTAGGGGGATGGTCAGGCTTCTGCAGAGATGGGGAGGATCCTTTCCTGGTAAGGGGAGAGGGACGGGCTAGGAGCCAAGCGGAAGGACCCCGTGTT
>chr3_10157213
CTATGATAGGCCTGTGCAACGTCACGTCCTCGCCGGCGTTTGCTCTCTACTCCCACGCTATAGAACACAGAAGCCTGGACGCCGGCGGCGAGGTTGTAGTGCACGCGCGTTATGGTCGTT
>chr3_139108724
CCACTAAGGGCCGTGACGTGGTGCCGCTGAGCTTGGACCCCGACCAGAAGATAGAGATTGAAACGATGAGGAAAACGAAGTGCCTAATCCCCGCTGGACGCTAACTGCAGGGCAAGCTCC
>chr3_156272909
CGGATACGGCGGCCGCAGGGGCGGAGTCAAGGGCCTTTGCCCGCCTTGGCGGCCGGCTCTACGTTCCCTGTTCTCGCCTGCAGCTCCGCCATGGCTCCTAAAGGCAGCTCCAAACAGCAG
>chr3_4345299
cgggcgcgcggcTCCCCCACGTGGTCTCCTCAAGCCGCCTCGCTGGGACGGCCTCCCAGTCGCGACCTTTTGTCTTCTCTTACAGCGCACCCGTTGGTGCGCGGGAATAGGTGTGCATGC
>chr5_131132921
CTCACTGGCGGGTCCCGTCACGTGGCAGGGGCGGGGCGTGAGCCGAGAGGACAGGACTGGAAGGTGGCTAGGGATGTGTAGCGGGAGAAGGGTCAGTCTCGATCTTCCCCTGTGAAGCTG
>chr5_150080589
TAAGACGCCGACCGGCGCGGCGCTAGCCTCGGGGCTTGACGGGATTGTGGCGGTCCTCTCTCCCAATTCGGAAGCTACAGCTACCTCCGGACGCTCTCAAGATGGCGACCTCTCTGGGTT
>chr5_175875395
ATGTGGTTGTGGCTGAGGTCAGTTCCGGCGGGTGACGGTGCGGACGGGTCAGGAGCGTAGAGGCGGCGGCAAAATGGCGGCGCCTGAGGAGCGGGATCTAACCCAGGAGCAGACAGAGAA
>chr5_82373614
CGAGAATCCCCCTCAATTTGTGAGCTCCCGCGACTTCCTCTTGTGGGCTTTTGGGGATGCTAGGGTTCTCGGCATTATCCTCAGGGTGCGACCTGTTCACCCCCTTTTCAGTTTCTCCGT
>chr6_10694814
GTGACATCAGGAGGAGGTGGGGCCGACTTCCGGCCGGTTGCTTAGGGGCTGTAGCGCCGGCAGCGTGCATTGTTGTGGGCTGTGTACTAGTAGGGTAGGAGTTTTTGTTCAGGGACCAGC
>chr7_8008179
GGGGTGGCAGCGTGAGGTGGGGGCTGTGCGCGCAGGGAGGAGCGTAAAAGTTGACAGCCTTGAGGTAAGTGCGAGACTAGGAAAGTGGGACTGTGTGTGTCCTGCGCGTGTCCCGACACC
>chr7_89976271
TCTCCGCCCCTCCTGTAGTGGCGCTTTGTCAGTAAGCGGTGACAGTGGTGTGTGTACCTGGCGTGGTTTGGACGGTTGTTTGGGGGCAGGGGCAGGGTTTGAAGTTCTTTAGAGACATAG
>chr7_91764179
TTGCACCGCGAGCGCCTGAGGTGATCTCGGCCTACATCGCGTCAGCGGGGCCTTGGGCGTGAGCACCGCCCCCTGTCCGGACGCAGGGTACTGGGGCACCTCGAACTGTGGCACCTCACC
>chr8_17780115
GATCGCGGAGCGTGGGGCCCTAGGCCTATGCGGAAGTGCATTGATCCCTCAGCCCGTGGAGAAAGAGCGGAGGCGCTGTGCGGTTTTCCGTGGGGGTGTCAGCTCCGGCCCGTGCCGGAA
>chr8_38089017
GTGGCTCCTGCGGGCAGGGAGCTGCAGCGCCGGGCGGCGGGCTGCTGGCTGCTGAGGTCTAACAGTGGGGGAGAGTTTCGAGTGTCCGTGGCGGAAGGGGCTTCGAGATCAGTTTCTAGT
>chr9_102582553
GTCAGCGCCGCGCGGCTCCAGGTCCTGCTCCCCCCCTTCAAGCCTTTGAATGGATACAATGTAGCAGCGCCCTCCTTCCTTCCGAGGCTGGATTGGAACCCGCCGCAGTGCAGAGACTCG
>chr9_135905845
CGGGCCAGAGGCAGACTTCCGGCCCGCCTGCTTGGTGGGGAAAAGGTCCCGGCTGAGAATTGATTTCCGCATTGGGTCGGCCTGGTATTCTGTCGGTGTTGGCGCTTCTTCTCCCAAGCT
>chr9_34048877
TCACGTGACGGGTTGGGCAGCCTGTGCCGCCGCCGCCGCTTTGTAAGAGGCACATTGGCAGGTAACGAGCGGCGGCGGCGGCAGCGGGTCTTGGGTCCTCCGAGAGCAGCAGCGGTAATT
>chr1_100503559
GAGCGGGCCCCGCCCCTCCCGCGTGATACCGCCCCGCCCGCTCGCCGCCAGCCCACTCTACAGTAGCCGCGCGGCCAGGGTAACCGCGGGCTCGCGTGGGTGCTGCTGGCTACCTGTACA
>chr1_149860182
TTGTCATCCTCCTCTTGACCTCCAGGAGGCGGCCTTCAAACTTGCTCCCTTGGCTTTCAAAATGTCGCCCTGTTTTTCTTCTTACCTCGCCGACTTTTCTTATCCTGCTCCCCCATGCCA
>chr1_156561601
CGCCGCACATgcgccggggccgggccgggccgggggcgcgcgcTCTGCGAGCTGGATGTCCAGGCTGCGGGCGCTGCTGGGCCTCGGGCTGCTGGTTGCGGGCTCGCGCGTGCCGCGGAT
>chr1_24285557
TGCAGCTCTCCCCACCCACACACCCTCGAGGGCCACAACCGGTTAGGTTTTGTTTCTCTGAGCACAGCGCCTTCGCGCGTTGTAAGTGCACAGTAAGTTTGCTGAAAGAATGAGGACTGC
>chr1_33116812
CCATTGGCTGATGTTGGCGCGAAGGTGCGCGAGTCAGCCCTCGCGCTGGGGGCGCAGGAAACAATAGAGGCCGCGCGCACAGAGCGAGCTCTTGCAGCCTCCCCGCCCCTCCCGCAACGC
>chr1_45769541
AACGTAGAGGGGGAGGGAACGTAGAGGGGGCGGGACCAGGAACGAGAGCGCGTGGGTTTCTGGGGTGTCCGCCGGCGCCCCCTGGGATTGGGGAGAGAGGGAAGGGCTGAGGCTCACGGT
>chr1_713995
TCGCCGACACCATAGAGGTGGGCCGTTGGCGACGTTAGAGGCGCGGGTGTTCGGCTACATCACTGGGGCGCCATGGTGCCTGGAGCTGGGCAGTTTTCTCATCAGAGTGGGGACTGGTAA
>chr10_74385832
CGGCTAGGAGAGTCACGTGAGAGTGGGCGGAGGGGGTGGAGGTTTGTCTCCGCTGTTTCATCTCTATGGCTGTCAGAGGTGGGCGGCTTTGACCGAGAGGCTGCTGGAGCTCGTGTTTGG
>chr11_61582922
GTCGCGTCAGAGGGTGGGGCGGGTCTTCGCCCCGCAGCGTCTAAGCTCTGCTGCGACGTTATGGGAACCTGGTGACCCGCGGCACACTCTGGGACGCCAGGGTAGTGGATAGGGACAGTG
>chr11_64889610
CGGTCGCTCAGCAGTGACGTGACACGCAGCCCACGGTCTGTACTGACGCGCCCTCGCTTCTTCCTCTTTCTCGACTCCATCTTCGCGGTAGCTGGGACCGCCGTTCAGGTAAGAATGGGG
>chr15_44116888
CCACAATCCTCTCGTCACGTATTTCCGGTTTATCTAGCTCAGCCGTAAGTAGTTTCTCTATCAGTCGCGCAGCTGTGTTCGCGGACTCAGGTGGAAGGAATTTCTTCTCTTCGTTGACGT
>chr16_70557409
CTCGCGGGACCGGAAGTGCCGAATGGGGACCAAGATGGCGGACCTTGATTCGCCTCCGAAGCTGTCAGGGGTGCAGCAGCCGTCTGAGGGGGTGGGAGGTGGCCGCTGCTCCGAAATCTC
>chr16_70557728
attCTTCAGGCGCGGATTGGGTGCCTTTTTCCGCCGCGCGCCACCAGAATGTCCCTGTCTTGAGGTCTAATGGCGGACGCCAGTATGTTGGAGTTGGTGGTGGCTTAAGTTTTGAAGGGA
>chr17_26926185
CGCCCCCGGCCCTGCCTGCCCCTCCGTTGTCGAGCGTTTTCCGCTGACGGAGCCCTCACCTCAGACACCGGCGGTAGGGCTGGATGCGGGCCCGGCCCAGGACCGGTCTTCTGTCCTCAC
>chr17_43025278
TTGCGAGAGCCGTTCACAGTGGGCTTGCTCACTTCCTCTTCCTGTCGGCTGCAGTTTCCCAGGCGGTGTCTCCGGGGTTGGGCACACGAGAGTAGCGGGCAGAAGCCAACGCAGGGTTGG
>chr17_46908395
ACGTGTGGGCGGGGCAGGCGGGACGGGCTCTCCCTTGGGTGCTTAGCCCCGCCCCCGTCCCACTCTGCCCTGTTGCTGTCGCGCCGCTGCTGGTTGCTGTCCCTGGTGAGTGCCTCAAGT
>chr17_57232301
GCACCAAAGGGAGCCGCCACCGTCTGGTGTCTAAACCGCCTCGGGTAAGGGGTTACATCCGGGAAACTCGTCAGGGAAATGGCGGGAGATGCTGAGGGTGCGGGGCCTTTGGAATTCCTT
>chr17_78121174
CCGCGGGATCTCGTTGAGGGCGGGGCACCCAGTTCCTTACGAAAGGGATGGAGGGGGTGGTACTTCTAAAGTTGGCGGTGTTTCGTACCGGCCGCGGGATTTCGCGGACTGGGGCGCTGA
>chr17_8093136
GTCTGGGGCCGGGAGCCGCAGGGGGGCGCCGGGTGCAGAGCACGAACCTTCCCTGTCCTCCCGGCACAAGAACCCGGCGCCGCCCGAGGGCAAGCCCTCCTCCGGGAGGGACTGCCGTCG
>chr18_33077537
TGGGGCGCTGCGCGTGCGGTCTCCGTTGGGGTTGAAAGACGCTGCCCCGCGGAGTGAATGACTACTCTTTCCCTTCGTTTGGACACATGGGCTTACAACGCCTTGTGTTGTAAGGAGAGA
>chr2_101618758
CGGAAGTTGTACTTGCAACTGCGGCTTTCCTTCTCCCACAATCCTTCGCGCTCTTCCTTTCCAACTTGGACGCTGCAGAGTGAGTATGGGTGGCGGAGTCTGGGCTCCTGGAATCCAGCC
>chr2_109150656
CATCAGACCCCGCCCCAACCCGTGGCTCGGGCCCGCCCCCATTTCAGCACCCCAGGCTAGTCTGGGAGGCTGGCGCAAACGCAGCGGGTGGCTGGGGTAGGGGCTCATTGGGAGCCCACG
>chr2_153032032
CGTCGAAGGAGCGGGCGGCACCGCCCCTCCCCTCCCTTCGCTTTGCTTCCTAGTCCCCGGAGTCGCTACCGCCCACTTTCTAGCCGGACAAACAGCAGTCCAGGGCCAGGCACACAGCAG
>chr2_70314093
TCTTCCGGGGGGGAGGGGCGGCGAGGCGAGGCCTGCGGAGCGGGTGCGCGCGGGCGGGCACGTGGGGCCCTTTCGTCCCCGGCGTCCGGGCGCCCTGCATGGATCCCCCACCCCAGCTCC
>chr2_71357784
TCTTTGCCGCGCGGTTTCCGGGCGGCTCCCTTCCCTTGCATGCTGCATTGTGTCGGGAGTTGCTGACAGCCATGGCGCCGCAGGTCTGGCGTCGACGGACCCTGGAGCGGTGTCTGACGG
>chr21_47878447
GGCGCCGCTGGTGGCCCCGCGCGCGGCCCTCCGGCCAGCCCCGCCCCTCTCGGGGCTCCTCCTTGGTCCCCGCGCCATGGCGCGTCCGCGTTGACCGCTGTCTTCCCTTTCGGGCTGTGC
>chr3_15140800
GGCGGATACGGATTCGAATAGTGGAGGGCGGGCCGGCGGCTTCTGCGCAGGCGCTTTCCGAACGAGGGAGGGGATGGTGGGGAGCGGAGAGAAAGTGGGGCTCGGTAATTTTGTGCGGTT
>chr4_139163515
TCATCATTTAGCTGTAGTAAGTTGGTGTGACAGGCAGGCGCTTAAATACAAGCCCATGAGGAAGCTGAGCTGGTTTGTAATGATAGGGCGGCAGCAGCAGCAGCAGCAGCAGTGGTGGAA
>chr5_141392718
cgggcTGACTCAGCTTGGCCGCAGCTACCCGGACCGACTCTCCCAGGTGGAGGAGTTCCGGCCACTCAGTCCCACCTCGGTCCCTGGCCCCGGCAGGCCCTGGAACAGACCTTAAAAAAC
>chr6_136610941
CCCGAGGCCACGCCCCAGATCGGAAGTGACGGAGACGTGCTAGCGCGTCGAAGGTAGCTCTATGGTTTTCCTCGCGTTCTTGAGTCGGGAAATGGCCGCTGTGTGGTTGCAACGGAGATA
>chr6_137540528
CGCCTCCTGCCGACGCCGGCACAGACCCCGGTGACGGAAGTGACGTAAGGCCGGGGCTGGAGGGCAGTGCTGGGCTGGTCCCGCAGGCGCTCGGGGTTGGAGCCAGCGACCGTCGGTAGC
>chr6_143771814
CGGGGTCCCGGGCCCGCCGCGTTCCGCTGCCCGCGCTCCTCCTCTGCCGCGGGCTCTGTAGCTGAGTGGTGGCTGGGTATGGAGGCGAAGGCGGCACCCAAGCCAGCTGCAAGCGGCGCG
>chr6_26522083
TCGGCGGGTGAGCTAGGGGGCGCCCCGGGACAGGCCGCGCCCTCTGCCCTGCAGATACCGGAGGCCTCTGCTGTGGCTGCCCACTGGCTGGGCCCAGGCCTTGAAGCGGTGGCGAACGTC
>chr6_30539049
CTGGTTCAGTGGAGGCGTGGCCTGCAATGACGGAGCGGGGCCGGCGTCCGCTTGCTCCAGTCGCGTAAACACATGGCGTTTACGACTGTCTGGGAAGCCTGACGCCGTGACCTCCCGACG
>chr6_43027141
TATTGCGGAGCGACGGCGCCGGACAGTCAACGTCATCTAGGAGCACCGAGCAGCTTGGCTAAAAGTAAGGGTGTCGTGCTGATGGCCCTGTGCGCACTGACCCGCGCTCTGCGCTCTCTG
>chr7_155437393
CATCCCAGGGTGCAccgcggcgggcgcgggcgcgcggccATGTTGCGGTAGTTTGTTGTTTTCTTCCTGCGGAGGCGAAGGGCCAGCTGTGGACCGCGAAGCGCCCGGCTTCGCCTCTGC
>chr8_17104484
GGGGGCGGGGCACGCAAGTGACGGCGGCGCGGGTGGTGGAGCGCTGGGCGGCCAGGCTCCCTGGCTGGCCGGTTTGGGCGTCTGGGCCGTGAAGGTGGGACCTCCTGTTCCGGGCCGCAA
>chr8_33342549
CGGTGTTGCGAAGCGTCCCCTGGCAGTCTCGTCGCCGCGCGCGCGCCCCCGCGTCTTCACCACGCTGGCGTCTGCGCGCGCCCGTCCGCAATGCTGGGCTTGTTCATGGGCGCAGCCTGG
>chr9_100000550
TTCCCAGCCCGCACCCTGGCCTGGGACCCGCGCTCCCAGTCCCGGGACCCGCGCTCCCAGTCCCCGCCCCTAGCAGCCATGGTTATGGAGGCCCGGGCCAACACGTTCTCCTTCTCTTCC
>chr9_100684464
GGATGACGTCATCTGGCTTGTTCCGCTTTGTTATAAGACTTGTACTGTCTGCGTAGTCTTGGCTCAGTAGCTGGAGCAGCTACGTGCAGCGTAGGGGCTTTTCTCTTAGGGGTTTCCTTG
>chr9_134001014
AAAGCGCGCCGGAAATGCGAGGTCAACTGCGCGCCGCTGGCGCTGAGGGGAGGAAGTTTGCTGTCGAGCGGCCTGGGTTCCGTGGGCAAGGCCGTGGGAGGCAGCGTTGGCTGCTTCGAC
>chr9_140083033
GAACTAGCGCGTCATCGCTGAGCGCCTTGTGCGCGTCATGGCTGCGCGTGCAGACGTGCGTCATCGCCGCGCGCCGCGCCGAGCGAATCTCGGAGTCGGTGGGTGCAGATGGCGGCGGCA
>chr9_37120549
GTTGTCCCCGGAAGTGCCTTCCCTCCCGGGTCTGCGCGGACGCGGCCTCCTTACCTCATTTGTCCTCGCCCCTCCCCGTCCCTCTACGCGTTTTGGTTCCCGGTTGGTGCTTCCTGTTCG
>chrX_41193413
CGTGCTGACGTAGCCGGCTTTCCAGCGGGTATATTAGATCCGTGGCCGCGCGGTGCGCTCCAGAGCCGCAGTTCTCCCGTGAGAGGGCCTTCGCGGTGGAACAAACACTCGCTTAGCAGC
>chr1_114354903
GCGCGGGCGGCGCTTGCGCGATGCGCGGACGGGGGGGCGGTCGGGCCATTTAAATGTGTGTTTGTGGGTGAAATGGCTGCGCAGGTCGGAGCGGTGCGCGTAGTACGGGCGGTGGCGGCG
>chr1_153940369
TTGGGAAGAGCGCCACGCGGTGGGCGAGGGGATGCCCTAGTAAATTCGCAGGTCTCTTGACTCTTTCCGCCTTTGTTTACAACCCTGCCATGATCTCCCTCTTGCAAAAGCGAGGGCTAC
>chr1_155904427
TTAACCTTAAGAAAGATGGCTGCTGTGCCTACTATAAATGCGGAATCGGGGCTAGCTGAATCCATCTTTATCGTGGGCATGTTGTTAGACTAGAAGACAATATGCATGAGTCAGGAGATT
>chr1_200638783
AGGAGACGGGCGGGGCTCCGGTTCCGGGTAGAGGCCTGGGACACGGGGAACTGTAAGGATGGGAGGAAGGCCGCGCAGGGGCACCAGTTCTGCCGCCGCGGCCTAGCGCCCCAGGTCCCG
>chr1_211432733
gagggaggaggggagagaggcggggccggggcgggTTGTTGTGAGGCGACTGCGCTACTGCCGGAGCGGGGCGGTTATGGCGGCTCCATATTAACAGcctcctcctcctccgccgccgcc
>chr1_235292154
TCTGCCGCGGACGACCTCGAGGCCCTTAGTTGACTGGGACCGGAAGTGGCGTGTGCTCGGCCTTTCTGTGTTCCTGGCCCGCGGCCGTCGGGTGTGAGCTGCGCCGACCGCTCTGAGGGT
>chr1_247171372
CGCTAGCGTGAGAACTGTCCAATCAGGCGTGCAGCCAGAGAGGAAGGGGCGGCCTTGGGGATCTGGCGGGGCCTTTGTCTCCTTGCGGCCGGCGGGGTGCTGGGTTCCCGTCTGCTGCCT
>chr1_29557531
ACCGCGCGCCTGCGCCCCGCCCCTGCCCCGCCGGGTGACCACTCCCCCTTGGTCCCTTTGAAGGGCGTTTCCTTCCTTCGCTGCCCAAGTGGTGGCGCCTGGCTAGACTGCGTGTGGGCC
>chr1_78444756
CCCCTTTACGGCACGATGGTCGCGCAAGAATGTAATAGAGCTTCGACGGCCGCCATTTTCTTTCTTTCTTAGCTGTTAGCTGAGAGGAAGTCTCTGAACAGGCGGCAGCGGCTCTTATAG
>chr10_27443422
GTGAGCGCCCACAAGGCCAAGTGCCTGCGCGTTCTTTCCCGCGGAAGTAGTTGACATTTACAAGGAGCAGCGCCCCCAAAGGTCTTTAGCTGTTTTTTAAGGGGAGAACAGCCTTTACCC
>chr10_43134293
TTCCTAACATTTAAAGTGAAACTGACACACAGCTGTCCTTTCCTTGAGGCGTCTGTGTCTAACCTGCACACTTGCTGCACACAGACCTCCCCTGCAGTGCATCCCTTTGGGTCGCCCCGG
>chr11_43380368
CTGGAGGAGGAGCAGGAGGAGGAGCCGAGAGGGCGTAGCTCGCTGACTACCAAGTTTCCTCCACCTCGGTTTTGGCGGCCAGGAAGCGCGACCTTCGGCTACTCTCCCAGCTTGGCTTCA
>chr12_132413596
AGGGTGTTGAGGGCGGGGCACCAGGCCCTCCTGCATCCAGCACCGCGGCCGCGCGACTGGTCGCTCCGCCGCCGCCTCCCGGGTGCTGTCGCCCGCCCAGCGGAGCAGGGGAAGCGCTGA
>chr12_2113606
CGCTCGTTCTGCGATCTATTGAGAGTGGCTTCCAAGAGCCCCGTGCCTATGTCTGGGAGGGAGGGAAGATGGCAGCCGTGGCGGCAGGCGGCCTGGTGGGAAAGGGGCGCGACATCAGCC
>chr12_50017010
CTCTCCCCGCTGCCTGCGTCCTGGCTTCGCAGTCGCCGGCGCTCCAGGAGCCGAAGCGTTCACGCAGTGTGTAGGGTGCCTTTGCGCTGCACAGCGAATTTAATTTGCTGTGTAGCTCTT
>chr12_50221629
CGGGGGGAGGGGCTCTCTCCCCAAAGCGCAGGCGCGGAGACGAGCCTGGGGCTCCCTTTCGCACTCCTTCCCATTCCCCGTGGCCTGGGGCGGTAGGGCCTGGGGAAGGCGGGGAGAGGC
>chr12_65563370
GTTCAGGGTCTAGGGCGGCGCGTCACTTCCGGTAGCGCGGAGCTTGTAAAACACCCTGGAGAGAAAATGGCGGCGGCAGCAGCTTCGGCGCCTCAGCAGCTCTCGGATGAGGAGCTTTTC
>chr14_23299126
GCGTGGCCACCGAGGCCACGCCTACTTCCGGCTACCCCGGCTACTCCTGCTCAGCATGGCTGCTTTAGGGACTGTTCTCTTCAGTGAGTGGGTATAGATAGGGACCGTGGACTCGGGGGC
>chr14_39639692
TCGGCCAGCTCTATGATCACTGAGTTCCTCTCTCCCAAGCCCGGAGAGGCCAGCGCCCAGATATGAGGAAGGTTCCCCTCTCACCACGATGTCGGGGGCAGAGCAAGATAAAATAAGACC
>chr15_23932446
CGCCGCCGCCCCGCCCTGCCCGTCGCTGCGGAAGGCGCCGCGCGCAGCAACGCGCACTTCCTCTCCAGGAATCCGCGGAGGGAGCGCAGGCTCGAAGAGCTCCTGGACGCAGAGGCCCTG
>chr15_34659983
GCGTCCTCTGGCGGCTGCATGGCGCCCCGCAACTCTCCACCTCCGCGTCCTGCCTGTGCTAGGCAGGGCCGCCTTTACTGGTGTGAGGGTTGCTTGAACCCTTGAGGCGCCAGGAATCCC
>chr15_55489131
TTCCGGTCGGGGAAGGGGGAAGAAGGTAACTTCCGGTGACGGGGTTGCATCACTTCCTCTCAAGCTTGGCGTTTGTTTGGTGGGGTTACACGCGGGTTCAACATGCGTATCGAAAAGTGT
>chr16_18801653
AAGTCTCGCGATAGCTCTCCCGCTTCCCATAACTCCGTGCGCTCTCCCCTCCCGTCCTCTTTCCGCCATCTTTCCGCGCCGGTGAGTAGCACTCTCTGAGAGCTCCAATTTCATCCGTCT
>chr16_70323392
CGGAGCGTGGCGGGTTGTGGTAGGTCGTGGTCTGAGGCCGGTACAGCTGCGCGTCTGCGGGAATAGGTGCAGCGGGCCCTTGGCGGGGGACTCTGAGGGAGGAGCTGGGGACGGCGACCC
>chr16_89940060
TGCGCAGGCGCGCCGACAGCCGAGTTTTCTGCGCTTCCTTCTCCCTCTCTCCAGACGTCGTGGTCGTTCGGTCCTATGTCGCGCCGGGCCCTCCGGAGGCTGAGGGGGGAACAGCGCGGC
>chr17_34136491
CCCGCTGATTGGCTGCCGGGGTCCCGCAGTCCGCCTCAGCCCGCCGCGCCGCCCTCAGTACAGCTCCGGCCGCCGCGCCGCCTGGCTTTCGTATTCGTTGTTCTCGGCGGGCTGTGGGGC
>chr17_46126150
GACGGAGGGCGGGGTGGGGTTTGCTGTAAGGGTGGGTCAAGGCCAGGGAAGTAGCACTTGTTCGCTGGCCGCCCCTGGAGGCTAGAAGCTCCGGCGCCGAGAGTGGGCATGGCGACTTGG
>chr19_40477116
AGCGGAAGCGGTGACAGATCATCCCAGGCCACACAGAGGCCGGCTTGGTCACTATGGAGGAGATAGGCATCTTGGTGGAGAAGGCTCAGGTACAGTGGGGACTTGGGCTTTTTAGTCCGG
>chr19_44598353
TTCCCTGGGACCCAACTGCCGGAGCTAAACCGACCGCGATTCCACTGAGGGTCTGGACTGTACTCCTGCAGCATTACACTCAAAGGGAAGTGTTGACGACTACTGGGAAGCCCTTGACCA
>chr19_54663822
GACAAACATGCCCGTACATTTGATTGGCTCCTGCCCCGCTGTAGCCCTGCCCCCACCTTCAGGACGCAGATTTCAAAGCGCGCTCAGCAACCTCGGCTGTATTTATTGATACAAGGAAGA
>chr2_114514346
GCGGTGGCGCGCGGGTGACGTCATAGGGGCGCGACGGCGGACTGCGCGCGGTCGCGTATGCAGCGAGGCTTGGCGGAGCTAGGGGAAGTAATGCGAGGCTCTGGTCGCCGAGCGAGGGCT
>chr2_20550877
CGCGCTTCCCTCCTGGGCTCCGCCGCGGCGGGCTCGGAGAGCGCAGGCGTACTGTTGCCAAACGCTGTGTTCGACTGTCTTCCCGCGTGGGGCCTCGCCTTCTGAATCTTCTTACCCTCG
>chr2_32390772
GTCCCCTTCCCGGCTGTCCCTGCACTCCGTGGCGGAAGGCGGCTAGAGCGGCTCCCTCTGAGCTCTCCGAGAGATTGGTCGGGACCTGAAGCGTTGAGGTTAAGGGCAAGGCAAGGAGCA
>chr20_18488433
GCCAATCAAAGAGCGCTTCTCCGACGGACTGGAGGAAGCGAGAGACTCAGAGAAGCTCTGCCACCATCTTGGAACAGGGCAAGACAGGTGTATGTCGCACTTCAAAACGAGAGTTCCTCG
>chr20_33999773
AAAGGAGGACGTAGAAAAGGGGACACCGGAAACTCACTCTTCACCCGGAAATGGTTATTGAGGAACATGGCGTTGCTGGTGCGAGTCCTTGTGAGTGAAGGAGTAATTTTCTACGGTAGC
>chr20_42086123
GCCGCGGTCTCTGCTTGGTGGCTTAAAACGAGGCTGCGGATTTCTCCCAGCGATTGGTTGATGCTCGTTTTGATGGGGACCGCGGTCTCGGACCCAGTCGCTTGTCTTGTTTCGCAGAAT
>chr22_39916572
CTGCGTCCCCATAGAGACGAAGTCTATAAAGGGCCGGCGGGCGGCCACGGCAGCCATTTCTACTTTGCCCGCCCACAGATGTAGTTTTCTCTGCGCGTGTGCGTTTTCCCTCCTCCCCGC
>chr3_10068156
CGTCAGAGCGGCGTCGGGCCTGGCGGGAAAGTCGAAAACTACGGGCGGCGACGGCTTCTCGGTGAGTAAGTGGAGCAATGGTCGTAGTCTCTCGAGGCCCCGCTCCCCTGCGGCCTAATC
>chr3_32726714
GCGGCAGGCTGCCGCCCCCGGAAGTAGTGGGTACCGGGACGCCGTGAGGCGGAAGCTGTGTATGGCGGGAGGCTGTGGCGGTCCCTTGGTGGGGAAGCTGTTGCTGTTGCTAGACGACGG
>chr4_184365818
ATAAAAGGGAAGAAGCCGGCGGTGGGCGGAAGTGGGCGGTTCGGCGGCTCTGGGCGCTGTTGTTTGGTCTTTAGGCCTGCGGAGGGGCGTTATCTGGAGGGCCGCGGGTGCAGGCCGCAG
>chr5_138609664
CTTGACCCCGCCTAGGAAAGGCCGGGCTTTAAAAAAAAAAAAAAATGCGAGTGCGGTGGCAGAGGTGAACCTGCTTCTTAGAGGAGAGAAGGGCTGGGGTCTGAGCAATGGCTGGGTTTG
>chr5_180618588
GTGGAAGATAGGCAAGCCTACTTCCGCCTTCCTGGGAGGCCAGAGCCTGGCGGAGTCACTTTCTTTTTGCCTCTAAGATACCCACCGCGCAAGGCTACTTTCCTACCACTTCCTTATCTC
>chr5_43484053
ACGTCGGCTGCCGGCCAGAGTGGCCTCAGACCGCAGCGTCGGCCGAGAGGACGCCGGGATACTGGCCAGCTCCAAGTCGAAAGGAAGCGACGCATGAGTTGTTTGGTGCGGTGGGTAGAT
>chr6_109415674
AGGGGCGGGGTGGGAACGCCGGAGAGAACCCGGTGGCTGCACAGACAAAAAAGCCCCGAATGGCTGGAGGGCGTTCAGCTGTTAACAGCCTTTTGGGGCAGAGCACGGATTTGACAGCTC
>chr6_126661290
GGGTTAACGTCACTACTGAGCGCCGGGCGCGTTCCGTTGGCGGCGGATTCGAACGTTCGGACTGAGGTTTTTCTGCCTGAAGAAGCGTCATACGGACCGGATTGTTTTCGCTGGCCCAGT
>chr6_28304420
GTTTGGACACTTTCCAACTGGGGACAGATGTGGTTAGGGCCGTTAGGCTCTGTTGCGGTTAGAGCTGTTATGCTCTGTTGAAGCTATGGACGGGGTTGACATTTGCTTTGTTTCTTGAGA
>chr6_33168436
CCGCCTCCTCGGTTTCCAACTAGACGAGGGGGCGGGAACTCGCGCCGAGACTTCCCGTCTGTACAAAGATGGCTGCCACATTGGCGCTGTCATTTTGGTACTGAGCAGAGCGACGGGCTT
>chr6_35436175
CGAGGAGCAAAGCATTATCGCGAGATCAGGGCCACTATTTGAGCGCATGCGCAAGACATGCTAGTCTCTTTTCCGGTTAGCGCGGCGTGAGAAGCCATGAGGTGAGTTGGTCCTGAAAGC
>chr6_79577264
TGCGCCGTGCACAGGCAAGCCCTGGTGCGCATTGGCCCCTTCGGCCGCCGTCGGCCGGTAGTTACTATGGAAACCCAGCTGCCATCGCTATGTCTCTGCAAAAGACCCCTCCGACCCGAG
>chr6_99964010
cTCCGCCCCCACACCCCCGCCGCCCCCTGAACTCTTAAAGTCACATCTAACATTCGTCATATATTATTGTGGTTTTTCCCCCATTGCTGTTGTCTTACCTATCCTTCTCTCTTCCTAGCT
>chr7_107220572
GCAGGCTCCCGCCCGCGGGTCCGTCCCGGCTGAGGTCACAGGCGGCGCGACCACGTTTATTGGCAACAGTTGTTTTCTAATTGGCGGCAGGTCAGAGAATGAGTTAGACTTTTGACCTGA
>chr7_89976029
TCGGCGGCAGGGGATGACGTAAAAAGGCCGCGCTGTACTGCGGCTTGTGCCGCTTCCGCAAGAAGGTTTCCTGGCCTGTTGCAGCCATGGTGCATTGCAGTTGCGTGTTGTTCAGAAAGG
>chr7_95064457
GCGGAGGCTCCGCCCTGGGCCTGGCCCTGGTCTTTGTCCTCACAAACCTATTTCCCCAGATACCTTCGGGACGGCCCGGACACGCCTTACATTAGGCTCATGATGTGAAACTTTGAATTC
>chr9_34049597
GCTCGCTCTGCGCCCTGCCCCCTGCGCGGGAAAACGCCAACGGCTAGCAGCGAGAGCCTCGGCAAGGCGGAAGGTGCGCCCACTTTTAGTCTTTTTCAGTGCGGTTTTACTTTTGCCCTC
>chrX_19361796
AGCGCCTGCGTGGGAAGGTGGGGCCCCCGCCTCCAGGGCGCCGCGGGAAAGGAGCCTTCCTAGATTCCGCTCTGCTGACTACCGGGGAGGTTGTGCAGGCCCCGTCCTACCGAGCGCCTA
>chrX_47004658
CCGGCCAGAGCGCGCTTCCTTAGTAGGTGGATGGTGGTCGGAGCGCCGACTCCCTTCTCGTCGTCGCCATTTTGAGCTGGTGACTGTGGCCGGCTGGGAGTAGGCGGCAGTGAGTTTCCC
>chr1_10535004
GTCTGGGCGGGAGGGCGAGAGCGAGGGCGCCTGGGAGAAACCTCGCCCAGCGGCGGTTGATTAGTCAGGCCTCAGAAAGATGGCGTCCTCGGAGCAGGCAGAGCAGCCGAGCCAGGTAAG
>chr1_16679109
CCAGGGGGCGGCGCAGTGTTGAGAAAGGCCGTGGTCACAGGCCGAGGTTCTGTGGAGGGTGGAATGCGCTCGGGGGAGCTAGGCCTCCGCACCCGCCTTCGCCGCGTCTCTAGCGTCGAC
>chr1_16767056
TGCTGGAAACCCGGCTCAAGACACGTGGCGGGCGACCTCCGGAGGCTTCTCCCTCCCTCCAGAGGCTTCTCCTTCCCTCCAGACACCCTCCGACGCAAAGAAAGCGCCCTGCGCCCGCCA
>chr1_223316709
CGCCCACCTGCCAGGCCACGCCCCCGTCTCGGCCACGCCGCAGCTCAGGGTTTTCTCTGAGGGCTGTGAGAGGCTAGGCCCGGGGAGAGGAGGCAGAGGTTATGCTCCGGTCTCTGCAGA
>chr1_33283884
CGCCGGGAGGCGGGAATTCGCGGTGTCCCCGGGGGAGGGAGACGCAAAGGCCCTTCCTGGAAGGCGACACCGTCCCGGGCCGTTGCATTTGTGAGAGAGAGCCAAGGCAGTATCCTCCAA
>chr1_43824348
GGGCAGGGCGGGGCCGGGTGGGGCCTGCGCTGCCTCAGCGTCCTGGAGTCGTCTCGGTTCGCCCTTTTGCGTGCCTTCCACCGCCGCGAGCTCGGAATGTCTGGCCCCGGGTGCTTCAGG
>chr1_53662339
GTAGGCCCCGCCCGGAAGGGGGCCCCAGCCTCCGCGCTGCTCGTCTCCCTTCCCTTCCCTAGGAGGCGGGAAACCGAGCGCCGCAGCCGCTCCTTCCCCTTTTTTGGAGCAAGACAGAAA
>chr1_78470620
GGATCTAGAAGGAGGCTGTCTCCTGTGTAGTGTATATTTATCTGTAAGTGAGCCGTTGGGGAAGGATTGAATACAGAGACGCTGTCTGCTTGCTGCCTTAAGACAGCTAGCTGAATTGCT
>chr10_38146676
CACACGCTACGCACGCGCGTGCTGTCCCCTCCCCGCAGCCAGTTCCCTCCCCTTCGGGCCAGTGCGCATTGCCTACCCCGTGCTACAGGACTTCGCTGAGCGCCAGGCGCAGGGACTGGA
>chr10_70091655
GCTGGCGGCACGCAGCGCGCCTGCGCGGTGGTGGGTTGCGCAGCTGTTGGGGGCGAGGTAGACCGAGCAGAGGCTGTTCCAGTTAAAGAGCTGCAGCGCGCACCGTTTTTCTTGCTTACG
>chr11_67169577
GCCCCAGAGGAGGCGCCCAGCCCTGTTCAGAGGATGTGGGGCCGGAAGGACTGTGGAAGTTGTTTTTCTCTTTCAAAAGCCCAACAGACTTTCCCACCCCTTCCCTGGGTGGAAGGTGTT
>chr12_57030127
CTTCCCTCCTCCCTCCCCACCCCAGTCTGTCACACAGGGACATCACCCTACAGCAGTTCAGGCTGTGTGGTTCGCAGGAAGCATACACTGGCTTTTTGATTCTTGCTAGTTCCCAGCTCA
>chr12_6579835
CCGGGAGGCGTGGTCAGCACTAATAAAGGCGGAGGCCGGCGCGGCAGCTGCAGTAAGTTCCAGCGCAGCTAGACCGCGGGGTAGTCGGCGCGAGGCGGAGCTTGGCAGTTCCGTCCACTT
>chr14_23067215
AGCTGGTGCTGGCGTCAGGCGCTGGGCGGGCTCGCCAGGACCTGGCAAGGCTTGTTTACTATGGCCGATGATCTGGAGCAGCAGTGAGTTAATCCTGtccctttctctctttctctctct
>chr14_77506589
CCTCCCCCTGCTCACGCTCCCCCTCCACACTATTCACCGCAGTGCTCTCAAAATTTTCCACATGTCCTGTGTCACCAGTGCAGACTGTACAATGAAAACCAGAACGCCGGCTGCCCACGA
>chr14_90863418
CAGACTCGCGCTCCGGCAGTGGTGCTGGGAGTGTCGTGGACGCCGTGCCGTTACTCGTAGTCAGGCGGCGGCGCAGGCGGCGGCGGCGGCATAGCGCACAGCGCGCCTTagcagcagcag
>chr14_91976635
CTACGAGCCGCCCCTGCAGCTGCTCCCTGGGTGGCCCCGCGCGCCGCTTTTGAGGGGCGAACCAAGATGGCGGCGGTTTTGGCTGTGTGAGGAAGACGGAAGAGACGGCGGCGGAGGGAA
>chr15_23034636
CAGGATCCAGGCGGGACCTGGCGAGGGACGAAGCTGGAAGCGTAGTTAAGCAGTACAGTATGCTGCCAGGTGGCGTTGGCCGATCAGTTCAAAATCAAACTCCGGCGTGGCCCTTATTTA
>chr15_41047608
CGGGGCCACGGGCGCCGCCGGAGGGGCGGAGTCAGCACAGAGCGCGAAAGGAAAGCAAGAAGGGGCCCAAGACAGGGGAAAGGCGGGAAGGCAGGGAGACTTCTTGGGCGGACGCTCGCG
>chr15_45003720
TCCTGATTGGCTGGGCACGCGTTTAATATAAGTGGAGGCGTCGCGCTGGCGGGCATTCCTGAAGCTGACAGCATTCGGGCCGAGATGTCTCGCTCCGTGGCCTTAGCTGTGCTCGCGCTA
>chr15_51200746
CCAGAGGGCGCAAGAGACCGCGGGGGTGGAAAAGGCCGCTCGCTCGAGATTGCGCGCGTAAGTAGACCTCCTTTCTCGCGACGGGGTAGCGGTTCCGGAATCCCCCAGAACCGTGAGTCC
>chr15_55612357
TGATGACGCTGTGGTGCTTGTATAACCAACCAAGTTGGCTTTAAGAATGGTGTGGAGGGACCAGAGGTCACTACTGTGCCTTACAAGGAGCCAACCAGAGCAGCAGATTTTAAGTTTTGC
>chr15_59225769
GTTGGCGCTGCTGCCGCCGCCCTGCAGCCCACTCGCTGCCTCGGCAGCGCGCTGCTCTTCTAAGATGGCTGCCGCTACCGGTGCGGTGGCAGCCTCGGCCGCCTCGGGTCAGGCGGAAGG
>chr15_90808914
GCCTCCGGCCCGCCCCTTCCACTTCCGGTCTTACCCGGCTACTTCCGCTGCTGTTTCGTAGCCGACTGCTGAAGGCTGGTTTGCGTCGACATGGCGGTTACCCTGAGTCTCTTGCTGGGC
>chr16_75590299
AGTGGCGGGGGCGGGGTTAGCGGGCGTGGCGCTGCCGGGGACGGTCGGCCTAGCTTTTCGAGCTGTGTACGTTTGCGTAAAGGCTGGGCGGCGATAGAACGTTTCCGTGGACCAGAGTCG
>chr18_2571584
CGTAATGACGTCAGCGCCGGCGGAGAATTTCAAATTCGAACGGCTTTGGCGGGCCGAGGAAGGACCTGGTGTTTTGATGACCGCTGTCCTGTCTAGCAGATACTTGCACGGTTTACAGAA
>chr18_47807854
GGCAGCGGACTTCCGGTTCCGGGAGCAACGAACAGCCGCGGAGGCGACAGCTACCGCTTCAGAGGAGGCGGCCGCGGAGGAGGAGGAAGGGGAGGAGGGCGAGGCGGGAGGTGCAGGAGG
>chr19_17970412
GCACTCCGCCAGTCCCGGCTGCAACTAGGGGCGGCGGCGCGCGCCGCCTGCAGGATGCCTAAGCATTGAACCTAAGCTACCTCGGGTGGCTGCGGTGTTTACCGTGAGATCCCGATGCTT
>chr19_36706042
TTCTGGGAGTGCTTCCTCGCTCTCCGAGTGCGCAAGCGCAGCGCACCGAGTGGACATTTTGGTCTTTGTCCGCGGGTCAGTACGGCCCCTGGGTCCACGTGGCGCGAAAGTAGGAGGTGG
>chr2_152118388
TTTGGTTTCGTTTTTTGTTCCAGCTCCCTTGGAGGCTACGAAGAAAAGGGCGGTCCTTCCACCCGATCCGGCTGTTCTGCGACCTCGTGGCCTCTGAGTGGGAGCTCGGACTCAGGAGTG
>chr2_70475738
CGGGTAACTTTGCTGGCTGCTCCTAGGCTCCCGGCTCGCCGCCATCTTGTATTGGGGTTTCATTGTTCCCGCTGGGCCGGGCGGTTTAGTGTAATTGCCGCCGGAGGAGGAGGCGGAGTA
>chr2_71295655
CTCCCGCGCAGCCAGCTGACTCCCTGTGCGCGTGCGCATGCGCGGGGCGGGGCGCCGGTAGGAGCCGGGGATGGCTGCGTCCCTCAGGCTGTCTTCCTTCTGGTGTCTCCTCCAGGTGGA
[truncated: 350,786 more chars]
